# Supplementary material for: Geographical peer effect in serial mergers and acquisitions: The influence of social learning and director network
Source: PLoS One. 2023 Dec 21;18(12):e0294950. doi: 10.1371/journal.pone.0294950 (PMC10735032; doi:10.1371/journal.pone.0294950)
Supplement: S1 Data — (XLSX) [file pone.0294950.s001.xlsx]

## Sheet: Sheet1
Stock Code year	Year	Stock Code	network	netdegree	sma_com	sma_ifre	ind	area	year	areapeerfre	areaiv	sma_dum	zong_ifre	indpeerfre	indiv	indivpeermean	indpeerfredayujunzhi	areapeerfredayujunzhi	diqupeerfre	dafenindpeerfre	sma_lev	sma_size	sma_cashhuishoulv	sharehold	board	areapeer_lev	areapeer_size	areapeer_cashhuishoulv	areapeer_sharehold	areapeer_board	indpeer_lev	indpeer_size	indpeer_cashhuishoulv	indpeer_sharehold	indpeer_board	Business Environment Index	huanjingzhishu	state	industry	dual	firstshare	indep	growth	roa	indpeersma_com	areapeersma_com	areapeernetdegree	areapeernetwork
6006062015	2015	600606	0.969248	98	-0.076915	0	K70	Shanghai	5	1.27344	1.23438	0	14	3.48276	3.42529	3.44318	1	1	1.53285	3.48276	0.880365	27.1209	-0.040369	2.6e-06	15	0.485838	22.71	0.031701	0.037424	8.89844	0.618865	22.9386	0.001034	0.013607	8.18391	3.25	1	0	10	1	0.288935	0.333333	0.421452	-0.005906	-0.267875	-0.0979461	124.797	1.23428
6016692019	2019	601669	0.894924	33	-0.143205	0	E48	Beijing	9	1.39844	1.38281	0	1	1.18421	1.13158	1.15385	1	1	1.27391	1.17391	0.762095	27.4243	0.011339	0	9	0.523342	23.8387	0.056045	0.066994	9.15625	0.703409	23.8699	0.004015	0.097598	8.1579	3.17	1	0	4	0	0.583423	0.333333	0.394198	0.003477	-0.169585	-0.200263	46.1484	1.2515
6000502017	2017	600050	0.91134	39	-0.15078	0	I63	Beijing	7	0.984127	0.960317	0	4	1.33333	1.22222	1.2	1	0	0.973684	1.72131	0.464768	27.0752	0.159227	0	7	0.503875	23.691	0.03942	0.074244	9.51587	0.408868	23.1813	0.036783	0.021354	11.7778	3.17	1	1	8	0	0.37705	0.428571	0.021203	0.001372	-0.20104	-0.148387	38.3809	0.896874
6018572012	2012	601857	0.707637	12	-0.16621	0	B07	Beijing	2	0.57732	0.56701	0	1	0	0	0	0	0	0.636842	0.5	0.455576	28.4052	0.11033	1.1e-07	13	0.545375	23.5163	0.0451	0.008412	10.1753	0.53138	24.387	0.10266	8.2e-05	7	3.17	1	1	1	0	0.863473	0.384615	0.082339	0.021534	0	-0.095956	6.92783	0.408533
6018572015	2015	601857	0.793037	16	-0.146832	0	B07	Beijing	5	1.25926	1.25	0	1	3.5	1	2.33333	1	1	1.24257	1.11667	0.438498	28.504	0.109149	0	11	0.524463	23.7724	0.043519	0.043544	9.5463	0.653944	23.9049	0.011576	5.7e-05	9	3.17	1	1	1	0	0.863473	0.363636	-0.016745	0.003227	-0.513913	-0.1849	20.1482	0.998639
6003402017	2017	600340	0.948092	61	-0.0699	13	K70	ZheJiang Province	7	1.26994	1.33129	1	201	3.76623	3.49351	3.88462	1	1	1.27633	3.76623	0.811016	26.6525	-0.043174	0.000299	8	0.38862	22.0355	0.046583	0.165917	8.46626	0.642138	23.4536	-0.013902	0.013784	8.41558	3.15	1	0	10	0	0.57611	0.375	2.33051	0.006263	-0.263259	-0.0887683	77.4663	1.20402
6016682016	2016	601668	0.855633	19	-0.141091	2	E48	Beijing	6	0.818965	0.827586	1	2	1.73529	1.79412	1.74286	1	0	1.06635	1.90698	0.790942	27.9617	0.076905	0.000135	6	0.515047	23.8008	0.047875	0.043842	9.5	0.690544	23.7528	0.01089	0.074263	8.32353	3.17	1	1	4	0	0.562636	0.666667	0.444171	0.007655	-0.244835	-0.115549	15.5603	0.700734
7252014	2014	725	0.92486	39	-0.02125	2	C39	Beijing	4	0.75	0.77	1	24	1.13889	1.125	1.15068	1	0	0.728205	0.738667	0.43512	25.6377	0.059423	8e-05	12	0.53991	23.8169	0.044381	0.015621	9.72	0.480909	22.1322	0.011981	0.030539	8.55556	3.17	1	1	2	0	0.115142	0.333333	0.256499	0.005456	-0.024201	-0.0159373	29.25	0.693645
6000502016	2016	600050	0.935324	48	-0.139122	1	I63	Beijing	6	0.827586	0.818965	1	4	0.7	0.8	0.727273	0	0	1.07109	1.28571	0.625744	27.1464	0.129118	0	7	0.516471	23.8079	0.047424	0.043844	9.49138	0.365467	22.9848	0.057176	0.02448	11.4	3.17	1	1	8	0	0.627381	0.428571	0.002592	0.000734	-0.0973853	-0.115135	39.7241	0.774061
4152015	2015	415	0.560547	8	-0.16308	0	L71	Xinjiang Uighur Autonomous Region	5	0.777778	0.62963	0	8	0	0	0	0	0	1.1875	1.73333	0.753311	25.6053	0.053177	4.5e-05	9	0.553081	22.3299	0.041533	0.000858	9.11111	0.360599	21.243	0.04364	0.330824	9	2.8	0	0	11	0	0.446422	0.333333	0.077577	0.003976	0	-0.12684	6.22222	0.435981
19792019	2019	1979	0.925616	59	-0.072003	1	K70	Guangdong Province	9	2.02564	2.01923	1	7	2.31081	2.14865	2.29333	1	1	1.81553	2.31081	0.631901	27.1493	0.022361	6.5e-05	9	0.473772	23.0273	0.061925	0.076865	8.74359	0.650586	23.7544	0.020253	0.023623	8.25676	3.07	1	1	10	0	0.581958	0.333333	7.14467	0.006037	-0.166385	-0.145852	119.513	1.87497
7922019	2019	792	0.551278	7	-0.018796	0	C26	Qinghai Province	9	0.777778	0.666667	0	3	1.33981	1.31068	1.32692	1	0	1.29245	1.61845	0.229013	23.8382	0.123762	0	10	0.461175	22.3945	0.026218	0.071974	8.11111	0.39304	22.2403	0.064989	0.107726	8.39806	——	0	0	2	0	0.270296	0.4	-0.572464	-0.003781	-0.0251835	-0.0146194	5.44444	0.428772
6016692015	2015	601669	0.910809	36	-0.147007	0	E48	Beijing	5	1.25926	1.25	0	1	1.26667	1.2	1.22581	1	1	1.24257	1.24324	0.827901	26.7274	0.026383	0	8	0.520857	23.7888	0.044286	0.043544	9.57407	0.705206	23.9989	0.001872	0.038545	8.13333	3.17	1	1	4	0	0.773177	0.5	0.286778	0.003489	-0.186209	-0.18512	45.3333	1.14695
4152016	2016	415	0.715521	13	-0.171877	3	L71	Xinjiang Uighur Autonomous Region	6	0.8	0.866667	1	8	2.5	2	2.66667	1	0	1.17647	1.57143	0.825802	26.1015	0.06437	2.6e-05	9	0.488404	22.3872	0.033045	0.037966	9.03333	0.294587	22.0654	-0.239596	0.1453	10	2.8	0	0	11	1	0.345562	0.333333	0.215511	0.002426	-0.429692	-0.137501	10.4	0.572417
6016692016	2016	601669	0.90769	36	-0.141091	0	E48	Beijing	6	0.836207	0.818965	0	1	1.79412	1.73529	1.74286	1	0	1.07583	1.95349	0.828598	26.9384	0.057842	0	8	0.514723	23.8097	0.048039	0.043844	9.48276	0.689437	23.7829	0.011451	0.074267	8.26471	3.17	1	1	4	0	0.773177	0.5	0.267665	0.004045	-0.253134	-0.117981	30.1034	0.759017
6172017	2017	617	0.915555	40	-0.111252	0	J67	Shandong Province	7	1.08791	1.05495	0	1	0.5	0.4	0.47619	0	0	1.29412	0.697674	0.847963	27.4868	0.059076	0	9	0.457997	22.6437	0.046416	0.077479	8.68132	0.7099	25.1267	-0.089082	9.9e-05	9.65	3.07	1	1	9	0	0.773515	0.333333	0.258401	0.003643	-0.055626	-0.121033	43.5165	0.996043
6712016	2016	671	0.944833	56	-0.069288	21	K70	Fujian Province	6	1.98305	2.01695	1	121	3.85897	4.02564	4.07595	1	1	1.4784	3.85897	0.842861	25.5143	-0.021433	0.020464	9	0.499633	22.4861	0.038216	0.113772	8.40678	0.640389	23.3607	0.013951	0.011355	8.46154	3.06	1	0	10	0	0.180372	0.333333	2.60545	0.002771	-0.267382	-0.137402	111.051	1.87365
7252016	2016	725	0.950466	61	-0.017336	1	C39	Beijing	6	0.827586	0.818965	1	24	1.17582	1.15385	1.17391	1	0	1.07109	1.21842	0.551437	26.0469	0.049106	6.8e-05	12	0.517112	23.8173	0.048114	0.043843	9.44828	0.443896	22.2984	0.02477	0.085945	8.31868	3.17	1	1	2	0	0.11559	0.333333	0.18873	0.000629	-0.0203836	-0.0143467	50.4828	0.786593
6002912015	2015	600291	0.603567	9	-0.01935	0	C30	Inner Mongolia Autonomous Region	5	0.705882	0.647059	0	14	1.02273	1	1	0	0	1.24257	1.35897	0.874701	25.8763	0.54929	4.9e-05	9	0.461618	22.8137	0.05327	0.007268	9.58823	0.47818	22.3905	0.03288	0.059916	8.31818	3.01	0	0	2	1	0.297327	0.333333	0	0.004064	-0.0197896	-0.0136587	6.35294	0.426047
6005152016	2016	600515	0.915466	37	-0.060073	1	F52	Hainan Province	6	1.95455	1.86364	1	17	1.14925	1.13433	1.14706	1	1	1.42708	1.16393	0.549084	25.298	0.004496	0	8	0.429851	21.9853	-0.015745	0.015642	7.95455	0.53809	22.5909	0.044908	0.045319	8.86567	3.01	0	0	5	1	0.575622	0.375	0.019428	0.00253	-0.0690392	-0.117416	72.3182	1.78932
6000502010	2010	600050	0.597356	7	-0.82126	0	I63	Beijing	0	0.422222	0.388889	0	4	1.25	0	1	1	0	0.469613	0.472222	0.530561	26.8179	0.153811	0	8	0.524052	23.212	0.038043	0.008947	10.0556	0.26204	19.2079	0.270733	0.000172	7	3.17	1	1	8	0	0.610463	0.5	0.076293	0.002703	-1.02658	-0.346754	2.95556	0.252217
6011862016	2016	601186	0.950466	61	-0.141091	0	E48	Beijing	6	0.836207	0.818965	0	3	1.79412	1.73529	1.74286	1	0	1.07583	1.95349	0.804152	27.3557	0.048907	0	7	0.514933	23.8061	0.048116	0.043844	9.49138	0.690156	23.7706	0.011713	0.074267	8.29412	3.17	1	1	4	0	0.557264	0.571429	0.307233	0.00386	-0.253134	-0.117981	51.0086	0.794786
6018002019	2019	601800	0.489352	6	-0.143205	0	E48	Beijing	9	1.39844	1.38281	0	4	1.18421	1.13158	1.15385	1	1	1.27391	1.17391	0.73547	27.7447	0.005294	0	7	0.52355	23.8362	0.056092	0.066994	9.17188	0.70411	23.8615	0.004174	0.097598	8.21053	3.17	1	1	4	0	0.453941	0.428571	0.339898	0.003975	-0.169585	-0.200263	8.39062	0.684328
6011862013	2013	601186	0.612896	8	-0.145258	1	E48	Beijing	3	0.546392	0.556701	1	3	0.615385	0.653846	0.62963	0	0	0.521053	0.5625	0.848423	27.0387	-0.016842	0	9	0.537061	23.6537	0.038106	0.0104	9.93814	0.776473	24.0084	0.021669	0.02466	8.73077	3.17	1	1	4	0	0.61327	0.444444	0.256024	0.003356	-0.0893892	-0.0793675	4.37113	0.334881
7252017	2017	725	0.934156	48	-0.015564	3	C39	Beijing	7	0.960317	0.984127	1	24	1.19231	1.21154	1.20952	1	0	0.960526	1.15084	0.592813	26.2689	0.102562	6.9e-05	12	0.502859	23.6974	0.03987	0.074244	9.47619	0.44542	22.2349	0.014833	0.120728	8.29808	3.17	1	1	2	0	0.116768	0.333333	-0.016579	0.012187	-0.0185576	-0.0149468	46.0952	0.897086
6018572014	2014	601857	0.722231	12	-0.140773	0	B07	Beijing	4	0.77	0.75	0	1	2	0	1	1	0	0.738462	0.785714	0.45216	28.5087	0.1482	0	11	0.539739	23.7882	0.043493	0.015622	9.73	0.665559	24.3512	0.014451	2.2e-05	11	3.17	1	1	1	0	0.863473	0.363636	-0.120161	0.015644	-0.281545	-0.108395	9.24	0.556118
6000682016	2016	600068	0.850326	22	-0.141091	0	E48	Hubei Province	6	1.27869	1.21311	0	10	1.79412	1.73529	1.74286	1	1	1.27972	1.95349	0.676414	25.7421	-0.022671	0.000423	9	0.495538	22.476	0.038421	0.054915	8.83607	0.693913	23.8181	0.013819	0.074254	8.23529	3.01	0	1	4	0	0.423353	0.555556	0.535413	0.005756	-0.253134	-0.180412	28.1312	1.0873
6018002015	2015	601800	0.865557	22	-0.147007	2	E48	Beijing	5	1.24074	1.25926	1	4	1.2	1.26667	1.22581	1	1	1.23267	1.18919	0.768056	27.3177	0.043651	0	7	0.521412	23.7833	0.044126	0.043544	9.58333	0.7072	23.9792	0.001296	0.038545	8.16667	3.17	1	1	4	0	0.638354	0.428571	0.20348	0.003081	-0.176408	-0.182397	27.2963	1.07393
6016692017	2017	601669	0.915555	40	-0.142422	0	E48	Beijing	7	0.984127	0.960317	0	1	2.10256	2	2.05	1	0	0.973684	1.9375	0.793794	27.0793	0.00967	0	7	0.501264	23.691	0.040607	0.074244	9.51587	0.685115	23.6479	-0.012261	0.098611	8.58974	3.17	1	1	4	0	0.695127	0.571429	0.20887	0.003738	-0.299452	-0.140161	39.3651	0.901022
6011552018	2018	601155	0.618755	8	-0.067993	0	K70	Jiangsu Province	8	1.76687	1.7546	0	59	3.49333	3.37333	3.44737	1	1	1.77614	3.49333	0.845734	26.5233	0.011556	0.00573	9	0.428199	22.3243	0.038905	0.152605	8.43558	0.638555	23.6747	0.039249	0.017513	8.4	3.14	1	0	10	0	0.61062	0.333333	2.2467	0.001906	-0.237523	-0.120135	14.135	1.09326
6562016	2016	656	0.898275	28	-0.069288	8	K70	Chongqing	6	1.42424	1.66667	1	60	4.02564	3.85897	4.07595	1	1	1.25532	4.02564	0.793754	25.4169	0.057155	0.111903	9	0.520405	22.6604	0.02128	0.031987	9.33333	0.641019	23.362	0.012944	0.010182	8.46154	3.12	1	0	10	1	0.169749	0.333333	0.342721	0.004262	-0.27893	-0.0986833	39.8788	1.27936
7322017	2017	732	0.830861	17	-0.0699	34	K70	Fujian Province	7	1.73846	2.18462	1	112	3.49351	3.76623	3.88462	1	1	1.24761	3.49351	0.878312	26.0532	-0.060811	0.00149	7	0.480825	22.4728	0.017067	0.137777	8.41538	0.641264	23.4614	-0.013673	0.013769	8.42857	3.06	1	0	10	1	0.489695	0.428571	0.182798	0.00153	-0.244195	-0.121518	29.5538	1.44442
7252018	2018	725	0.934541	49	-0.016152	2	C39	Beijing	8	1.35156	1.36719	1	24	1.71429	1.69524	1.71698	1	1	1.17391	1.61538	0.604125	26.4404	0.084479	9.7e-05	12	0.515515	23.7944	0.038533	0.073947	9.32813	0.471053	22.3553	0.035543	0.110661	8.28571	3.17	1	1	2	0	0.116768	0.333333	0.063636	0.007372	-0.0276883	-0.0218298	66.2266	1.26309
6019892011	2011	601989	0.830157	20	-0.045771	0	C35	Beijing	1	0.557895	0.547368	0	8	0.488889	0.4	0.478261	0	0	0.494681	0.52809	0.744335	25.7996	-0.061648	0	13	0.540484	23.4559	0.031081	0.008649	10.0526	0.545708	21.8845	-0.034457	0.02287	8.91111	3.17	1	1	2	0	0.547395	0.384615	0.361275	0.008801	-0.0223771	-0.0255356	11.1579	0.46314
6000112018	2018	600011	0.886956	29	-0.065855	0	D44	Beijing	8	1.36719	1.35156	0	1	1.22951	1.18033	1.20968	1	1	1.18261	1.30108	0.747705	26.7233	0.071614	0	12	0.514393	23.7921	0.038633	0.073948	9.32813	0.587225	23.6663	0.065986	0.001209	9.83607	3.17	1	1	3	0	0.322757	0.416667	0.006605	0.004516	-0.0809695	-0.0900364	39.6484	1.21263
692017	2017	69	0.696055	11	-0.095797	5	N78	Guangdong Province	7	1.57792	1.6039	1	23	1.09091		1.41667	0	1	1.59314	1.28571	0.698911	26.1053	-0.035409	0.001645	7	0.453858	22.8592	0.046028	0.088394	8.91558	0.370024	21.5873	0.062182	0.00992	8.90909	3.07	1	1	13	0	0.53468	0.571429	3.11732	0.005143	-0.104506	-0.15116	17.3571	1.09832
7322016	2016	732	0.833284	17	-0.069288	19	K70	Fujian Province	6	2.01695	1.98305	1	112	3.88462	3.85897	4.07595	1	1	1.4816	3.88462	0.823968	25.5384	-0.082203	0.00149	7	0.499954	22.4857	0.039246	0.114094	8.44068	0.640632	23.3604	0.01473	0.011598	8.48718	3.06	1	0	10	1	0.489695	0.428571	0.926295	0.00375	-0.269158	-0.139751	34.2881	1.68069
6010052017	2017	601005	0.560547	8	-0.015564	1	C31	Chongqing	7	1.61111	1.5	1	12	0.391304	0.347826	0.416667	0	1	1.26	1.15295	0.328176	23.9426	0.020223	0	9	0.492988	22.719	0.022651	0.071965	9.33333	0.678832	23.9026	0.063068	0.017624	9.21739	3.12	1	0	2	0	0.235124	0.333333	0.38027	-0.016194	-0.0060904	-0.025076	12.8889	0.903103
7252019	2019	725	0.902757	34	-0.018796	2	C39	Beijing	9	1.38281	1.39844	1	24	2.30769	2.25962	2.30476	1	1	1.26522	1.61635	0.585627	26.5534	0.076622	0.0001	12	0.524721	23.8455	0.055535	0.066993	9.13281	0.484872	22.3558	0.040356	0.10929	8.09615	3.17	1	0	2	0	0.116768	0.333333	-0.011253	0.002731	-0.0433763	-0.0259919	47.0156	1.24834
6019192012	2012	601919	0.866728	24	-0.140552	0	G55	Tianjin	2	1.14286	1.09524	0	16	0.769231	0.692308	0.740741	0	1	0.636842	0.733333	0.747637	25.8306	-0.032073	6.1e-06	12	0.598804	22.4798	0.027026	4e-05	8.57143	0.537754	22.9072	0.039416	0.000745	10.1923	3.44	1	1	6	0	0.520061	0.333333	-0.037118	-0.014825	-0.108117	-0.160631	27.4286	0.990546
6292016	2016	629	0.751467	11	-0.148809	0	B08	Sichuan Province	6	1.12903	1.08065	0	2	0	0	0	0	0	1.31206	0.898305	0.625044	22.9872	-0.034935	3e-05	9	0.48186	22.2594	0.020175	0.022849	8.51613	0.233336	21.9792	0.040547	0.003644	7.5	3.05	0	1	1	0	0.354894	0.333333	-0.547456	0.001839	0	-0.16801	12.4193	0.84843
6019192019	2019	601919	0.828835	18	-0.050146	1	G55	Tianjin	9	1	1.03846	1	16	0.954545	1	0.956522	0	0	1.26957	1.125	0.736389	26.2925	0.080856	0	7	0.588391	22.8775	0.010215	0.039995	8.19231	0.44715	23.751	0.065086	0.000579	9.72727	3.44	1	1	6	0	0.371759	0.571429	-0.001942	0.004264	-0.0478665	-0.0501459	18	0.828835
5252010	2010	525	0.860153	24	-0.037664	0	C26	Jiangsu Province	0	0.47619	0.464286	0	18	0.486111	0.472222	0.479452	0	0	0.512195	0.488011	0.802555	22.0302	-0.021227	1.2e-05	9	0.537506	21.924	0.03578	0.02301	8.77381	0.533312	21.6963	0.068323	0.003285	9.05556	3.14	1	1	2	0	0.285096	0.555556	0.698626	0.000575	-0.0183088	-0.0179351	11.4286	0.409597
6007952011	2011	600795	0.595222	8	-0.094111	1	D44	Liaoning Province	1	0.727273	0.75	1	4	0.464286	0	0.473684	0	0	0.607843	0.454545	0.779093	25.9283	0.056955	8.1e-07	9	0.606141	21.8961	-0.056189	0.001698	8.77273	0.645702	22.8681	0.053081	0.000418	10.1786	3.05	0	1	3	0	0.517837	0.333333	0.119781	0.005071	-0.0436945	-0.0684446	5.81818	0.432889
6019892017	2017	601989	0.870963	24	-0.015564	1	C37	Beijing	7	0.97619	0.984127	1	8	0.933333	0.9	0.935484	0	0	0.969298	1.15295	0.573476	25.9986	-0.007244	0	11	0.503012	23.6996	0.040741	0.074244	9.48413	0.47107	22.7491	0.030197	0.072755	9.3	3.17	1	1	2	0	0.409886	0.454545	0.93154	0.001135	-0.0145268	-0.0151938	23.4286	0.850226
6003402016	2016	600340	0.91491	36	-0.069288	28	K70	ZheJiang Province	6	1.464	1.688	1	201	3.76923	3.85897	4.07595	1	1	1.4672	3.76923	0.847814	26.2443	0.031064	0.000299	8	0.413696	22.1085	0.056512	0.128323	8.712	0.640326	23.3514	0.013278	0.011613	8.47436	3.15	1	0	10	0	0.616719	0.375	2.5955	0.006557	-0.261164	-0.101438	52.704	1.33943
6007082015	2015	600708	0.894136	30	-0.076915	5	K70	Shanghai	5	1.23438	1.27344	1	50	3.42529	3.48276	3.44318	1	1	1.52372	3.42529	0.831522	24.6338	0.018385	0.016446	11	0.48622	22.7294	0.031242	0.037296	8.92969	0.619426	22.9672	0.000359	0.013418	8.22989	3.25	1	1	10	0	0.382222	0.363636	0.057298	0.006242	-0.263455	-0.0949416	37.0312	1.1037
6006552018	2018	600655	0.941237	52	-0.064057	4	F52	Shanghai	8	1.69364	1.71098	1	15	1.46154	1.49231	1.5	1	1	1.77078	1.52033	0.622609	25.1689	0.08888	0.000558	11	0.455982	22.5928	0.035182	0.105005	8.64162	0.534332	22.6621	0.031895	0.064865	8.87692	3.25	1	0	5	0	0.263692	0.363636	0.400056	0.008022	-0.0936219	-0.10849	88.0694	1.59412
6018662019	2019	601866	0.895776	30	-0.050146	0	G55	Shanghai	9	2.01163	2	0	7	1	0.954545	0.956522	0	1	1.84048	1.13889	0.832466	25.6965	0.059286	2.5e-06	11	0.46853	22.7186	0.052463	0.105121	8.61628	0.442783	23.778	0.066066	0.000579	9.54545	3.25	1	1	6	0	0.37996	0.454545	0.201132	0.004302	-0.0501459	-0.100875	60.3488	1.80197
6004822016	2016	600482	0.734329	14	-0.017336	3	C37	Hebei Province	6	1.65517	1.75862	1	5	1.11111	1	1.17857	0	1	1.06161	1.21606	0.326248	24.4001	0.028911	0.000791	9	0.549474	23.1218	0.045173	0.035277	9.48276	0.494862	22.8568	0.014359	0.049889	9.48148	2.97	0	1	2	0	0.261514	0.333333	0.674888	0.010834	-0.0192618	-0.0286934	23.1724	1.21544
6016002015	2015	601600	0.73983	11	-0.01935	4	C32	Beijing	5	1.22222	1.25926	1	14	1.02941	1.05882	1.11429	0	1	1.22277	1.35385	0.734255	25.9664	0.038207	1e-06	9	0.521725	23.7959	0.044176	0.043544	9.56481	0.513684	22.7971	0.035999	0.034068	9.29412	3.17	1	1	2	0	0.328095	0.333333	-0.034776	0.000452	-0.0199189	-0.0236498	13.4444	0.904237
6001532017	2017	600153	0.912446	34	-0.064989	5	F51	Fujian Province	7	2.18462	1.73846	1	19	1.17857	1.23214	1.24561	1	1	1.28728	1.18852	0.750494	25.8897	-0.106037	0.000405	9	0.482791	22.4753	0.017762	0.137793	8.38461	0.534659	22.6488	0.005023	0.02831	8.26786	3.06	1	1	5	0	0.458946	0.333333	0.416027	0.003312	-0.0765938	-0.141975	74.2769	1.99334
6008112016	2016	600811	0.814544	22	-0.060073	0	F51	Heilongjiang Province	6	0.733333	0.7	0	11	1.2037	1.09259	1.18182	1	0	1.22321	1.17213	0.585464	24.5865	-0.032843	0.003042	9	0.476006	22.5206	0.043562	0.040592	8.33333	0.517609	22.4735	0.031546	0.032211	8.37037	3.11	1	0	5	0	0.16391	0.444444	1.7991	0.01082	-0.0723102	-0.0440536	16.1333	0.597332
6000222015	2015	600022	0.93424	48	-0.01935	0	C31	Shandong Province	5	1.28	1.26667	0	4	1.45833	1.375	1.4	1	1	1.53285	1.35897	0.566167	24.6987	0.075526	3.6e-06	7	0.49757	22.5285	0.063573	0.028274	8.76	0.754224	23.9103	0.043149	0.000141	9.375	3.07	1	1	2	0	0.302649	0.428571	-0.2228	-0.004024	-0.0282185	-0.0247677	61.44	1.19583
6019892018	2018	601989	0.891238	30	-0.016152	6	C37	Beijing	8	1.32031	1.35156	1	8	1.64516	1.83871	1.78125	1	1	1.15652	1.61123	0.547758	25.9501	0.003593	0	11	0.515955	23.7982	0.039165	0.073948	9.33594	0.483494	22.7976	0.011057	0.070031	9.45161	3.17	1	1	2	0	0.355974	0.454545	0.398076	0.001282	-0.0265718	-0.021325	39.6094	1.17671
6018002014	2014	601800	0.817503	16	-0.146971	2	E48	Beijing	4	0.75	0.77	1	4	0.884615	0.961538	0.925926	0	0	0.728205	0.75	0.790293	27.1696	0.006986	0	8	0.536358	23.8016	0.044905	0.015622	9.76	0.776445	24.1385	0.003513	0.023667	8.57692	3.17	1	1	4	0	0.638335	0.5	0.216742	0.003352	-0.130013	-0.110228	12	0.613127
6000612014	2014	600061	0.905798	33	-0.02125	0	C17	Shanghai	4	0.745902	0.680328	0	2	0.62963	0.592593	0.607143	0	0	0.865234	0.741333	0.825832	25.2784	0.001817	6e-05	9	0.485298	22.5603	0.028126	0.025914	9.05738	0.430713	21.3567	0.02974	0.064571	8.88889	3.25	1	1	2	0	0.359892	0.333333	0.361903	0.112738	-0.0133794	-0.0158502	24.6148	0.675636
6712017	2017	671	0.941746	51	-0.0699	36	K70	Fujian Province	7	1.70769	1.73846	1	121	3.46753	3.76623	3.88462	1	1	1.24487	3.46753	0.856649	26.0857	0.041355	0.020719	9	0.481158	22.4722	0.015495	0.137481	8.38461	0.641545	23.4609	-0.015	0.013519	8.4026	3.06	1	0	10	1	0.180372	0.333333	1.20639	0.001461	-0.242379	-0.119367	87.0923	1.60821
7252010	2010	725	0.883156	26	-0.037664	3	C39	Beijing	0	0.388889	0.422222	1	24	0.506329	0.531646	0.5375	0	0	0.453039	0.48378	0.368249	24.7165	-0.019423	7.7e-06	11	0.525856	23.2354	0.039968	0.008947	10.0222	0.489789	21.3726	-0.014808	0.015313	8.51899	3.17	1	1	2	0	0.095704	0.363636	-0.095457	-0.010285	-0.0190703	-0.014647	10.1111	0.34345
6002662017	2017	600266	0.926593	40	-0.0699	3	K70	Beijing	7	0.960317	0.984127	1	36	3.8961	3.76623	3.88462	1	0	0.960526	3.8961	0.774225	25.3104	-0.141903	0	8	0.501419	23.705	0.04181	0.074244	9.50794	0.642616	23.471	-0.01262	0.013788	8.41558	3.17	1	1	10	0	0.403873	0.5	1.20406	0.001125	-0.272336	-0.0671259	38.4127	0.889823
6004662018	2018	600466	0.631137	9	-0.067993	9	K70	Sichuan Province	8	1.36508	1.50794	1	28	3.37333	3.49333	3.44737	1	1	1.35811	3.37333	0.820433	25.7398	0.003062	0.122582	9	0.477453	22.4861	0.04871	0.033247	8.42857	0.638892	23.6851	0.039363	0.015955	8.4	3.05	0	0	10	0	0.476572	0.333333	1.63862	0.002855	-0.229363	-0.092816	12.2857	0.861552
6003462018	2018	600346	0.555925	6	-0.016152	2	C28	Liaoning Province	8	2.09804	2	1	8	1.93333	1.8	1.9375	1	1	1.67857	1.61538	0.777166	25.5535	0.032988	0.125276	7	0.579713	22.7663	0.030808	0.045222	8.90196	0.464303	22.793	0.04143	0.04898	8.73333	3.05	0	0	2	1	0.297181	0.428571	-0.065799	0.014922	-0.0312262	-0.0338865	12.5882	1.16635
4152014	2014	415	0.560547	8	-0.171948	0	L71	Xinjiang Uighur Autonomous Region	4	0.5	0.423077	0	8	0	0	0	0	0	0.606383	1	0.81397	24.9387	0.069915	5.9e-05	9	0.536976	22.2968	0.024832	0.000182	8.96154	0	0	0	0	0	2.8	0	0	11	0	0.4432	0.333333	0.056297	0.004481	0	-0.0859738	4	0.280274
6016692018	2018	601669	0.909051	37	-0.141868	0	E48	Beijing	8	1.36719	1.35156	0	1	1.30769	1.28205	1.275	1	1	1.18261	1.4375	0.799691	27.2931	0.026896	0	9	0.513987	23.7877	0.038983	0.073948	9.35156	0.682799	23.543	-0.009192	0.096975	8.38461	3.17	1	1	4	0	0.583423	0.333333	0.440881	0.003758	-0.18552	-0.193961	50.5859	1.24284
6001152016	2016	600115	0.948743	58	-0.119635	0	G56	Shanghai	6	1.37762	1.35664	0	3	0.285714	0.142857	0.25	0	1	1.512	0.861538	0.761506	26.0706	0.118509	4.9e-06	11	0.465845	22.6429	0.039715	0.072467	8.85315	0.48441	24.0259	0.09946	1.6e-07	9.14286	3.25	1	1	6	0	0.350641	0.363636	-0.203742	0.014928	-0.0341814	-0.164812	79.9021	1.30701
1002016	2016	100	0.783664	13	-0.017336	3	C39	Guangdong Province	6	1.34507	1.35915	1	44	1.15385	1.17582	1.17391	1	1	1.41667	1.21606	0.689087	25.7146	0.054561	0.052917	12	0.46043	22.8039	0.049206	0.070496	9.24648	0.442384	22.3021	0.02471	0.085365	8.31868	3.07	1	0	2	0	0.071921	0.333333	-0.01942	0.002857	-0.0200026	-0.0233176	17.4859	1.05408
19792017	2017	1979	0.899548	31	-0.0699	1	K70	Guangdong Province	7	1.6039	1.57792	1	7	3.92208	3.76623	3.88462	1	1	1.61275	3.92208	0.721056	26.5303	-0.014156	6.4e-05	11	0.453714	22.8564	0.04589	0.088405	8.88961	0.643306	23.4552	-0.014279	0.013787	8.37662	3.07	1	1	10	0	0.66105	0.363636	5.9068	0.009457	-0.274152	-0.112112	49.7208	1.44278
6013902011	2011	601390	0.636881	9	-0.64214	0	E48	Beijing	1	0.557895	0.547368	0	7	0.166667	0.083333	0.153846	0	0	0.494681	0.392857	0.826446	26.8733	-0.028759	3.8e-05	8	0.53962	23.4446	0.030735	0.008648	10.1053	0.782335	23.9373	0.004489	0.017658	9.25	3.17	1	1	4	0	0.561036	0.5	0.094071	0.004209	-0.107023	-0.358247	5.02105	0.355313
6016682015	2015	601668	0.886976	27	-0.147007	0	E48	Beijing	5	1.25926	1.25	0	2	1.26667	1.2	1.22581	1	1	1.24257	1.24324	0.777857	27.7033	0.050799	0.000111	5	0.521321	23.7798	0.04406	0.043543	9.60185	0.706874	23.9663	0.001058	0.038542	8.23333	3.17	1	1	4	1	0.562636	0.8	0.362473	0.008023	-0.186209	-0.18512	34	1.11693
5382019	2019	538	0.283854	3	-0.018796	4	C27	Yunnan Province	9	1.52632	1.68421	1	9	1.78723	1.79787	1.81053	1	1	1.21769	1.61426	0.232755	24.6284	0.042385	0.007116	10	0.533912	23.0381	0.038207	0.00339	8.89474	0.352871	22.3753	0.074812	0.07115	8.59575	2.86	0	1	2	1	0.251416	0.3	0.034809	0.027372	-0.0335936	-0.0286892	4.57895	0.433251
6013902015	2015	601390	0.741476	12	-0.147007	2	E48	Beijing	5	1.24074	1.25926	1	7	1.2	1.26667	1.22581	1	1	1.23267	1.18919	0.804669	27.2937	0.042818	2.5e-05	6	0.521073	23.7836	0.044134	0.043544	9.59259	0.70598	23.98	0.001324	0.038544	8.2	3.17	1	1	4	0	0.536694	0.666667	0.217422	0.00318	-0.176408	-0.182397	14.8889	0.919979
6018982014	2014	601898	0.915155	37	-0.140773	0	B06	Beijing	4	0.77	0.75	0	1	0.454545	0.409091	0.434783	0	0	0.738462	0.785714	0.576834	26.2151	0.020945	0	8	0.538492	23.8111	0.044766	0.015622	9.76	0.544808	23.584	0.006663	0.000757	10.4091	3.17	1	1	1	0	0.573603	0.375	0.11654	0.003184	-0.0639875	-0.108395	28.49	0.704669
4152018	2018	415	0.603567	9	-0.192301	3	L71	Xinjiang Uighur Autonomous Region	8	1.90625	1.875	1	8	4	3.5	3.66667	1	1	1.70755	2.09091	0.807246	26.3786	0.071496	0.000287	9	0.465749	22.4049	0.047981	0.067092	9.125	0.282136	22.1693	0.05928	0.137075	8	2.8	0	0	11	0	0.34537	0.333333	0.255246	0.002023	-0.769202	-0.366573	17.1562	1.15055
6003402019	2019	600340	0.816442	17	-0.072003	13	K70	ZheJiang Province	9	1.84706	1.9	1	201	2.14865	2.31081	2.29333	1	1	1.82306	2.14865	0.839047	26.8497	-0.069503	0.006349	9	0.417817	22.2215	0.072801	0.163137	8.51176	0.647787	23.7585	0.021494	0.023538	8.25676	3.15	1	0	10	0	0.309265	0.333333	0.598034	0.006991	-0.154709	-0.132994	31.4	1.50802
6016692013	2013	601669	0.924851	45	-0.145258	0	E48	Beijing	3	0.556701	0.546392	0	1	0.653846	0.615385	0.62963	0	0	0.526316	0.59375	0.821536	26.1677	0.023329	0	9	0.537338	23.6627	0.037692	0.0104	9.93814	0.777507	24.0419	0.020124	0.02466	8.73077	3.17	1	1	4	0	0.667688	0.555556	0.013781	0.004281	-0.0949761	-0.080865	25.0515	0.514865
6016692014	2014	601669	0.928838	47	-0.146971	0	E48	Beijing	4	0.77	0.75	0	1	0.961538	0.884615	0.925926	0	0	0.738462	0.8125	0.832351	26.3819	0.023547	0	6	0.535937	23.8095	0.04474	0.015622	9.78	0.774827	24.1688	0.002876	0.023667	8.65385	3.17	1	1	4	0	0.67425	0.5	0.242011	0.003973	-0.141319	-0.113168	36.19	0.715205
6001152014	2014	600115	0.731736	12	-0.11792	0	G56	Shanghai	4	0.745902	0.680328	0	3	0.166667	0	0.142857	0	0	0.865234	0.716667	0.819698	25.8203	0.074917	5.6e-06	10	0.485348	22.5559	0.027527	0.025915	9.04918	0.525989	23.875	0.086666	1e-05	10.3333	3.25	1	1	6	0	0.400254	0.4	-0.196336	-0.001693	-0.0196533	-0.0879564	8.95082	0.545803
9612016	2016	961	0.705194	10	-0.141091	21	E48	Liaoning Province	6	1.1	1.52	1	76	1.17647	1.73529	1.74286	1	0	1.03571	1.46512	0.862251	25.4866	-0.038417	0.003571	9	0.560824	22.6233	0.044604	0.040529	9.1	0.688447	23.8256	0.014282	0.074161	8.23529	3.05	0	0	4	1	0.542647	0.333333	1.58666	0.001598	-0.16599	-0.1552	11	0.775713
692018	2018	69	0.49312	6	-0.067993	5	K70	Guangdong Province	8	1.64744	1.66026	1	23	3.42667	3.49333	3.44737	1	1	1.6699	3.42667	0.737692	26.4074	-0.033941	0.003175	8	0.477234	22.9639	0.055439	0.082023	8.89744	0.639995	23.6762	0.039856	0.017547	8.41333	3.07	1	1	10	0	0.469972	0.5	1.39946	0.004315	-0.23299	-0.112014	9.88462	0.812384
6004662015	2015	600466	0.954242	72	-0.076915	1	K70	Sichuan Province	5	1.48333	1.45	1	28	3.47126	3.48276	3.44318	1	1	1.72059	3.47126	0.798181	24.753	0.025433	0.056845	9	0.495237	22.158	0.017612	0.01563	8.45	0.61981	22.9658	0.000278	0.012954	8.25287	3.05	0	0	10	0	0.540566	0.333333	2.27543	-0.00223	-0.266991	-0.11409	106.8	1.41546
6003902019	2019	600390	0.901601	33	-0.095669	0	J69	Hunan Province	9	1.75	1.6875	0	14	1.77778	1	1.6	1	1	1.48299	0.958333	0.699657	25.5692	0.013688	0	9	0.457709	22.3967	0.050596	0.044966	8.64583	0.394898	22.8799	-0.033418	0.000255	7.88889	2.98	0	0	9	0	0.470661	0.333333	-0.185527	0.009461	-0.170078	-0.16742	57.75	1.5778
4132016	2016	413	0.654085	7	-0.017336	2	C39	Hebei Province	6	1.68966	1.65517	1	18	1.16484	1.17582	1.17391	1	1	1.06635	1.21724	0.507345	24.5697	0.029685	0.000113	7	0.543229	23.116	0.045146	0.0353	9.55172	0.444381	22.3147	0.024984	0.085945	8.37363	2.97	0	0	2	0	0.113153	0.428571	0.913302	0.012794	-0.0201931	-0.0292912	11.8276	1.10518
1002018	2018	100	0.808324	15	-0.016152	4	C39	Guangdong Province	8	1.65385	1.64744	1	44	1.69524	1.71429	1.71698	1	1	1.67476	1.61331	0.684216	25.9847	0.054401	0.048187	12	0.477577	22.9666	0.054873	0.081734	8.87179	0.47029	22.3597	0.03583	0.110203	8.28571	3.07	1	0	2	1	0.078227	0.333333	0.047438	0.004831	-0.0273806	-0.0267121	24.8077	1.33684
392016	2016	39	0.863158	22	-0.017336	3	C33	Guangdong Province	6	1.34507	1.35915	1	12	0.875	1	1	0	1	1.41667	1.21606	0.685954	25.5485	0.018791	0.000303	8	0.460452	22.8051	0.049458	0.070867	9.27465	0.440071	21.9872	0.021116	0.124985	8.625	3.07	1	1	2	0	0.554397	0.375	0.409909	0.004263	-0.0151686	-0.0233176	29.5916	1.16101
7092016	2016	709	0.93405	44	-0.017336	2	C31	Hebei Province	6	1.68966	1.65517	1	4	0.333333	0.416667	0.4	0	1	1.06635	1.21724	0.749285	25.949	0.006586	3.6e-07	9	0.534887	23.0684	0.045942	0.035304	9.48276	0.726164	23.811	0.047662	0.016914	9.5	2.97	0	1	2	0	0.396939	0.333333	-0.271769	0.000408	-0.0057785	-0.0292912	74.3448	1.57822
1572010	2010	157	0.632487	8	-0.037664	1	C35	Hunan Province	0	0.631579	0.578947	1	13	0.439024	0.463415	0.452381	0	0	0.527559	0.486601	0.563865	24.8663	0.008654	0.00033	7	0.5359	21.491	0.054097	0.004583	9.47368	0.560925	21.6594	0.022206	0.008228	9.09756	2.98	0	1	2	1	0.167681	0.571429	0.061303	0.01733	-0.0165353	-0.0237877	5.05263	0.399465
6018662017	2017	601866	0.929418	44	-0.134048	1	G55	Shanghai	7	1.11905	1.1131	1	7	0.5	0.458333	0.52	0	0	1.29275	0.842857	0.878639	25.658	0.085801	2.5e-06	11	0.448901	22.5675	0.028988	0.100717	8.77976	0.449966	23.4742	0.062011	0.000331	9.70833	3.25	1	1	6	0	0.377521	0.363636	-0.031814	0.002943	-0.067024	-0.150006	49.2381	1.04006
6000292010	2010	600029	0.688708	11	-0.070221	0	G56	Guangdong Province	0	0.677686	0.669421	0	1	0.333333	0	0.25	0	0	0.644172	0.368421	0.728317	25.4349	0.115599	0	11	0.500732	21.9575	0.042097	0.014271	9.27273	0.66797	23.9921	0.104474	9.9e-07	10.3333	3.07	1	1	6	0	0.422207	0.363636	-0.138329	0.014805	-0.023407	-0.0475879	7.45455	0.466728
6002992015	2015	600299	0.600705	8	-0.01935	0	C26	Beijing	5	1.25926	1.25	0	1	1.16279	1.15116	1.14943	1	1	1.24257	1.35897	0.208293	23.6088	0.198503	4.8e-06	7	0.526595	23.8177	0.042692	0.043544	9.58333	0.485354	22.1253	0.036203	0.021688	8.66279	3.17	1	1	2	0	0.89093	0.428571	-0.68173	-0.012442	-0.0224998	-0.0243664	10.0741	0.756443
6003402015	2015	600340	0.867984	20	-0.076915	40	K70	ZheJiang Province	5	1.62857	1.9619	1	201	3.02299	3.48276	3.44318	1	1	1.45985	3.02299	0.848004	25.8509	0.04418	0	8	0.439627	22.1378	0.049383	0.093621	8.73333	0.619237	22.9532	6.2e-05	0.013607	8.26437	3.15	1	0	10	0	0.68879	0.375	0.630769	0.006309	-0.232512	-0.125261	32.5714	1.41357
6007052019	2019	600705	0.867202	23	-0.095669	0	J69	Heilongjiang Province	9	0.633333	0.6	0	8	1.77778	1	1.6	1	0	1.34234	0.958333	0.858975	26.557	-0.014491	6.5e-06	9	0.558724	22.5536	0.041052	0.034992	7.96667	0.377196	22.7702	-0.030287	0.000255	7.88889	3.11	1	1	9	0	0.391977	0.333333	0.235309	0.003637	-0.170078	-0.0605902	14.5667	0.549228
6016682010	2010	601668	0.439815	6	-0.639784	0	E47	Beijing	0	0.422222	0.388889	0	2	0.666667	0.5	0.571429	0	0	0.469613	0.48	0.740251	26.7086	-0.004138	0	5	0.521722	23.2132	0.039798	0.008947	10.0889	0.700563	22.7715	0.021018	0.061909	8	3.17	1	1	4	1	0.54071	0.8	0.400411	0.006292	-0.426523	-0.270131	2.53333	0.1857
6000612019	2019	600061	0.507289	7	-0.095669	2	J67	Shanghai	9	2	2.01163	1	2	0.909091	1	0.956522	0	1	1.8378	0.916667	0.758344	25.9057	-0.008338	0	9	0.468961	22.7174	0.052856	0.105121	8.62791	0.697093	25.1894	0.056544	0.006801	9.68182	3.25	1	1	9	0	0.416177	0.333333	-0.632755	0.007412	-0.0869716	-0.191337	14	1.01458
6008862011	2011	600886	0.948432	61	-0.094111	0	D44	Hubei Province	1	0.694915	0.661017	0	5	0.482143	0.464286	0.473684	0	0	0.625954	0.469697	0.820079	25.5183	0.044467	1.7e-05	9	0.58198	21.8981	0.020135	0.014225	9.38983	0.64497	22.8754	0.053304	0.000418	10.1786	3.01	0	1	3	0	0.616009	0.333333	-0.08412	0.000316	-0.0453751	-0.0653994	42.3898	0.65908
6019892014	2014	601989	0.723808	12	-0.02125	0	C37	Beijing	4	0.77	0.75	0	8	0.75	0.708333	0.72	0	0	0.738462	0.741333	0.697808	26.0536	0.009151	0	13	0.537283	23.8128	0.044883	0.015622	9.71	0.496528	22.3905	0.019009	0.02875	9.95833	3.17	1	1	2	0	0.413249	0.384615	0.526743	0.003391	-0.0159373	-0.0163623	9.24	0.557332
6008232018	2018	600823	0.902421	32	-0.067993	1	K70	Shanghai	8	1.71098	1.69364	1	24	3.48	3.49333	3.44737	1	1	1.7748	3.48	0.586464	25.4084	0.036726	0.000238	9	0.45619	22.5914	0.035483	0.105007	8.65318	0.642012	23.6895	0.038914	0.017586	8.4	3.25	1	0	10	0	0.437336	0.444444	1.82007	0.004563	-0.236616	-0.116335	54.7514	1.54403
6001502016	2016	600150	0.90769	36	-0.017336	0	C37	Shanghai	6	1.37762	1.35664	0	5	1.22222	1	1.17857	1	1	1.512	1.2196	0.678786	24.6838	-0.075471	0	15	0.466424	22.6526	0.041071	0.072467	8.82518	0.481805	22.8463	0.018225	0.049918	9.25926	3.25	1	1	2	0	0.511829	0.333333	-0.271876	0.001213	-0.021188	-0.0238819	49.5944	1.25045
6712019	2019	671	0.90237	35	-0.072003	6	K70	Fujian Province	9	2.33846	2.4	1	121	2.24324	2.31081	2.29333	1	1	1.83244	2.24324	0.834503	26.4519	0.05006	0.020166	10	0.540214	22.6469	0.042628	0.119874	8.21538	0.647848	23.7638	0.019878	0.023352	8.24324	3.06	1	0	10	1	0.183143	0.4	2.05035	0.001103	-0.161521	-0.168377	81.8462	2.11016
6000082018	2018	600008	0.904451	36	-0.065855	0	D46	Beijing	8	1.36719	1.35156	0	20	1.21429	1	1.13333	1	1	1.18261	1.30108	0.655268	24.9572	0.047762	0	11	0.515115	23.8059	0.03882	0.073948	9.33594	0.48038	22.984	0.067398	1.1e-05	8.5	3.17	1	1	3	0	0.460576	0.363636	0.597082	0.00228	-0.079967	-0.0900364	49.2188	1.23655
6562011	2011	656	0.610229	8	-0.054972	1	K70	Chongqing	1	0.37037	0.407407	1	60	1.09211	1.02632	1.09091	0	0	0.578125	1.09211	0.855081	24.3437	-0.089821	0.189164	9	0.593856	21.6254	0.03839	0.000262	9.81481	0.616807	22.0522	-0.03746	0.010185	8.42105	3.12	1	0	10	1	0.218236	0.333333	-0.12683	0.002944	-0.0600354	-0.0203601	2.96296	0.226011
6562018	2018	656	0.900268	33	-0.067993	3	K70	Chongqing	8	1.11111	1.16667	1	60	3.45333	3.49333	3.44737	1	0	1.39865	3.45333	0.836295	26.1644	0.005761	0.013672	9	0.489098	22.6994	0.051408	0.068943	9.27778	0.638681	23.6795	0.039327	0.017407	8.4	3.12	1	0	10	1	0.169865	0.333333	0.263937	0.001284	-0.234803	-0.0755479	36.6667	1.0003
6001552016	2016	600155	0.637643	8	-0.107329	0	J67	Hebei Province	6	1.75862	1.65517	0	12	1.23529	1.17647	1.16667	1	1	1.07583	0.894737	0.492827	24.1214	-0.246248	1.4e-05	9	0.54373	23.1314	0.054661	0.035304	9.48276	0.732526	25.2523	-0.096056	0.004366	9.94118	2.97	0	0	9	1	0.107633	0.333333	0.718054	-0.017499	-0.132583	-0.188752	14.069	1.12137
6007512014	2014	600751	0.909447	37	-0.11792	1	G55	Tianjin	4	0.521739	0.565217	1	12	0.8	0.52	0.807692	0	0	0.733333	0.7	0.054528	23.2548	0.01024	1.3e-05	9	0.58653	22.747	0.034034	0.02261	8.73913	0.52833	23.1903	0.041453	0.000518	10.04	3.44	1	0	6	0	0.207636	0.333333	0.091272	-0.014495	-0.0943357	-0.0615233	19.3043	0.474494
6018002012	2012	601800	0	0	-0.140793	0	E48	Beijing	2	0.57732	0.56701	0	4	0.6	0.56	0.576923	0	0	0.636842	1.06452	0.776403	26.7964	0.030731	0	9	0.542068	23.5329	0.04592	0.008412	10.2165	0.769857	23.8944	0.00394	0.02603	8.8	3.17	1	1	4	0	0.638335	0.555556	0.269726	0.003901	-0.084476	-0.0812828	0	0
6712015	2015	671	0.954194	68	-0.076915	15	K70	Fujian Province	5	1.98039	2.09804	1	121	3.31034	3.48276	3.44318	1	1	1.50547	3.31034	0.804169	24.9742	-0.055273	0.013309	7	0.49774	22.4939	0.074407	0.076829	8.43137	0.619741	22.9633	0.001206	0.013454	8.27586	3.06	1	0	10	0	0.181958	0.428571	2.94026	0.003143	-0.254614	-0.152321	134.667	1.88968
1572014	2014	157	0.601263	6	-0.02125	2	C35	Hunan Province	4	0.853659	0.878049	1	13	0.673913	0.717391	0.702128	0	0	0.69403	0.738667	0.56006	25.264	-0.082021	0.00252	7	0.487508	22.0167	0.038748	0.03073	9.17073	0.49168	22.2363	0.016922	0.03407	8.80435	2.98	0	0	2	1	0.185267	0.571429	0.053278	0.004457	-0.0143205	-0.01814	5.12195	0.513273
6001662018	2018	600166	0.91168	41	-0.016152	1	C36	Beijing	8	1.35938	1.35156	1	5	1.92063	1.93651	1.90625	1	1	1.17826	1.61642	0.741702	24.7993	-0.007938	0.000321	17	0.51444	23.8072	0.039255	0.073946	9.28906	0.501985	22.6177	0.034508	0.115296	9.01587	3.17	1	1	2	0	0.270653	0.352941	0.054924	-0.009286	-0.0310211	-0.0219559	55.7344	1.23931
5642016	2016	564	0.915466	37	-0.060073	2	F52	Shaanxi Province	6	1.59259	0	1	16	1.13433	1.14925	1.14706	1	1	1.18627	1.15574	0.361606	24.5816	0.094179	0	7	0.449424	22.4084	0.01428	0.02876	8.59259	0.540889	22.6015	0.043569	0.045319	8.8806	3.01	0	0	5	0	0.153142	0.428571	-0.224268	0.002555	-0.0681426	-0.095672	58.9259	1.45796
6292011	2011	629	0.685325	10	-0.045771	1	C31	Sichuan Province	1	0.534483	0.551724	1	2	0.291667	0.333333	0.32	0	0	0.578125	0.526685	0.525744	24.1679	0.187422	1.6e-05	11	0.541513	21.5034	0.023695	0.003929	8.5	0.684868	23.6847	0.05437	0.023614	10.5417	3.05	0	1	2	0	0.30627	0.454545	0.218889	0.001918	-0.01335	-0.024464	5.34483	0.366294
6016182012	2012	601618	0.624953	8	-0.140793	1	E48	Beijing	2	0.56701	0.57732	1	4	0.56	0.6	0.576923	0	0	0.631579	1.03226	0.838043	26.5109	0.013446	6.5e-05	9	0.541432	23.5359	0.046098	0.008411	10.2165	0.767392	23.9058	0.004631	0.026027	8.8	3.17	1	1	4	0	0.641816	0.555556	0.364096	0.002427	-0.0788443	-0.0798313	4.53608	0.354355
6018722014	2014	601872	0.925161	50	-0.11792	8	G55	Shanghai	4	0.680328	0.745902	1	20	0.52	0.8	0.807692	0	0	0.849609	0.583333	0.519527	24.0604	0.037899	0	12	0.487809	22.5703	0.02783	0.025915	9.03279	0.50973	23.1581	0.040346	0.000518	9.92	3.25	1	1	6	0	0.409344	0.333333	0.473117	0.01052	-0.0613182	-0.080224	34.0164	0.629413
392019	2019	39	0.941274	54	-0.018796	2	C33	Guangdong Province	9	2.01923	2.02564	1	12	2.47368	2.52632	2.45	1	1	1.81068	1.61635	0.680212	25.8714	0.02056	0.000316	8	0.473462	23.0355	0.061936	0.076864	8.75	0.406277	21.9665	0.043419	0.211349	7.78947	3.07	1	1	2	0	0.581175	0.375	0.275176	0.00315	-0.0464964	-0.0379543	109.038	1.90065
6000502013	2013	600050	0.872001	25	-0.210836	0	I63	Beijing	3	0.556701	0.546392	0	4	1.42857	0.714286	1.25	1	0	0.526316	1.16129	0.582911	26.9987	0.156897	0	8	0.539798	23.6542	0.036315	0.0104	9.94845	0.376186	21.7925	0.073148	0.0002	10.8571	3.17	1	1	8	0	0.630935	0.5	-0.012283	0.003694	-0.301195	-0.117373	13.9175	0.485444
632015	2015	63	0.780685	13	-0.01935	2	C39	Guangdong Province	5	1.61029	1.625	1	22	1.39241	1.41772	1.4	1	1	1.59239	1.35641	0.641433	25.5182	0.061249	0.002578	13	0.485908	22.6583	0.055677	0.039192	9.11765	0.434852	22.2355	0.048258	0.068444	8.22785	3.07	1	0	2	0	0.305925	0.384615	0.39951	0.007658	-0.0269428	-0.0311589	20.9338	1.25713
6000612015	2015	600061	0.923235	41	-0.117577	0	J67	Shanghai	5	1.27344	1.23438	0	2	1.53333	1	1.4375	1	1	1.53285	1.15152	0.812366	25.673	0.07697	0	9	0.486369	22.7213	0.030784	0.037424	8.94531	0.774735	25.4979	0.009092	0.004959	10.1333	3.25	1	1	9	0	0.461794	0.333333	1.31231	0.006181	-0.180284	-0.149726	52.2109	1.17568
1002019	2019	100	0.703078	9	-0.018796	7	C39	Guangdong Province	9	1.98718	2.02564	1	44	2.25962	2.30769	2.30476	1	1	1.78641	1.61111	0.612465	25.8283	0.069702	0.060316	9	0.473897	23.0358	0.061621	0.076479	8.74359	0.484614	22.3628	0.040423	0.108711	8.125	3.07	1	0	2	1	0.09031	0.444444	0.071785	0.005064	-0.0424726	-0.0373518	17.8846	1.39714
7322015	2015	732	0.796562	13	-0.076915	9	K70	Fujian Province	5	2.09804	1.98039	1	112	3.37931	3.48276	3.44318	1	1	1.51642	3.37931	0.798679	25.1633	-0.027728	0.00149	6	0.497848	22.4902	0.073867	0.077061	8.45098	0.619804	22.9611	0.000889	0.01359	8.28736	3.06	1	0	10	1	0.489695	0.5	2.47717	0.003445	-0.259919	-0.16137	27.2745	1.67122
1002010	2010	100	0.654022	10	-0.037664	0	C39	Guangdong Province	0	0.677686	0.669421	0	44	0.544304	0.531646	0.5375	0	0	0.644172	0.488011	0.661685	24.7025	0.014876	0.059571	11	0.501283	21.9636	0.042929	0.013778	9.27273	0.486075	21.3728	-0.015242	0.014559	8.51899	3.07	1	0	2	0	0.097989	0.363636	0.19847	0.003901	-0.0205005	-0.0255242	6.77686	0.443221
6001532019	2019	600153	0.859714	23	-0.065409	1	F51	Fujian Province	9	2.41538	2.33846	1	19	1.57895	1.54386	1.56897	1	1	1.83914	1.27419	0.77622	26.4116	0.037966	0.000287	9	0.541111	22.6475	0.042814	0.12018	8.23077	0.537346	22.6809	0.03104	0.024136	8.29825	3.06	1	1	5	0	0.458946	0.333333	0.537512	0.002282	-0.103278	-0.157989	55.5538	2.07654
5402016	2016	540	0.934035	51	-0.069288	3	K70	Guizhou Province	6	1	1.14286	1	19	4.08974	3.85897	4.07595	1	0	1.29078	4.08974	0.781105	24.9882	0.006265	0.007733	12	0.53071	22.2387	0.046594	0.02243	8.07143	0.641181	23.3675	0.013596	0.011518	8.42308	2.99	0	0	10	1	0.449696	0.333333	0.373111	0.018551	-0.283371	-0.0692883	51	0.934035
6001702016	2016	600170	0.595222	8	-0.141091	3	E48	Shanghai	6	1.35664	1.37762	1	15	1.70588	1.73529	1.74286	1	1	1.5072	1.88372	0.852261	25.8844	0.017679	1e-05	8	0.465211	22.6442	0.04042	0.072467	8.87413	0.688741	23.8139	0.012632	0.074266	8.26471	3.25	1	1	4	1	0.316802	0.375	0.691498	0.003753	-0.240685	-0.19141	10.8531	0.807504
6007332018	2018	600733	0.359508	4	-0.016152	0	C36	Sichuan Province	8	1.50794	1.36508	0	9	1.93651	1.92063	1.90625	1	1	1.41892	1.61746	0.624866	24.4914	-0.082087	6.9e-07	11	0.480557	22.5059	0.050062	0.035193	8.39683	0.503839	22.6226	0.035685	0.115301	9.11111	3.05	0	1	2	0	0.257637	0.363636	-0.320427	-0.008024	-0.0312775	-0.0243554	6.03175	0.542115
7322014	2014	732	0.790282	13	-0.067809	10	K70	Fujian Province	4	1.18	1.32	1	112	2.29762	2.20238	2.38824	1	1	0.845703	2.29762	0.892263	24.8568	-0.266457	0.001823	6	0.552534	22.3561	-0.025701	0.062399	8.4	0.613157	22.6105	-0.037868	0.01027	8.30952	3.06	1	0	10	1	0.775086	0.5	2.72837	0.003749	-0.155798	-0.0800141	15.34	0.932533
6003462019	2019	600346	0.593967	8	-0.018796	3	C28	Liaoning Province	9	1.78	1.7	1	8	1	1.07143	1.13333	0	1	1.31532	1.6153	0.789315	25.8845	0.097128	0.125883	7	0.554638	22.7526	0.042695	0.042826	8.92	0.465458	22.9343	0.061587	0.047714	8.35714	3.05	0	0	2	1	0.301139	0.428571	-0.280683	0.0037	-0.0187964	-0.0334576	14.24	1.05726
6006372015	2015	600637	0.677159	10	-0.213302	6	I63	Shanghai	5	1.22656	1.27344	1	20	1	1.75	1.55556	0	1	1.5219	2	0.235257	24.2866	0.028179	4.9e-05	9	0.490878	22.7321	0.031165	0.037424	8.94531	0.430678	22.8003	0.065605	0.000207	10.875	3.25	1	1	8	0	0.451209	0.333333	-0.487595	0.025492	-0.213302	-0.261628	12.2656	0.830578
9872016	2016	987	0.853336	23	-0.060073	0	F52	Guangdong Province	6	1.3662	1.34507	0	11	1.16418	1.14925	1.14706	1	1	1.43229	1.17213	0.737751	24.9258	-0.087292	0.000152	9	0.460087	22.8095	0.050205	0.070868	9.26761	0.535274	22.5964	0.046277	0.045317	8.85075	3.07	1	1	5	1	0.416833	0.333333	0.096743	0.004628	-0.0699358	-0.0820717	31.4225	1.16582
6008202014	2014	600820	0.704226	12	-0.146971	0	E48	Shanghai	4	0.745902	0.680328	0	1	0.961538	0.884615	0.925926	0	0	0.865234	0.8125	0.728638	24.7977	0.061331	2.7e-06	11	0.486095	22.5643	0.027638	0.025915	9.04098	0.778816	24.2298	0.001423	0.023667	8.46154	3.25	1	1	4	0	0.434608	0.363636	0.528856	0.004655	-0.141319	-0.109626	8.95082	0.525283
6005812016	2016	600581	0.626979	8	-0.017336	1	C31	Xinjiang Uighur Autonomous Region	6	0.866667	0.8	1	3	0.375	0.333333	0.4	0	0	1.19608	1.21842	0.800437	23.1222	0.054819	0	9	0.48925	22.4865	0.033363	0.037967	9.03333	0.724033	23.9287	0.045653	0.016914	9.5	2.8	0	1	2	0	0.500222	0.333333	-0.067327	-0.024842	-0.0065008	-0.0150242	6.93333	0.543382
6015582011	2011	601558	0	0	-0.045771	0	C38	Beijing	1	0.557895	0.547368	0	8	0.571429	0.5	0.55814	0	0	0.494681	0.52809	0.598659	24.2525	-0.171904	0	9	0.542017	23.4722	0.032242	0.008649	10.0947	0.55147	22.1965	0.010837	0.029741	8.97619	3.17	1	0	2	1	0.16863	0.333333	-0.635146	0.012162	-0.026155	-0.0255356	0	0
6007082018	2018	600708	0.963055	89	-0.067993	15	K70	Shanghai	8	1.63006	1.69364	1	50	3.29333	3.49333	3.44737	1	1	1.75603	3.29333	0.823752	25.0331	-0.117356	0.002072	6	0.454819	22.5936	0.036374	0.104997	8.67052	0.638848	23.6945	0.040968	0.017562	8.44	3.25	1	1	10	1	0.352222	0.666667	2.74204	0.009567	-0.223924	-0.110833	145.075	1.56984
5362016	2016	536	0.735172	12	-0.017336	2	C39	Fujian Province	6	2.30508	1.98305	1	16	1.16484	1.17582	1.17391	1	1	1.5088	1.21724	0.309024	23.6647	-0.009169	2.7e-06	9	0.508682	22.5175	0.038008	0.114119	8.40678	0.44656	22.3246	0.025411	0.085946	8.35165	3.06	1	0	2	0	0.286774	0.555556	0.161103	0.005887	-0.0201931	-0.03996	27.661	1.69463
5372017	2017	537	0.721702	12	-0.0699	1	K70	Tianjin	7	0.692308	0.730769	1	15	3.92208	3.76623	3.88462	1	0	0.969298	3.92208	0.855773	25.1393	0.096992	0	9	0.539248	22.8779	-0.009203	0.041486	8.76923	0.641556	23.4732	-0.015723	0.013788	8.4026	3.44	1	1	10	0	0.761285	0.333333	11.6306	-0.006532	-0.274152	-0.0483921	8.30769	0.49964
692010	2010	69	0.797674	17	-0.405784	0	L72	Guangdong Province	0	0.677686	0.669421	0	23	0.5	0.333333	0.461538	0	0	0.644172	0.4	0.696934	24.6056	-0.110461	0.003815	10	0.500991	21.9644	0.043965	0.014239	9.28099	0.479191	21.0243	0.078242	6.4e-05	9.16667	3.07	1	1	11	0	0.563633	0.5	4.02383	0.010092	-0.202892	-0.274994	11.5207	0.540573
6012382017	2017	601238	0.94198	51	-0.015564	3	C36	Guangdong Province	7	1.59091	1.57792	1	15	0.885246	0.934426	0.919355	0	1	1.60294	1.15084	0.411266	25.5074	0.126234	0.000323	11	0.455726	22.8631	0.044979	0.088403	8.88961	0.487657	22.5313	0.033694	0.117657	9.01639	3.07	1	1	2	0	0.536466	0.454545	0.180882	0.045237	-0.0137783	-0.0247615	81.1364	1.4986
9392016	2016	939	0.930238	45	-0.066005	4	D44	Hubei Province	6	1.21311	1.27869	1	20	0.916667	0.95	0.967213	0	1	1.25175	1.02273	0.68962	24.4552	0.007163	0.001447	9	0.495322	22.4971	0.037932	0.054898	8.83607	0.568618	23.5238	0.0735	0.000121	9.96667	3.01	0	0	3	0	0.284657	0.333333	0.114516	0.002669	-0.0605047	-0.0800718	54.5902	1.12848
6019912011	2011	601991	0.852815	22	-0.094111	0	D44	Beijing	1	0.557895	0.547368	0	1	0.482143	0.464286	0.473684	0	0	0.494681	0.469697	0.792844	26.2207	0.052996	1.8e-06	15	0.539973	23.4515	0.029875	0.008649	10.0316	0.645456	22.8629	0.053152	0.000418	10.0714	3.17	1	1	3	0	0.310967	0.333333	0.118464	0.001245	-0.0453751	-0.0525042	12.2737	0.475781
1002011	2011	100	0.67273	10	-0.045771	6	C39	Guangdong Province	1	0.713115	0.745902	1	44	0.531646	0.594937	0.6	0	0	0.690909	0.519663	0.739467	25.0275	0.022513	0.055308	8	0.511807	22.0914	0.029925	0.017262	9.41803	0.463559	21.5857	0.011777	0.01027	8.37975	3.07	1	1	2	0	0.097989	0.375	0.025238	0.006671	-0.0243341	-0.0326402	7.13115	0.479734
6007512016	2016	600751	0.929877	46	-0.119635	4	G55	Tianjin	6	1.25	1.41667	1	12	0.96	1	1.07692	0	1	1.05687	0.8	0.855334	25.4937	0.01415	4e-07	7	0.538496	22.8554	0.000746	0.021221	9.04167	0.463666	23.3392	0.052175	0.000394	9.76	3.44	1	0	6	0	0.207636	0.428571	222.795	0.000717	-0.11485	-0.149544	57.5	1.16235
632019	2019	63	0.923206	43	-0.018796	1	C39	Guangdong Province	9	2.02564	2.01923	1	22	2.31731	2.30769	2.30476	1	1	1.81553	1.6174	0.731206	25.6735	0.052737	0.000156	9	0.473135	23.0368	0.06173	0.076865	8.74359	0.483472	22.3643	0.040586	0.109289	8.125	3.07	1	0	2	0	0.271754	0.333333	0.349663	0.007931	-0.043557	-0.0380748	87.1026	1.87008
7322013	2013	732	0.574426	6	-0.069207	10	K70	Fujian Province	3	1.34783	1.5	1	112	2.32941	2.43529	2.4186	1	1	0.870564	2.32941	0.857394	24.2983	-0.320525	0.001823	7	0.563746	22.3545	0.009	0.032677	8.76087	0.613539	22.4505	-0.018958	0.011072	8.36471	3.06	1	0	10	1	0.795732	0.428571	4.2408	0.011026	-0.161211	-0.0932787	8.08696	0.774226
402016	2016	40	0.859478	25	-0.069288	1	K70	Guangdong Province	6	1.35915	1.34507	1	27	4.11538	3.85897	4.07595	1	1	1.42708	4.11538	0.365806	23.5733	-0.01639	0	11	0.462707	22.819	0.049706	0.070869	9.25352	0.646505	23.3856	0.013886	0.011617	8.4359	3.07	1	0	10	1	0.309812	0.363636	0.26653	0.004349	-0.285148	-0.0941735	33.9789	1.16816
6039932017	2017	603993	0.813256	16	-0.142304	0	B09	Henan Province	7	1.05714	0.8	0	7	1.33333	1.28571	1.27273	1	0	1.55862	0.898305	0.53076	25.3066	0.086151	0.00027	8	0.507648	22.7704	0.040936	0.061727	8.6	0.502333	22.6311	0.079911	0.020387	8.42857	3.05	0	0	1	0	0.246917	0.375	0.064353	0.011337	-0.189739	-0.150436	16.9143	0.859728
4152011	2011	415	0.439815	6	-0.308695	0	L71	Xinjiang Uighur Autonomous Region	1	0.538462	0.5	0	8	1	0.666667	0.75	0	0	0.477778	1.25	0.541802	23.6473	0.043113	5.6e-05	9	0.595302	22.1611	0.01163	7.6e-05	9.03846	0.452945	22.156	0.022891	4.9e-05	10	2.8	0	0	11	0	0.449021	0.333333	0.236856	-0.005864	-0.308695	-0.16622	3.23077	0.236823
9612017	2017	961	0.687409	9	-0.142422	23	E48	Liaoning Province	7	1.52941	1.94118	1	76	1.51282	2.10256	2.05	1	1	1.61062	1.45833	0.905155	25.8881	-0.016788	0.003576	12	0.573166	22.68	0.016783	0.044464	8.80392	0.682259	23.6784	-0.011583	0.098519	8.46154	3.05	0	0	4	1	0.542647	0.333333	0.815719	0.001031	-0.215459	-0.217822	13.7647	1.05133
6003392016	2016	600339	0.835676	18	-0.017336	1	C26	Xinjiang Uighur Autonomous Region	6	0.866667	0.8	0	1	0.9	0.911111	0.901099	0	0	1.19608	1.21842	0.814691	25.217	0.013218	0	9	0.488774	22.4167	0.03475	0.037967	9.03333	0.467339	22.1832	0.054614	0.052736	8.57778	2.8	0	1	2	0	0.874563	0.444444	77.1166	-0.00867	-0.015602	-0.0150242	15.6	0.724253
6002972017	2017	600297	0.816336	17	-0.064989	2	F52	Liaoning Province	7	1.94118	1.52941	1	15	1.18462	1.2	1.19697	1	1	1.79646	1.21311	0.672912	25.6304	0.036872	0	9	0.57772	22.6851	0.015731	0.044535	8.86275	0.530385	22.6172	0.055402	0.059911	8.90769	3.05	0	0	5	0	0.327127	0.333333	0.160829	0.009726	-0.0769866	-0.126155	33	1.58465
6006432019	2019	600643	0.21875	3	-0.095669	6	J69	Shanghai	9	1.97674	2.01163	1	25	1.11111	1.77778	1.6	0	1	1.83244	0.833333	0.596822	24.0097	0.055365	0	9	0.4699	22.7284	0.052486	0.105121	8.62791	0.406324	23.0532	-0.038049	0.000255	7.88889	3.25	1	0	9	0	0.29	0.333333	0.426351	0.009833	-0.106299	-0.189113	5.93023	0.432413
6007952012	2012	600795	0.682176	11	-0.092277	2	D44	Liaoning Province	2	0.622222	0.666667	1	4	0.357143	0.375	0.385965	0	0	0.631068	0.361111	0.752414	26.059	0.071542	8.1e-07	9	0.571691	22.0679	0.011428	0.010522	9.04444	0.629817	22.894	0.086543	0.000882	10.1429	3.05	0	1	3	0	0.583451	0.333333	0.057753	0.002066	-0.032956	-0.0574166	6.84445	0.424465
592018	2018	59	0.751285	13	-0.016152	0	C25	Guangdong Province	8	1.67949	1.64744	0	7	1.08333	0.916667	1	0	1	1.69417	1.61746	0.576934	24.2033	0.073109	0	9	0.478265	22.978	0.054753	0.082043	8.89103	0.364239	22.0689	0.066718	0.064729	8.91667	3.07	1	1	2	0	0.321623	0.333333	0.244391	0.010473	-0.0174975	-0.0271262	21.8333	1.26177
7252011	2011	725	0.890124	28	-0.045771	1	C39	Beijing	1	0.547368	0.557895	1	24	0.594937	0.531646	0.6	0	0	0.489362	0.526685	0.490391	24.954	-0.011321	7.7e-06	11	0.543157	23.4648	0.030552	0.008649	10.0737	0.466712	21.5866	0.012205	0.01097	8.34177	3.17	1	1	2	0	0.095704	0.363636	0.182447	-0.013001	-0.027231	-0.0250538	15.3263	0.487226
6007952017	2017	600795	0.711182	12	-0.06666	0	D44	Liaoning Province	7	1.98039	1.52941	0	4	1.01613	1	1	0	1	1.81416	1.09677	0.734948	26.3369	0.072148	2.6e-05	11	0.576503	22.6712	0.015039	0.044534	8.82353	0.579752	23.6081	0.056943	0.000966	9.70968	3.05	0	1	3	0	0.459976	0.363636	0.00085	0.00481	-0.0677352	-0.132013	23.7647	1.40842
6005002017	2017	600500	0.665163	8	-0.015564	2	C26	Beijing	7	0.968254	0.984127	1	14	0.941748	0.961165	0.951923	0	0	0.964912	1.1519	0.622612	24.7443	0.015695	6.1e-05	7	0.502622	23.7095	0.040559	0.074244	9.51587	0.422408	22.1048	0.050402	0.102619	8.40777	3.17	1	1	2	0	0.55352	0.428571	1.72427	0.008765	-0.0146577	-0.0150703	7.74603	0.644047
6012582019	2019	601258	0.8242	20	-0.065409	3	F52	Hebei Province	9	0.911765	1	1	18	0.984848	1	1.01493	0	0	1.26087	1.25806	0.575281	23.939	-0.189583	0.180402	14	0.500051	23.253	0.04571	0.059788	9.14706	0.534215	22.7396	0.039414	0.057318	8.95455	2.97	0	0	5	0	0.360679	0.357143	0.020508	-0.015994	-0.0644183	-0.059638	18.2353	0.751476
6004662016	2016	600466	0.95013	64	-0.069288	3	K70	Sichuan Province	6	1.08065	1.12903	1	28	4.08974	3.85897	4.07595	1	0	1.29078	4.08974	0.809038	25.0187	-0.03664	0.058722	9	0.478892	22.2266	0.020203	0.021902	8.51613	0.640823	23.3671	0.014146	0.010864	8.46154	3.05	0	0	10	0	0.535329	0.333333	2.55488	-0.0015	-0.283371	-0.0748761	69.1613	1.02675
5532017	2017	553	0.85498	20	-0.015564	0	C26	Hubei Province	7	1.98361	1.95082	0	4	0.961165	0.941748	0.951923	0	1	1.55862	1.15401	0.525974	24.4024	0.099924	1.2e-05	6	0.509904	22.6451	0.023103	0.054234	8.77049	0.423347	22.1081	0.049585	0.10262	8.41748	3.01	0	1	2	0	0.773268	0.333333	-0.679516	0.019187	-0.01496	-0.0308736	39.6721	1.69594
6001772018	2018	600177	0.905311	35	-0.067993	6	K70	ZheJiang Province	8	2.10651	2.11243	1	48	3.41333	3.49333	3.44737	1	1	1.7681	3.41333	0.624646	25.0489	0.035994	0.025935	9	0.410255	22.1346	0.056715	0.165322	8.48521	0.641503	23.6943	0.038924	0.017244	8.4	3.15	1	0	10	0	0.304956	0.333333	3.27767	0.007441	-0.232083	-0.143228	73.7278	1.90705
6007552016	2016	600755	0.928121	39	-0.060073	6	F51	Fujian Province	6	2.23729	1.98305	1	30	1.09259	1.2037	1.18182	0	1	1.5024	1.12295	0.672909	24.7265	0.041773	0	9	0.502514	22.4995	0.037145	0.114119	8.40678	0.51599	22.4709	0.030165	0.032268	8.37037	3.06	1	1	5	0	0.328484	0.333333	0.26477	0.012988	-0.0656354	-0.134401	87.2542	2.07647
6008932019	2019	600893	0.693866	12	-0.018796	2	C37	Jilin Province	9	1.24138	1.31034	1	12	1.76667	1.8	1.77419	1	1	1.32432	1.61635	0.420972	24.8682	0.080717	8.8e-06	11	0.541317	22.65	0.019689	0.024321	8.34483	0.464863	22.9432	0.045784	0.071159	9.16667	3.11	1	1	2	0	0.26519	0.363636	2.12775	0.000174	-0.033207	-0.0233335	14.8965	0.861351
7272015	2015	727	0.903212	28	-0.01935	0	C39	Jiangsu Province	5	1.28947	1.27193	0	9	1.41772	1.39241	1.4	1	1	1.53285	1.35897	0.429146	24.1879	-0.000939	5.4e-06	9	0.4548	22.4344	0.05066	0.078859	8.61403	0.437539	22.2524	0.049045	0.068476	8.27848	3.14	1	1	2	0	0.245133	0.333333	0.902514	-0.000345	-0.0274326	-0.0249511	36.1053	1.16467
9822019	2019	982	0.899761	33	-0.018796	1	C17	Ningxia Hui Autonomous Region	9	1.45455	1.09091	1	6	0.714286	0.761905	0.727273	0	1	1.28302	1.6174	0.129424	20.958	-0.341576	0	8	0.431752	22.0428	0.022207	0.004551	8.90909	0.38452	21.8085	0.046116	0.100694	8.71429	2.98	0	0	2	0	0.162701	0.375	-0.117415	-0.027759	-0.013426	-0.0273402	48	1.30874
6562014	2014	656	0.908959	33	-0.067809	18	K70	Chongqing	4	1.0625	1.59375	1	60	2.20238	2.29762	2.38824	1	0	0.777778	2.20238	0.839565	25.1308	-0.102171	0.158374	8	0.500008	22.0127	0.009698	0.026761	9.78125	0.613785	22.6072	-0.039824	0.008406	8.28571	3.12	1	0	10	0	0.183408	0.375	0.267423	0.003602	-0.14934	-0.0720466	35.0625	0.965769
9612013	2013	961	0.856854	22	-0.145258	6	E48	Liaoning Province	3	0.866667	1	1	76	0.423077	0.615385	0.62963	0	0	0.893204	0.40625	0.848865	24.8994	-0.064184	0.004537	9	0.58509	22.184	0.010186	0.011037	9.06667	0.776456	24.0907	0.023489	0.024485	8.73077	3.05	0	0	4	1	0.726337	0.333333	0.84867	0.004301	-0.0614551	-0.12589	19.0667	0.742607
6019912013	2013	601991	0.857913	23	-0.082671	0	D44	Beijing	3	0.556701	0.546392	0	1	0.672727	0.654545	0.660714	0	0	0.526316	0.739726	0.780795	26.4045	0.102507	1.8e-06	14	0.537758	23.6603	0.036875	0.0104	9.8866	0.603528	23.0467	0.107854	0.000323	10.1273	3.17	1	1	3	0	0.310967	0.357143	0.065462	0.005003	-0.0556153	-0.0460232	12.8041	0.477601
6019852017	2017	601985	0.692945	10	-0.06666	0	D44	Beijing	7	0.984127	0.960317	0	2	1.01613	1	1	0	0	0.973684	1.09677	0.743969	26.4376	0.065656	0	12	0.501659	23.6961	0.040163	0.074244	9.47619	0.579607	23.6064	0.057048	0.000966	9.69355	3.17	1	1	3	0	0.704019	0.333333	-0.097116	0.007616	-0.0677352	-0.0656019	9.84127	0.681946
272018	2018	27	0.656667	10	-0.065855	3	D44	Guangdong Province	8	1.66026	1.64744	1	26	1.18033	1.22951	1.20968	1	1	1.67961	1.26882	0.676944	25.1668	0.049123	0	9	0.477623	22.9719	0.054907	0.082043	8.89103	0.588385	23.6919	0.066355	0.001209	9.88525	3.07	1	1	3	0	0.478246	0.333333	0.399237	0.000767	-0.0777307	-0.109337	16.6026	1.09024
692015	2015	69	0.649646	8	-0.138885	2	N78	Guangdong Province	5	1.61029	1.625	1	23	1.36364		1.41667	1	1	1.59239	1.75	0.634098	25.4705	-0.016243	0.002754	8	0.485962	22.6586	0.056247	0.039191	9.15441	0.337659	21.2456	0.094186	0.000134	9.36364	3.07	1	1	13	0	0.576635	0.625	1.03425	0.005855	-0.189388	-0.223645	12.8824	1.04612
6562019	2019	656	0.809505	18	-0.072003	2	K70	Chongqing	9	0.914286	0.942857	1	60	2.2973	2.31081	2.29333	1	0	1.23129	2.2973	0.837841	26.4966	0.006961	0.013034	9	0.471635	22.7838	0.048214	0.07015	9.05714	0.647803	23.7632	0.020461	0.023448	8.25676	3.12	1	0	10	0	0.169865	0.333333	0.43701	0.00091	-0.165412	-0.0658314	16.4571	0.740119
6006572016	2016	600657	0.830285	17	-0.069288	0	K70	Beijing	6	0.836207	0.818965	0	20	4.12821	3.85897	4.07595	1	0	1.07583	4.12821	0.856924	24.8996	-0.022897	0	9	0.514479	23.8272	0.048735	0.043844	9.47414	0.640209	23.3686	0.01397	0.011617	8.46154	3.17	1	1	10	0	0.508127	0.333333	4.23106	-0.002987	-0.286036	-0.0579394	14.2155	0.69429
6001152018	2018	600115	0.937075	47	-0.051208	0	G56	Shanghai	8	1.71676	1.69364	0	3	1	0.571429	0.875	0	1	1.77614	0.958333	0.749321	26.1903	0.094347	5.3e-07	8	0.455249	22.5869	0.03515	0.105009	8.65896	0.48353	24.2671	0.079879	1.6e-07	9.14286	3.25	1	1	6	0	0.350641	0.625	-0.191416	0.009487	-0.0512082	-0.0879123	80.6879	1.60874
6006832013	2013	600683	0.702931	10	-0.069207	1	K70	ZheJiang Province	3	1.4026	1.35065	1	29	2.43529	2.32941	2.4186	1	1	0.889353	2.43529	0.905801	23.9017	-0.345632	0	8	0.503476	22.2932	0.043147	0.044109	9.25974	0.61297	22.4552	-0.018662	0.011094	8.35294	3.15	1	1	10	0	0.298065	0.375	2.42647	0.003569	-0.168539	-0.0970693	14.026	0.985929
6011792010	2010	601179	0	0	-0.09127	0	D44	Shaanxi Province	0	0.375	0.25	0	5	0.375	0.357143	0.368421	0	0	0.466667	0.384615	0.433661	24.0041	-0.014274	2.3e-07	7	0.495718	21.303	0.056764	0.000813	8.75	0.631553	22.7421	0.063423	0.001201	9.94643	3.01	0	1	3	0	0.581276	0.428571	0.661949	0.004857	-0.0342264	-0.0342264	0	0
4152017	2017	415	0.724045	13	-0.209514	2	L71	Xinjiang Uighur Autonomous Region	7	1.12903	1.19355	1	8	0	1	0.666667	0	0	1.21905	1.86957	0.882109	26.4284	0.069985	9e-05	9	0.450573	22.3825	0.048755	0.055748	8.80645	0.317848	22.1427	-0.120076	0.1453	8	2.8	0	0	11	1	0.349069	0.333333	-0.077874	0.001963	0	-0.236547	14.6774	0.81747
6018722019	2019	601872	0.795494	16	-0.050146	1	G55	Shanghai	9	2.00581	2.01163	1	20	0.954545	1	0.956522	0	1	1.83914	1.125	0.530283	24.7273	0.084352	0	12	0.470287	22.7242	0.052318	0.105121	8.61047	0.456519	23.8221	0.064927	0.000579	9.5	3.25	1	0	6	0	0.542786	0.333333	0.384169	0.005418	-0.0478665	-0.100583	32.093	1.59561
6016112019	2019	601611	0.785515	16	-0.143205	0	E48	Beijing	9	1.39844	1.38281	0	1	1.18421	1.13158	1.15385	1	1	1.27391	1.17391	0.840543	25.5472	-0.031681	0	9	0.522729	23.8534	0.056381	0.066994	9.15625	0.701344	23.9193	0.005147	0.097598	8.1579	3.17	1	0	4	0	0.617758	0.333333	0.196992	0.002331	-0.169585	-0.200263	22.375	1.09849
6001532018	2018	600153	0.83036	17	-0.064057	3	F51	Fujian Province	8	1.95385	2	1	19	1.5614	1.57895	1.58621	1	1	1.77212	1.52846	0.74975	26.1053	0.021983	0.000407	9	0.513773	22.5795	0.059902	0.126981	8.24615	0.540318	22.6875	0.025169	0.02443	8.38597	3.06	1	1	5	0	0.458946	0.333333	0.434888	0.003202	-0.100019	-0.125158	33.2154	1.6224
6008082011	2011	600808	0.928148	43	-0.045771	0	C31	Anhui Province	1	0.357143	0.309524	0	1	0.333333	0.25	0.32	0	0	0.533191	0.52809	0.643303	25.1191	0.012115	5e-07	7	0.522091	22.1338	0.026058	8.5e-05	8.90476	0.67997	23.6451	0.061674	0.023615	10.7083	3.04	0	1	2	0	0.504686	0.428571	-0.116384	0.001789	-0.0152571	-0.0163469	15.3571	0.331481
9612015	2015	961	0.831052	18	-0.147007	5	E48	Liaoning Province	5	1.69388	1.79592	1	76	1.1	1.26667	1.22581	0	1	1.40909	1.10811	0.86267	25.29	0.009907	0.004537	8	0.570837	22.4725	0.029257	0.039191	8.81633	0.704047	24.0468	0.002421	0.038394	8.13333	3.05	0	0	4	1	0.679349	0.375	0.867342	0.001156	-0.161708	-0.249011	30.4898	1.4077
6003322016	2016	600332	0.66867	11	-0.017336	0	C27	Guangdong Province	6	1.3662	1.34507	0	5	2.0125	1.875	1.98765	1	1	1.43229	1.2196	0.318312	23.9774	0.094399	0.000193	11	0.463041	22.8162	0.048926	0.070868	9.25352	0.354881	22.243	0.076311	0.060498	8.95	3.07	1	1	2	1	0.45043	0.363636	-0.041486	0.02499	-0.0348879	-0.0236838	15.0282	0.913535
6011062010	2010	601106	0	0	-0.037664	2	C35	Heilongjiang Province	0	0.481481	0.518519	1	3	0.414634	0.439024	0.452381	0	0	0.62	0.48519	0.411004	24.0601	-0.060701	0	9	0.477696	21.1761	0.092703	0.000263	9.11111	0.564653	21.6791	0.023898	0.008236	9.04878	3.11	1	1	2	0	0.621104	0.444444	0.712563	0.003297	-0.0156167	-0.0181344	0	0
6000232014	2014	600023	0.829752	16	-0.076131	0	D44	ZheJiang Province	4	1.14286	1.05495	0	2	0.589286	0.571429	0.578947	0	1	0.865234	0.565789	0.509331	25.3696	0.100029	1.3e-06	9	0.480922	22.1613	0.038758	0.071389	8.97802	0.585556	23.1678	0.095461	0.000254	9.82143	3.15	1	1	3	0	0.803367	0.333333	0.251642	0.014645	-0.0448627	-0.0870064	18.2857	0.948288
6000222017	2017	600022	0.926302	45	-0.015564	2	C31	Shandong Province	7	1.06593	1.08791	1	4	0.347826	0.391304	0.416667	0	0	1.29138	1.1519	0.546976	24.7664	0.016273	2.8e-06	9	0.461305	22.6736	0.046886	0.077479	8.68132	0.669318	23.8668	0.06324	0.017624	9.21739	3.07	1	1	2	0	0.302649	0.555556	0.072887	0.009845	-0.0054137	-0.0165906	47.967	0.987377
9262015	2015	926	0.868993	25	-0.076915	5	K70	Hubei Province	5	1.59322	1.66102	1	27	3.42529	3.48276	3.44318	1	1	1.41007	3.42529	0.726055	24.3969	0.001105	0.00306	9	0.517177	22.373	0.032129	0.020399	8.79661	0.620639	22.9699	0.000558	0.013572	8.25287	3.01	0	0	10	0	0.260206	0.333333	-0.257522	0.004785	-0.263455	-0.122542	39.8305	1.3845
6016072011	2011	601607	0.907082	37	-0.045771	2	C27	Shanghai	1	0.429825	0.447368	1	11	0.535714	0.559524	0.552941	0	0	0.528908	0.525281	0.454948	24.5875	0.037183	6.9e-05	9	0.486583	22.1502	-0.000637	0.008985	9.17544	0.453151	21.3489	0.027499	0.009196	9	3.25	1	1	2	0	0.284216	0.444444	-0.028437	0.030413	-0.0245203	-0.0196736	15.9035	0.389886
6002662016	2016	600266	0.920486	39	-0.069288	4	K70	Beijing	6	0.801724	0.818965	1	36	4.07692	3.85897	4.07595	1	0	1.05687	4.07692	0.723157	25.0548	-0.022917	0	9	0.515632	23.8259	0.048735	0.043844	9.47414	0.641924	23.3666	0.01397	0.011617	8.46154	3.17	1	1	10	0	0.403873	0.444444	0.380001	0.002459	-0.282483	-0.0555501	31.2672	0.737976
6000892019	2019	600089	0.878831	24	-0.018796	1	C38	Xinjiang Uighur Autonomous Region	9	1.65625	1.625	1	4	1.65432	1.66667	1.64634	1	1	1.28302	1.6174	0.579087	25.3504	0.039531	0.000659	11	0.440646	22.4145	0.074572	0.066848	8.875	0.510959	22.3229	0.051808	0.101677	8.53086	2.8	0	0	2	0	0.120341	0.363636	0.373504	0.005466	-0.0310953	-0.0311315	39.75	1.45556
6002272017	2017	600227	0.560547	8	-0.015564	0	C27	Guizhou Province	7	0.625	0.5	0	5	1.93478	1.75	1.91398	1	0	1.26667	1.15401	0.329257	22.6569	-0.004707	2.6e-06	9	0.492226	22.4638	0.040084	0.037469	8.5625	0.326945	22.2408	0.052896	0.074642	8.73913	2.99	0	0	2	0	0.282735	0.333333	0.33686	-0.007824	-0.0301137	-0.0097277	5	0.350342
6013902010	2010	601390	0.599958	8	-0.639784	0	E48	Beijing	0	0.422222	0.388889	0	7	0.545455	0.454545	0.5	0	0	0.469613	0.48	0.810196	26.6876	0.00247	4.3e-05	7	0.520945	23.2135	0.039724	0.008947	10.0667	0.770564	23.0934	0.017516	0.019625	8.27273	3.17	1	1	4	0	0.561036	0.571429	0.74346	0.00535	-0.348973	-0.270131	3.37778	0.253316
6000182017	2017	600018	0.909133	35	-0.134048	2	G55	Shanghai	7	1.1131	1.11905	1	4	0.458333	0.5	0.52	0	0	1.29138	0.828571	0.454409	25.6737	0.068048	4.5e-06	9	0.451426	22.5674	0.029094	0.100717	8.79167	0.467642	23.4735	0.062751	0.000331	9.79167	3.25	1	1	6	0	0.313597	0.333333	0.436805	0.012147	-0.0614387	-0.149208	38.9583	1.01195
6001882017	2017	600188	0.873547	25	-0.142304	3	B06	Shandong Province	7	1.05495	1.08791	1	10	0.5	0.65	0.619048	0	0	1.29001	0.847458	0.603456	25.9957	0.082422	2.7e-05	11	0.460684	22.6601	0.04616	0.077478	8.65934	0.553674	23.8629	0.076267	6.9e-06	9.9	3.07	1	1	1	0	0.515897	0.363636	-0.170626	0.013264	-0.071152	-0.150123	26.3736	0.921544
6000222018	2018	600022	0.814771	16	-0.016152	1	C31	Shandong Province	8	1.59341	1.6044	1	4	0.869565	0.913043	0.875	0	1	1.7748	1.61642	0.594951	24.9986	0.055275	2.9e-06	9	0.477611	22.7798	0.065185	0.073273	8.69231	0.598089	23.9066	0.096226	0.01781	9.52174	3.07	1	1	2	0	0.302649	0.555556	-0.019704	0.010826	-0.0140448	-0.0257359	25.4945	1.29826
9802019	2019	980	0.352	5	-0.018796	0	C36	Anhui Province	9	1.01818	1	0	10	1.74603	1.71429	1.71875	1	0	1.84048	1.61845	0.687437	23.7406	-0.283363	0.003563	9	0.455034	22.7251	0.066283	0.076824	8.85455	0.536294	22.6763	0.054589	0.112751	9.06349	3.04	0	0	2	1	0.38776	0.333333	-3.09527	0.003309	-0.0328191	-0.0191382	5.09091	0.3584
6000102015	2015	600010	0.930712	48	-0.01935	0	C31	Inner Mongolia Autonomous Region	5	0.705882	0.647059	0	4	1.45833	1.375	1.4	1	0	1.24257	1.35897	0.673616	25.6995	-0.006726	0	14	0.473446	22.8241	0.085977	0.007271	9.29412	0.749747	23.8686	0.046576	0.000141	9.08333	3.01	0	1	2	1	0.546553	0.357143	-0.16059	5.4e-05	-0.0282185	-0.0136587	33.8824	0.656973
7922013	2013	792	0.672021	10	-0.023175	0	C26	Qinghai Province	3	0.75	0.5	0	3	0.56962	0.556962	0.5625	0	0	0.521739	0.639944	0.665331	24.7086	0.00249	2.6e-05	11	0.685243	21.9285	0.005462	0.00023	9	0.534835	22.0674	-0.017725	0.013927	8.82278	——	0	1	2	0	0.309902	0.363636	1.16022	0.007541	-0.0132009	-0.0173812	7.5	0.504016
6000582015	2015	600058	0.850251	21	-0.052347	0	F51	Beijing	5	1.25926	1.25	0	3	0.981132	0.943396	0.962963	0	1	1.24257	1.26446	0.842019	24.2093	0.043721	4.1e-05	11	0.520727	23.8121	0.044125	0.043544	9.5463	0.54258	22.1616	0.032954	0.014995	8.33962	3.17	1	1	5	0	0.625616	0.363636	-0.498847	-0.004345	-0.0513596	-0.0659188	26.4444	1.07069
4152013	2013	415	0.639	10	-0.154802	0	L71	Xinjiang Uighur Autonomous Region	3	0.615385	0.538462	0	8	0	0	0	0	0	0.521739	1.08333	0.853207	24.7685	0.08087	8.3e-05	9	0.561992	22.3327	0.04941	0.000106	9.15385	0	0	0	0	0	2.8	0	0	11	0	0.449021	0.333333	4.55029	0.004998	0	-0.0952629	6.15385	0.393231
6008712018	2018	600871	0.817068	17	-0.146782	0	B11	Jiangsu Province	8	1.76687	1.7546	0	1	0.333333	0.166667	0.285714	0	1	1.77614	0.830508	0.905124	24.8326	-0.048269	0	10	0.427834	22.3347	0.039272	0.15264	8.42945	0.410912	23.4875	0.013731	0.035566	8.66667	3.14	1	1	1	0	0.565092	0.4	0.56917	0.000505	-0.0489273	-0.259345	30.0368	1.44365
7092013	2013	709	0.700487	10	-0.023175	0	C31	Hebei Province	3	0.586207	0.551724	0	4	0.24	1.08696	0.230769	0	0	0.526316	0.639944	0.731628	25.8406	0.069102	1.1e-06	9	0.59821	22.4061	0.011856	0.017707	9.44828	0.707307	23.7321	0.035634	0.012863	10.24	2.97	0	1	2	0	0.428199	0.333333	-0.014984	0.000211	-0.005562	-0.0135853	5.86207	0.41063
6018082016	2016	601808	0.619956	8	-0.148809	0	B11	Tianjin	6	1.41667	1.25	0	1	0.25	0	0.2	0	1	1.07583	0.898305	0.561776	25.1121	0.034027	1.3e-05	8	0.550727	22.8713	-8.2e-05	0.021221	9	0.415167	23.3555	0.083603	0.008787	8.25	3.44	1	1	1	0	0.505251	0.375	0.139916	-0.010195	-0.0372023	-0.210813	11.3333	0.878271
6004662017	2017	600466	0.634963	9	-0.0699	9	K70	Sichuan Province	7	0.984375	1.125	1	28	3.81818	3.76623	3.88462	1	0	1.20667	3.81818	0.800021	25.2797	0.079314	0.058311	9	0.492558	22.2708	0.030274	0.032392	8.28125	0.642281	23.4714	-0.015493	0.013031	8.4026	3.05	0	0	10	0	0.53619	0.333333	2.07097	0.001641	-0.26689	-0.0688075	8.85938	0.625042
7032018	2018	703	0.935171	49	-0.016152	4	C28	Guangxi Zhuang Autonomous Region	8	0.884615	1	1	18	1.8	1.93333	1.9375	1	0	1.67476	1.61331	0.626552	24.8113	0.028086	0.010415	9	0.521665	22.2311	-0.00166	0.025204	9.23077	0.474344	22.8424	0.041756	0.056637	8.6	3.09	1	0	2	0	0.44395	0.333333	0.145907	0.020977	-0.0290727	-0.0142879	43.3462	0.827267
7272016	2016	727	0.909413	31	-0.017336	4	C39	Jiangsu Province	6	1.27941	1.27193	1	9	1.14286	1.17582	1.17391	1	1	1.5056	1.21488	0.458285	24.2435	0.026354	2.6e-06	9	0.428608	22.3492	0.05209	0.121469	8.53677	0.44492	22.3183	0.02502	0.085946	8.35165	3.14	1	1	2	0	0.245133	0.333333	2.75373	-0.000951	-0.0198121	-0.0221794	39.6618	1.16351
6008862013	2013	600886	0.830206	19	-0.082671	0	D44	Hubei Province	3	1	0.949153	0	5	0.672727	0.654545	0.660714	0	0	0.864662	0.739726	0.788581	25.7957	0.095248	1.4e-05	9	0.567074	22.0711	-0.030435	0.013598	9.15254	0.603387	23.0577	0.107986	0.000323	10.2182	3.01	0	1	3	0	0.512592	0.333333	-0.043757	0.005591	-0.0556153	-0.0826714	19	0.830206
4132013	2013	413	0.439815	6	-0.023175	0	C39	Hebei Province	3	0.586207	0.551724	0	18	0.814286	0.8	0.802817	0	0	0.526316	0.639944	0.349694	22.9241	-0.20339	1.3e-05	7	0.61138	22.5066	0.021252	0.017706	9.51724	0.470663	21.9345	-0.120831	0.014502	8.58571	2.97	0	0	2	0	0.143999	0.428571	0.39564	0.02897	-0.018871	-0.0135853	3.51724	0.257823
8252015	2015	825	0.871529	24	-0.01935	1	C31	Shanxi Province	5	0.809524	0.857143	0	1	1.41667	1.45833	1.4	1	0	1.23762	1.35769	0.695064	25.0061	0.037664	6.2e-05	11	0.542864	22.5398	0.005705	0.000366	9.33333	0.748853	23.8975	0.044727	0.000138	9.20833	2.94	0	1	2	0	0.634891	0.363636	-0.039249	1.6e-05	-0.0274122	-0.0156641	19.4286	0.705523
162019	2019	16	0.861271	22	-0.018796	2	C39	Guangdong Province	9	2.01923	2.02564	1	17	2.30769	2.25962	2.30476	1	1	1.81068	1.61635	0.766908	24.4748	-0.036254	1.1e-05	7	0.472907	23.0444	0.062301	0.076866	8.75641	0.483129	22.3758	0.041442	0.109291	8.14423	3.07	1	0	2	0	0.217508	0.428571	-0.141065	0.004364	-0.0433763	-0.0379543	44.4231	1.7391
6006832018	2018	600683	0.919865	41	-0.067993	5	K70	ZheJiang Province	8	2.11243	2.10651	1	29	3.42667	3.49333	3.44737	1	1	1.76944	3.42667	0.85517	24.1849	0.004598	0	11	0.408891	22.1397	0.056901	0.165476	8.47337	0.638429	23.7058	0.039342	0.017589	8.37333	3.15	1	1	10	0	0.36	0.454545	50.7938	0.005843	-0.23299	-0.14363	86.6095	1.94315
6007912019	2019	600791	0.760023	13	-0.072003	1	K70	Guizhou Province	9	1.1875	1	1	5	2.31081	2.14865	2.29333	1	1	1.2381	2.31081	0.695553	23.3074	-0.402304	0	7	0.477997	22.5149	0.041265	0.037726	8.625	0.649726	23.8063	0.025991	0.023624	8.28378	2.99	0	0	10	0	0.452622	0.428571	4.93372	0.000919	-0.166385	-0.0855037	15.4375	0.902527
7612018	2018	761	0.917174	36	-0.016152	0	C31	Liaoning Province	8	2.13725	2	0	8	0.913043	0.869565	0.875	0	1	1.69643	1.61746	0.670324	24.8115	0.060704	0	6	0.581808	22.7809	0.030264	0.047678	8.92157	0.594812	23.9148	0.09599	0.01781	9.65217	3.05	0	1	2	0	0.607789	0.5	0.008551	0.006186	-0.014747	-0.0345199	76.9412	1.96023
6006492016	2016	600649	0.91704	36	-0.069288	1	K70	Shanghai	6	1.37063	1.37762	1	26	4.11538	3.85897	4.07595	1	1	1.5104	4.11538	0.472524	24.521	0.037964	0	9	0.467866	22.6537	0.040278	0.072467	8.86713	0.645137	23.3735	0.01319	0.011617	8.46154	3.25	1	1	10	0	0.464631	0.444444	-0.18452	0.016215	-0.285148	-0.0949686	49.3427	1.25692
6000082019	2019	600008	0.824874	19	-0.058123	0	D46	Beijing	9	1.39844	1.38281	0	20	1.23077	1	1.14286	1	1	1.27391	1.1	0.646756	25.1037	0.041734	5.3e-06	11	0.524243	23.8568	0.055807	0.066994	9.14063	0.494791	23.0765	0.067699	0.004935	8.53846	3.17	1	1	3	0	0.460576	0.363636	0.689485	0.001609	-0.0715365	-0.0812819	26.5703	1.15353
6007332019	2019	600733	0.82484	21	-0.018796	2	C36	Sichuan Province	9	1.33333	1.36508	1	9	1.71429	1.74603	1.71875	1	1	1.23129	1.61635	0.701501	24.8031	-0.107853	0	11	0.502113	22.5369	0.05696	0.034387	8.33333	0.53607	22.6595	0.051803	0.112808	9.03175	3.05	0	1	2	0	0.295742	0.363636	-0.192918	0.00069	-0.0322224	-0.0250619	28	1.09979
6007772018	2018	600777	0.560547	8	-0.147289	0	S90	Shandong Province	8	1.6044	1.59341	0	22	2		1.90476	1	1	1.77614	2	0.401136	23.932	0.161568	2.3e-06	8	0.479741	22.7916	0.064017	0.073273	8.7033	0.482151	22.1152	0.020116	0.025729	8.25	3.07	1	0	18	1	0.063869	0.375	-0.136232	0.004093	-0.294578	-0.23631	12.8352	0.899339
6000102018	2018	600010	0.85633	22	-0.016152	0	C31	Inner Mongolia Autonomous Region	8	1.11765	1	0	4	0.913043	0.869565	0.875	0	0	1.18261	1.61746	0.646037	25.7259	0.048042	5.1e-05	15	0.465575	23.1861	-0.00373	0.01146	9.47059	0.595868	23.875	0.096541	0.017808	9.26087	3.01	0	1	2	0	0.546553	0.333333	0.140818	0.004338	-0.014747	-0.0180517	24.5882	0.957075
6000272018	2018	600027	0.919865	41	-0.065855	0	D44	Shandong Province	8	1.6044	1.59341	0	7	1.22951	1.18033	1.20968	1	1	1.77614	1.30108	0.704036	26.1395	0.079129	1e-06	10	0.476412	22.7673	0.064923	0.073273	8.68132	0.587941	23.6759	0.065863	0.001209	9.86885	3.07	1	1	3	0	0.468425	0.4	0.055925	0.003679	-0.0809695	-0.105658	65.7802	1.47583
7922012	2012	792	0.791201	17	-0.021213	1	C26	Qinghai Province	2	1	1.125	1	3	0.506667	0.52	0.513158	0	0	0.571429	0.627809	0.583211	24.4714	0.035042	2.5e-05	11	0.692464	22.0247	0.000645	6.7e-06	9	0.544299	21.9972	0.049295	0.015505	8.85333	——	0	1	2	0	0.309902	0.363636	0.20787	0.0174	-0.0107478	-0.0212127	17	0.791201
8832015	2015	883	0.940351	52	-0.071888	1	D44	Hubei Province	5	1.66102	1.59322	1	7	1.32203	1.33898	1.31667	1	1	1.43885	1.31707	0.431381	24.4842	0.080504	7.4e-05	9	0.522171	22.3715	0.030783	0.020449	8.79661	0.580181	23.3912	0.096545	0.000191	9.74576	3.01	0	1	3	0	0.273015	0.333333	-0.095344	0.014861	-0.0950388	-0.119408	86.3729	1.56194
8782018	2018	878	0.898632	31	-0.016152	0	C32	Yunnan Province	8	1.89474	1.63158	0	10	1.32432	1.2973	1.28947	1	1	1.41892	1.61746	0.701901	24.3413	0.059644	6.4e-06	11	0.531391	22.9987	0.040358	0.003263	9	0.50545	23.0064	0.048989	0.054295	8.91892	2.86	0	1	2	0	0.450064	0.363636	0.486684	0.005341	-0.0213898	-0.0306028	58.7368	1.70267
6000262011	2011	600026	0.909852	35	-0.092652	0	G55	Shanghai	1	0.447368	0.429825	0	5	0.454545	0.181818	0.416667	0	0	0.533191	0.344828	0.528161	24.6666	0.028523	0	9	0.485941	22.1495	-0.000561	0.008986	9.17544	0.592929	22.8512	0.013685	0.000119	9.72727	3.25	1	1	6	0	0.463644	0.333333	-0.036915	0.009045	-0.0421146	-0.0414497	15.6579	0.407039
6000212011	2011	600021	0.868306	24	-0.094111	0	D44	Shanghai	1	0.447368	0.429825	0	8	0.482143	0.464286	0.473684	0	0	0.533191	0.469697	0.718093	24.1765	-0.027507	0	13	0.484275	22.1538	-6.9e-05	0.008986	9.14035	0.646791	22.8994	0.054589	0.000418	10.1071	3.25	1	1	3	0	0.428392	0.384615	-0.094617	0.006965	-0.0453751	-0.0421024	10.7368	0.388453
6006902017	2017	600690	0.896622	30	-0.015564	2	C38	Shandong Province	7	1.06593	1.08791	1	18	0.986842	1	1	0	0	1.29138	1.1519	0.691344	25.7436	0.106208	0.002988	9	0.459718	22.6629	0.045898	0.077446	8.68132	0.462401	22.3496	0.012251	0.098697	8.55263	3.07	1	0	2	1	0.20643	0.333333	-0.037223	0.015929	-0.0153596	-0.0165906	31.978	0.95574
6000052015	2015	600005	0.932832	49	-0.01935	0	C31	Hubei Province	5	1.67797	1.59322	0	1	1.45833	1.375	1.4	1	1	1.44604	1.35897	0.697277	25.2714	-0.028585	2.6e-06	9	0.517665	22.3581	0.032632	0.02045	8.79661	0.748761	23.8864	0.047487	0.000141	9.29167	3.01	0	1	2	0	0.626119	0.444444	-0.349718	0.004702	-0.0282185	-0.0324683	82.2203	1.56526
6011862011	2011	601186	0.64491	9	-0.64214	0	E48	Beijing	1	0.557895	0.547368	0	3	0.166667	0.083333	0.153846	0	0	0.494681	0.392857	0.84463	26.7706	-0.029732	0	9	0.539428	23.4457	0.030746	0.008649	10.0947	0.78082	23.9458	0.00457	0.017661	9.16667	3.17	1	1	4	0	0.61327	0.444444	0.179267	0.004622	-0.107023	-0.358247	5.02105	0.359792
6008862010	2010	600886	0.92423	38	-0.09127	0	D44	Hubei Province	0	0.568965	0.551724	0	5	0.375	0.357143	0.368421	0	0	0.535433	0.384615	0.840109	25.3342	0.050161	2e-05	9	0.547923	21.7563	0.070085	0.006823	9.10345	0.624295	22.7184	0.062273	0.001201	9.91071	3.01	0	1	3	0	0.705368	0.333333	-0.061286	0.000995	-0.0342264	-0.0519297	21.6207	0.525855
6013902012	2012	601390	0.554046	7	-0.140793	0	E48	Beijing	2	0.57732	0.56701	0	7	0.6	0.56	0.576923	0	0	0.636842	1.06452	0.839189	27.0345	-0.0076	3.8e-05	8	0.54142	23.5305	0.046315	0.008411	10.2268	0.767346	23.8848	0.005473	0.026028	8.84	3.17	1	1	4	0	0.561036	0.5	0.355943	0.001978	-0.084476	-0.0812828	4.04124	0.319862
6019922015	2015	601992	0.716743	12	-0.01935	3	C30	Beijing	5	1.23148	1.25926	1	31	0.954545	1.02273	1	0	1	1.22772	1.35513	0.677377	25.5965	-0.004992	3.9e-05	11	0.522251	23.7993	0.044576	0.043544	9.5463	0.482664	22.3968	0.045478	0.059916	8.27273	3.17	1	1	2	1	0.449285	0.363636	0.914594	0.000806	-0.0184703	-0.0238289	14.7778	0.882656
6001532016	2016	600153	0.920356	38	-0.060073	6	F51	Fujian Province	6	2.23729	1.98305	1	19	1.09259	1.2037	1.18182	0	1	1.5024	1.12295	0.741908	25.5629	-0.038287	0.000541	9	0.501345	22.4853	0.038502	0.11411	8.40678	0.514712	22.4554	0.031647	0.032258	8.37037	3.06	1	1	5	0	0.458946	0.333333	0.819466	0.003364	-0.0656354	-0.134401	85.0169	2.0591
4882012	2012	488	0.771672	14	-0.021213	2	C22	Shandong Province	2	0.569444	0.597222	1	26	0.823529	0.941176	0.888889	0	0	0.827004	0.626404	0.699418	24.5887	0.041003	0.005898	15	0.529704	22.294	0.059579	0.007119	9.08333	0.606975	21.6359	-0.029192	7.2e-05	9	3.07	1	1	2	1	0.189011	0.333333	-0.040995	-0.000576	-0.0174693	-0.0120795	7.97222	0.439424
6562017	2017	656	0.897431	30	-0.0699	4	K70	Chongqing	7	1.52778	1.61111	1	60	3.88312	3.76623	3.88462	1	1	1.24	3.88312	0.857869	25.7818	-0.053923	0.016701	9	0.478274	22.6679	0.024711	0.071501	9.33333	0.641529	23.4649	-0.013763	0.013571	8.4026	3.12	1	0	10	1	0.169865	0.333333	1.17842	0.00103	-0.271429	-0.106791	45.8333	1.37108
6002842010	2010	600284	0.923308	40	-0.639784	0	E48	Shanghai	0	0.491228	0.482456	0	3	0.545455	0.454545	0.5	0	0	0.512195	0.48	0.689399	23.2804	0.002489	0	9	0.499597	21.9782	0.033879	0.008689	9.18421	0.781546	23.4032	0.017514	0.019629	8.09091	3.25	1	1	4	0	0.226423	0.333333	0.795213	6.5e-05	-0.348973	-0.31428	19.6491	0.453555
6002662014	2014	600266	0.893713	30	-0.067809	3	K70	Beijing	4	0.74	0.75	1	36	2.38095	2.29762	2.38824	1	0	0.723077	2.38095	0.668587	24.6423	-0.121267	0	11	0.537575	23.8269	0.046188	0.015622	9.73	0.61582	22.613	-0.039596	0.010291	8.25	3.17	1	1	10	0	0.403873	0.363636	1.35444	0.006579	-0.161449	-0.0501784	22.2	0.661348
6017662015	2015	601766	0.92191	42	-0.01935	0	C37	Beijing	5	1.25926	1.25	0	1	1.44	1.32	1.38462	1	1	1.24257	1.35897	0.635621	26.4653	0.048065	3.3e-05	11	0.522638	23.7912	0.044085	0.043544	9.5463	0.478737	22.4763	0.023042	0.032354	9.6	3.17	1	1	2	0	0.541847	0.454545	0.687637	0.008558	-0.0278637	-0.0243664	52.8889	1.16092
6005182016	2016	600518	0.874432	27	-0.017336	2	C27	Guangdong Province	6	1.35211	1.34507	1	39	1.9875	2.0125	1.98765	1	1	1.42188	1.21724	0.464045	24.7274	0.029243	0.019916	9	0.462015	22.8109	0.049385	0.070729	9.26761	0.353059	22.2336	0.077125	0.060252	8.975	3.07	1	0	2	1	0.312736	0.333333	-0.012622	0.024941	-0.0344545	-0.0234397	36.507	1.18233
6004852014	2014	600485	0.794845	16	-0.02125	0	C39	Beijing	4	0.77	0.75	0	10	1.16667	1.13889	1.15068	1	0	0.738462	0.741333	0.245339	23.3776	0.061891	0.406715	9	0.541807	23.8395	0.044356	0.011555	9.75	0.483544	22.1636	0.011946	0.024891	8.59722	3.17	1	0	2	1	0.345764	0.333333	151.46	-0.004828	-0.0247913	-0.0163623	12.32	0.612031
6006062016	2016	600606	0.942886	54	-0.069288	7	K70	Shanghai	6	1.32867	1.37762	1	14	4.03846	3.85897	4.07595	1	1	1.5008	4.03846	0.894323	27.3206	-0.005943	0	15	0.464916	22.6342	0.040585	0.072467	8.82518	0.63973	23.3376	0.013752	0.011617	8.38461	3.25	1	0	10	1	0.289921	0.333333	1.28118	0.003759	-0.279818	-0.0920614	71.7482	1.25279
6019192016	2016	601919	0.837117	23	-0.119635	5	G55	Tianjin	6	1.20833	1.25	1	16	0.92	0.96	1.07692	0	1	1.05213	0.784615	0.686185	25.5079	0.0127	3.4e-06	13	0.545544	22.8548	0.000806	0.021221	8.79167	0.470432	23.3386	0.052233	0.000394	9.52	3.44	1	1	6	0	0.446111	0.307692	0.124248	-0.037716	-0.110064	-0.144559	27.7917	1.01152
3332019	2019	333	0.780745	13	-0.018796	1	C38	Guangdong Province	9	2.02564	2.01923	1	10	1.65432	1.66667	1.64634	1	1	1.81553	1.6174	0.644	26.4335	0.127802	0.020371	8	0.473694	23.0319	0.061249	0.076735	8.75	0.510157	22.3096	0.050718	0.101434	8.5679	3.07	1	0	2	1	0.31728	0.5	-0.146691	0.023453	-0.0310953	-0.0380748	26.3333	1.58151
6712013	2013	671	0.852713	21	-0.069207	5	K70	Fujian Province	3	1.45652	1.34783	1	121	2.38824	2.32941	2.4186	1	1	0.881002	2.38824	0.868614	24.211	-0.167109	0.018022	7	0.563502	22.3564	0.005665	0.032325	8.76087	0.613407	22.4516	-0.020762	0.010882	8.36471	3.06	1	0	10	0	0.24247	0.428571	0.100084	0.001416	-0.165282	-0.100801	30.587	1.24199
6007542017	2017	600754	0.898106	26	-0.322229	0	H61	Shanghai	7	1.125	1.11905	0	11	0.8	0.6	0.666667	0	0	1.29412	0.666667	0.664467	24.4974	0.074651	7.8e-05	9	0.450176	22.5744	0.029054	0.100716	8.79167	0.407124	21.7558	0.082517	0.001098	9	3.25	1	1	7	0	0.503172	0.333333	-0.050614	0.004552	-0.257783	-0.362507	29.25	1.01037
1562015	2015	156	0.946176	55	-0.139612	1	R86	Hunan Province	5	1.56818	1.5	1	5	1.25		1.2	1	1	1.43885	1.27273	0.269583	23.2629	0.09521	0	13	0.461667	22.1754	0.031626	0.051282	8.70455	0.251976	21.4644	0.023145	0.048965	8.5	2.98	0	1	17	0	0.418468	0.384615	0.321683	0.023495	-0.174515	-0.218937	86.25	1.48378
6001882014	2014	600188	0.934754	47	-0.140773	0	B06	Shandong Province	4	0.736111	0.722222	0	10	0.454545	0.409091	0.434783	0	0	0.865234	0.785714	0.667218	25.5995	0.043151	4.1e-06	11	0.537469	22.509	0.047498	0.007063	9	0.5407	23.612	0.005654	0.000757	10.2727	3.07	1	1	1	0	0.528627	0.363636	0.031254	0.001291	-0.0639875	-0.103624	34.5972	0.688083
6019332016	2016	601933	0.938093	53	-0.060073	2	F52	Fujian Province	6	2.30508	1.98305	1	12	1.13433	1.14925	1.14706	1	1	1.5088	1.15574	0.34638	24.1056	0.065499	0.349381	11	0.508048	22.51	0.036743	0.108197	8.37288	0.541116	22.6087	0.043997	0.040104	8.8209	3.06	1	0	5	1	0.1999	0.363636	-0.022487	0.022305	-0.0681426	-0.138474	122.169	2.16238
6002232016	2016	600223	0.903416	33	-0.069288	4	K70	Shandong Province	6	1.27711	1.3253	1	27	4.07692	3.85897	4.07595	1	1	1.5056	4.07692	0.94005	24.4734	-0.058039	0	5	0.462186	22.5901	0.051607	0.060421	8.68675	0.639143	23.3741	0.01442	0.011617	8.51282	3.07	1	1	10	0	0.53021	0.4	1.32103	0.000464	-0.282483	-0.0884887	42.1446	1.15376
6003622010	2010	600362	0.927504	48	-0.037664	0	C32	Jiangxi Province	0	0.590909	0.5	0	5	0.615385	0.576923	0.592593	0	0	0.512195	0.488011	0.37027	24.7278	-0.035982	0	11	0.549089	21.9753	0.064863	0.000244	9.72727	0.641822	22.6305	0.012949	0.000124	10	2.94	0	1	2	1	0.387694	0.363636	-0.020441	0.017714	-0.0231777	-0.0222559	28.3636	0.548071
6017272015	2015	601727	0.85852	23	-0.01935	0	C34	Shanghai	5	1.27344	1.23438	0	5	1.80645	1.64516	1.75	1	1	1.53285	1.35897	0.693875	25.8116	0.047261	2.3e-07	9	0.487295	22.7202	0.031016	0.037424	8.94531	0.503023	22.1661	0.031217	0.055608	9	3.25	1	1	2	0	0.548214	0.333333	0.362421	0.006956	-0.0349545	-0.0246408	29.2891	1.09327
6002082015	2015	600208	0.9409	53	-0.076915	5	K70	ZheJiang Province	5	1.9619	1.62857	1	38	3.42529	3.48276	3.44318	1	1	1.52372	3.42529	0.714814	25.2127	0.007879	0.004215	7	0.440895	22.1439	0.049729	0.093581	8.74286	0.620768	22.9605	0.00048	0.013559	8.27586	3.15	1	0	10	0	0.418357	0.428571	2.14825	0.002038	-0.263455	-0.150899	103.981	1.84596
6018992017	2017	601899	0.936101	48	-0.142304	0	B09	Fujian Province	7	2.26154	1.73846	0	13	1.33333	1.28571	1.27273	1	1	1.29412	0.898305	0.57854	25.2154	0.109325	0.005248	11	0.485437	22.4856	0.014449	0.137719	8.35385	0.500058	22.6354	0.078807	0.02015	8.28571	3.06	1	1	1	0	0.258811	0.363636	0.331964	0.012024	-0.189739	-0.321826	108.554	2.11703
6005782018	2018	600578	0.778903	15	-0.065855	0	D44	Beijing	8	1.36719	1.35156	0	3	1.22951	1.18033	1.20968	1	1	1.18261	1.30108	0.599825	24.95	0.035849	1.5e-05	9	0.515549	23.806	0.038913	0.073948	9.35156	0.589649	23.6954	0.066572	0.001209	9.88525	3.17	1	1	3	0	0.425267	0.333333	0.158257	0.001365	-0.0809695	-0.0900364	20.5078	1.06491
6008862012	2012	600886	0.945052	57	-0.092277	0	D44	Hubei Province	2	0.779661	0.762712	0	5	0.392857	0.357143	0.385965	0	0	0.544776	0.388889	0.825355	25.7062	0.05899	1.7e-05	9	0.598863	22.0246	0.03585	0.014135	9.38983	0.628515	22.9003	0.086768	0.000882	10.1429	3.01	0	1	3	0	0.617572	0.333333	-0.134572	-0.000626	-0.0362516	-0.0719445	44.4407	0.73682
6000932015	2015	600093	0.765444	14	-0.01935	3	C36	Sichuan Province	5	1.45	1.48333	1	16	1.1087	1.17391	1.14894	0	1	1.70588	1.35513	0.377966	23.0059	-0.244653	0.000101	7	0.502241	22.1871	0.022114	0.016576	8.48333	0.51207	22.5816	0.025722	0.034762	9.32609	3.05	0	0	2	1	0.36565	0.428571	1.34531	0.015913	-0.021453	-0.0280572	20.3	1.10989
9322017	2017	932	0.7788	16	-0.015564	1	C31	Hunan Province	7	1.42553	1.44681	1	7	0.391304	0.347826	0.416667	0	1	1.55172	1.15295	0.805407	25.0398	0.056239	0.000132	9	0.454475	22.3252	0.035582	0.056044	8.61702	0.658082	23.8549	0.061502	0.017618	9.21739	2.98	0	1	2	0	0.603216	0.444444	-0.030142	0.004947	-0.0060904	-0.0221875	22.8085	1.1102
6003622018	2018	600362	0.824754	18	-0.016152	0	C32	Jiangxi Province	8	1.08333	1	0	5	1.32432	1.2973	1.28947	1	0	1.77614	1.61746	0.494228	25.3567	0.079542	0	11	0.475597	22.6329	0.086819	0.0165	9.625	0.511063	22.9789	0.048452	0.054295	8.91892	2.94	0	1	2	1	0.415541	0.363636	-0.092946	0.00875	-0.0213898	-0.0174975	19.5	0.893483
6011862014	2014	601186	0.666139	9	-0.146971	0	E48	Beijing	4	0.77	0.75	0	3	0.961538	0.884615	0.925926	0	0	0.738462	0.8125	0.833241	27.1481	0.010669	0	9	0.535928	23.8018	0.044868	0.015622	9.75	0.774793	24.1394	0.003372	0.023667	8.53846	3.17	1	1	4	0	0.61327	0.444444	0.202099	0.003597	-0.141319	-0.113168	6.93	0.512927
6000772011	2011	600077	0.865505	24	-0.045771	0	C39	Liaoning Province	1	0.75	0.727273	0	35	0.607595	0.531646	0.6	0	0	0.617647	0.52809	0.716205	23.1036	-0.061863	0	7	0.60757	21.9603	-0.053489	0.001698	8.81818	0.463854	21.61	0.012845	0.01097	8.39241	3.05	0	0	2	0	0.558554	0.428571	13.3057	0.004921	-0.0278104	-0.0343285	18	0.649129
6005182011	2011	600518	0.603567	9	-0.045771	2	C27	Guangdong Province	1	0.745902	0.713115	1	39	0.535714	0.559524	0.552941	0	0	0.715151	0.525281	0.393058	23.447	0.037734	0.021175	9	0.514646	22.1043	0.029801	0.017542	9.40984	0.453887	21.3625	0.027492	0.008944	9	3.07	1	0	2	1	0.303206	0.333333	0.221203	0.019234	-0.0245203	-0.0341409	6.71312	0.450202
6000262012	2012	600026	0.913587	36	-0.140552	0	G55	Shanghai	2	0.577586	0.560345	0	5	0.769231	0.692308	0.740741	0	0	0.831224	0.733333	0.578546	24.7813	0.016905	0	11	0.486886	22.2978	0.027349	0.008612	9.19828	0.544258	22.9476	0.037532	0.000745	10.2308	3.25	1	1	6	0	0.463644	0.363636	-0.051039	-0.005586	-0.108117	-0.0811808	20.7931	0.527675
6006172017	2017	600617	0.820519	18	-0.06666	0	D45	Shanghai	7	1.125	1.11905	0	4	1	0.866667	0.9375	0	0	1.29412	1.09677	0.83126	23.9698	0.043673	0.000101	11	0.449183	22.5775	0.029239	0.100716	8.77976	0.440712	22.6515	0.075965	0.074444	9.73333	3.25	1	1	3	0	0.316407	0.363636	0.518489	0.003188	-0.06666	-0.0749925	20.25	0.923084
6009612018	2018	600961	0.92063	40	-0.016152	1	C32	Hunan Province	8	2.10417	2.02083	1	2	1.2973	1.32432	1.28947	1	1	1.82432	1.61642	0.907317	22.5053	0.114795	7.2e-06	8	0.443706	22.4246	0.035487	0.050476	8.5	0.499898	23.056	0.047499	0.054295	9	2.98	0	1	2	0	0.402399	0.375	0.547859	-0.004849	-0.0209533	-0.0339855	84.1667	1.93716
6010212016	2016	601021	0.555632	7	-0.119635	0	G56	Shanghai	6	1.37762	1.35664	0	6	0.285714	0.142857	0.25	0	1	1.512	0.861538	0.627238	23.7012	0.103822	0	7	0.466784	22.6595	0.039817	0.072467	8.88112	0.503591	24.3644	0.101558	8.6e-07	9.71429	3.25	1	0	6	0	0.629544	0.428571	-0.281627	0.022242	-0.0341814	-0.164812	9.64336	0.765451
6002192012	2012	600219	0.870407	27	-0.021213	0	C32	Shandong Province	2	0.597222	0.569444	0	2	0.655172	0.551724	0.633333	0	0	0.831224	0.629214	0.344181	24.0496	0.046879	0	9	0.534637	22.3015	0.059497	0.007201	9.16667	0.558553	22.7284	0.016781	0.066825	9.65517	3.07	1	0	2	0	0.433406	0.333333	-0.022518	0.009948	-0.013898	-0.0126687	16.125	0.519826
692011	2011	69	0.603567	9	-0.308695	1	L72	Guangdong Province	1	0.754098	0.713115	1	23	1.33333	1.25	1.30769	1	0	0.721212	1.1875	0.711698	24.8626	-0.027742	0.003795	11	0.512035	22.0927	0.030337	0.017684	9.39344	0.374986	21.2015	0.098598	0.000771	9.66667	3.07	1	1	11	0	0.565198	0.545455	1.7165	0.005337	-0.411594	-0.232787	6.78688	0.455149
9582019	2019	958	0.606357	6	-0.058123	0	D44	Hebei Province	9	1	0.911765	0	4	0.949153	0.932203	0.933333	0	0	1.27391	1.1	0.614161	25.0997	-0.028209	0.000235	8	0.498908	23.2189	0.040964	0.065087	9.32353	0.564558	23.8029	0.076224	0.001476	9.86441	2.97	0	0	3	1	0.333689	0.375	9.3315	0.01124	-0.055168	-0.0581234	6	0.606357
9792016	2016	979	0.809981	15	-0.069288	5	K70	Anhui Province	6	1.54	1.64	1	26	4.0641	3.85897	4.07595	1	1	1.504	4.0641	0.693028	24.2276	-0.08754	0.000526	7	0.477898	22.5816	0.061631	0.046719	8.62	0.64231	23.3772	0.014799	0.01161	8.48718	3.04	0	0	10	0	0.265494	0.428571	0.802012	0.000799	-0.281595	-0.106704	23.1	1.24737
6007042018	2018	600704	0.837266	22	-0.064057	2	F51	ZheJiang Province	8	2.13018	2.10651	1	12	1.57895	1.5614	1.58621	1	1	1.77346	1.53659	0.662483	25.1782	0.075892	0.000128	12	0.410031	22.1338	0.056479	0.165475	8.46746	0.541849	22.7037	0.024223	0.024434	8.33333	3.15	1	1	5	0	0.340632	0.333333	0.065627	0.010694	-0.101143	-0.136453	46.8639	1.78353
6006992016	2016	600699	0.884427	28	-0.017336	4	C36	Jilin Province	6	1.16667	1.3	1	15	0.807692	0.865385	0.867925	0	1	1.1875	1.21488	0.628155	24.3405	0.018094	0.030175	9	0.495957	22.5762	0.00961	0.020374	8.43333	0.512502	22.5381	0.029256	0.081241	9.23077	3.11	1	0	2	1	0.459453	0.333333	0.179888	0.0099	-0.0140018	-0.0202249	32.6667	1.03183
6005452017	2017	600545	0.934494	52	-0.015564	2	C35	Xinjiang Uighur Autonomous Region	7	1.12903	1.19355	1	10	1.07463	1.10448	1.08824	0	0	1.21905	1.1519	0.552335	23.3996	0.04653	2.9e-06	5	0.461211	22.4802	0.049512	0.055751	8.93548	0.433359	22.1518	0.030884	0.137904	8.61194	2.8	0	0	2	0	0.46376	0.4	-0.512403	-0.002124	-0.0167259	-0.0175727	58.7097	1.05507
6004322014	2014	600432	0.507289	7	-0.02125	0	C32	Jilin Province	4	0.551724	0.517241	0	6	0.40625	0.375	0.393939	0	0	0.838095	0.741333	0.700732	23.9987	-0.026494	0	8	0.530704	22.306	0.034602	0.014976	8.68966	0.534045	22.8356	0.044244	0.051771	9.375	3.11	1	1	2	0	0.226248	0.375	0.143257	-0.000701	-0.0086327	-0.011724	3.86207	0.279884
6002082014	2014	600208	0.900359	27	-0.067809	8	K70	ZheJiang Province	4	1.05495	1.14286	1	38	2.32143	2.29762	2.38824	1	0	0.849609	2.32143	0.710563	24.9838	-0.070691	0.003052	7	0.478711	22.1655	0.040634	0.071355	9	0.61532	22.609	-0.040198	0.010255	8.29762	3.15	1	0	10	0	0.47392	0.428571	4.59746	0.000801	-0.157413	-0.0715344	28.4835	0.949829
6000272012	2012	600027	0.904306	33	-0.092277	1	D44	Shandong Province	2	0.583333	0.569444	1	7	0.375	0.357143	0.385965	0	0	0.829114	0.375	0.832019	25.8266	0.074634	1.4e-06	12	0.527862	22.2768	0.059112	0.007201	9.125	0.628395	22.8981	0.086488	0.000882	10.0893	3.07	1	1	3	0	0.441851	0.333333	0.185596	0.001589	-0.0346038	-0.0538281	19.25	0.527512
6006572014	2014	600657	0.815118	17	-0.067809	5	K70	Beijing	4	0.72	0.75	1	20	2.35714	2.29762	2.38824	1	0	0.712821	2.35714	0.781757	24.3533	-0.154638	0	9	0.536443	23.8298	0.046521	0.015622	9.75	0.614473	22.6165	-0.039199	0.010291	8.27381	3.17	1	1	10	0	0.547491	0.333333	7.16453	-0.000903	-0.159835	-0.0488222	12.24	0.586885
6016692012	2012	601669	0.918738	40	-0.140793	1	E48	Beijing	2	0.56701	0.57732	0	1	0.56	0.6	0.576923	0	0	0.631579	1.03226	0.807958	25.9247	0.013347	0	9	0.541742	23.5419	0.046099	0.008412	10.2165	0.768595	23.9292	0.004635	0.02603	8.8	3.17	1	1	4	0	0.660519	0.555556	0.1698	0.004365	-0.0788443	-0.0798313	22.6804	0.520934
8752019	2019	875	0.845542	20	-0.058123	0	D44	Jilin Province	9	1.31034	1.24138	0	11	0.949153	0.932203	0.933333	0	1	1.34234	1.1	0.74738	24.4667	0.062275	9e-06	8	0.530061	22.6638	0.020325	0.024321	8.44828	0.5623	23.8136	0.07469	0.00148	9.86441	3.11	1	1	3	0	0.196148	0.375	0.170218	0.005893	-0.055168	-0.0761617	26.2069	1.10795
7672016	2016	767	0.929284	45	-0.066005	0	D44	Shanxi Province	6	1.33333	1	0	10	0.983333	0.916667	0.967213	0	1	1.07583	1.06818	0.767856	24.5387	0.026403	7.4e-06	11	0.537616	22.5762	0.026071	0.000674	9.2381	0.567314	23.5224	0.07318	0.000145	9.93333	2.94	0	1	3	0	0.301727	0.363636	0.090709	-0.006004	-0.064905	-0.0880068	60	1.23904
6002392014	2014	600239	0.853814	22	-0.067809	8	K70	Yunnan Province	4	0.315789	0.736842	1	59	2.32143	2.29762	2.38824	1	0	0.851852	2.32143	0.852234	24.2342	-0.076668	0	7	0.574284	22.5948	0.033136	0.002734	9.1579	0.613634	22.6179	-0.040127	0.010291	8.29762	2.86	0	1	10	0	0.32862	0.428571	5.65033	0.003213	-0.157413	-0.0214132	6.94737	0.269626
6000682019	2019	600068	0.684008	11	-0.143205	2	E48	Hubei Province	9	1.37097	1.35484	1	10	1.13158	1.18421	1.15385	1	1	1.46939	1.13043	0.717519	26.1806	0.025891	0.000255	7	0.536022	22.7443	0.058122	0.05523	8.79032	0.704582	23.9027	0.003632	0.097591	8.21053	3.01	0	1	4	1	0.423353	0.571429	0.595009	0.005011	-0.162048	-0.19633	15.0807	0.937753
6008872013	2013	600887	0.66867	11	-0.023175	0	C14	Inner Mongolia Autonomous Region	3	0.666667	0.611111	0	14	0.818182	0.636364	0.75	0	0	0.526316	0.639944	0.50383	24.2161	0.16652	0.063085	11	0.502677	22.6808	0.049	0.021638	9.44444	0.544479	22.2359	0.077629	0.055423	9.09091	3.01	0	0	2	1	0.093091	0.363636	-0.10696	0.019654	-0.0189613	-0.0154499	7.33333	0.44578
9382016	2016	938	0.930733	43	-0.017336	1	C39	Beijing	6	0.827586	0.818965	1	23	1.17582	1.15385	1.17391	1	0	1.07109	1.21842	0.269895	24.337	0.03526	7.3e-06	6	0.519539	23.8321	0.048234	0.043844	9.5	0.44699	22.3172	0.024922	0.085946	8.38461	3.17	1	1	2	0	0.545043	0.5	0.170267	0.00689	-0.0203836	-0.0143467	35.5862	0.770262
6001002018	2018	600100	0.80817	17	-0.016152	4	C39	Beijing	8	1.33594	1.35156	1	18	1.69524	1.71429	1.71698	1	1	1.16522	1.61331	0.687257	24.876	-0.008261	0.000101	7	0.514865	23.8066	0.039257	0.073947	9.36719	0.470261	22.3702	0.036426	0.110661	8.33333	3.17	1	1	2	0	0.257536	0.428571	0.367828	-0.004111	-0.0273806	-0.0215774	22.7109	1.07967
6002392016	2016	600239	0.812244	17	-0.069288	6	K70	Yunnan Province	6	1.47368	1.78947	1	59	4.05128	3.85897	4.07595	1	1	1.2695	4.05128	0.892187	24.8844	-0.030165	0	7	0.555331	22.5382	-0.059218	0.000831	9.21053	0.639757	23.3688	0.014063	0.011617	8.48718	2.86	0	1	10	0	0.348677	0.428571	38.2304	-0.003592	-0.280706	-0.102109	25.0526	1.19699
6006602015	2015	600660	0.932814	41	-0.01935	1	C30	Fujian Province	5	2.2549	1.98039	1	5	1	1.02273	1	0	1	1.53102	1.35769	0.338821	23.9352	0.121419	0.00658	9	0.506864	22.5143	0.070942	0.076961	8.39216	0.490359	22.4346	0.042605	0.059768	8.31818	3.06	1	0	2	0	0.20149	0.333333	0.249437	0.024416	-0.0193498	-0.0436319	92.451	2.1034
4102019	2019	410	0.553689	6	-0.018796	1	C34	Liaoning Province	9	1.82	1.7	1	7	1.42857	1.38095	1.4186	1	1	1.33333	1.6174	0.848012	22.699	-0.005229	1.2e-06	7	0.553464	22.8163	0.044742	0.045344	8.92	0.475313	22.1245	0.041361	0.145199	8.5	3.05	0	0	2	0	0.2999	0.428571	-0.732887	-0.025265	-0.026852	-0.0342094	10.92	1.00771
6011862019	2019	601186	0.902757	34	-0.143205	0	E48	Beijing	9	1.39844	1.38281	0	）	1.18421	1.13158	1.15385	1	1	1.27391	1.17391	0.757665	27.7091	0.037	0	9	0.523377	23.8365	0.055844	0.066994	9.15625	0.703525	23.8624	0.003339	0.097598	8.1579	3.17	1	1	4	0	0.511264	0.444444	0.291108	0.004643	-0.169585	-0.200263	47.5469	1.26245
4252010	2010	425	0.552057	7	-0.037664	0	C35	Jiangsu Province	0	0.47619	0.464286	0	7	0.463415	0.439024	0.452381	0	0	0.512195	0.488011	0.513903	23.9342	0.019182	2.5e-05	9	0.540942	21.9013	0.035299	0.02301	8.77381	0.562144	21.6822	0.021949	0.008235	9.04878	3.14	1	1	2	1	0.491964	0.333333	0.093296	0.029064	-0.017454	-0.0179351	3.33333	0.262884
6003392017	2017	600339	0.838479	17	-0.142304	0	B11	Xinjiang Uighur Autonomous Region	7	1.19355	1.12903	0	1	0.166667	0	0.142857	0	1	1.2381	0.898305	0.750509	25.2368	0.030809	0	12	0.454818	22.4209	0.050019	0.055751	8.70968	0.422149	23.3662	0.022462	0.035564	7.83333	2.8	0	1	1	0	0.721988	0.333333	0.962013	0.002545	-0.0237173	-0.169847	20.2903	1.00076
6902016	2016	690	0.735622	12	-0.066005	2	D44	Guangdong Province	6	1.35211	1.34507	1	11	0.95	0.916667	0.967213	0	1	1.42188	1.04545	0.476761	23.4798	0.071381	0.005132	9	0.461925	22.8197	0.049088	0.070833	9.26761	0.572166	23.5401	0.07243	5.9e-05	9.96667	3.07	1	0	3	0	0.2611	0.333333	0.360845	0.016773	-0.0627048	-0.0892463	16.2253	0.994644
5912016	2016	591	0.678997	8	-0.066005	0	D44	Chongqing	6	1.66667	1.42424	0	6	0.983333	0.916667	0.967213	0	1	1.31206	1.06818	0.612976	24.1167	0.045655	1.6e-05	9	0.525883	22.6998	0.021629	0.035378	9.33333	0.569896	23.5294	0.072859	0.000145	9.96667	3.12	1	1	3	0	0.312655	0.333333	1.1322	0.00141	-0.064905	-0.110008	13.3333	1.13166
662015	2015	66	0.745514	10	-0.01935	0	C39	Guangdong Province	5	1.625	1.61029	0	10	1.41772	1.39241	1.4	1	1	1.60326	1.35897	0.779422	24.3985	0.042767	2.4e-05	9	0.484893	22.6665	0.055813	0.039211	9.14706	0.433105	22.2497	0.048492	0.068476	8.27848	3.07	1	1	2	0	0.539174	0.333333	0.107814	-0.008686	-0.0274326	-0.0314434	16.25	1.21146
6008202013	2013	600820	0.761379	15	-0.145258	0	E48	Shanghai	3	0.732759	0.706897	0	1	0.653846	0.615385	0.62963	0	0	0.891441	0.59375	0.780782	24.7673	0.012211	3e-06	11	0.494139	22.4471	0.037592	0.008352	9.12069	0.779075	24.0958	0.020551	0.024659	8.65385	3.25	1	1	4	0	0.5261	0.363636	0.640952	0.004293	-0.0949761	-0.106439	10.9914	0.557907
6003402014	2014	600340	0.928546	45	-0.067809	28	K70	ZheJiang Province	4	0.835165	1.14286	1	201	2.08333	2.29762	2.38824	1	0	0.810547	2.08333	0.847353	25.4592	-0.04347	0	8	0.477208	22.1603	0.040335	0.071389	8.98901	0.613692	22.6033	-0.040523	0.010291	8.28571	3.15	1	0	10	0	0.68879	0.375	0.366959	0.009376	-0.141268	-0.0566314	37.5824	0.775489
6016682011	2011	601668	0.499503	6	-0.64214	0	E47	Beijing	1	0.557895	0.547368	0	2	1	0.714286	0.875	0	0	0.494681	0.392857	0.765858	26.9495	-0.015197	0	6	0.540257	23.4438	0.030593	0.008649	10.1263	0.73122	22.8289	-0.051507	0.063601	8.28571	3.17	1	1	4	0	0.542821	0.666667	0.140565	0.008197	-0.64214	-0.358247	3.34737	0.27867
6002562011	2011	600256	0.827577	18	-0.054972	1	K70	Xinjiang Uighur Autonomous Region	1	0.5	0.538462	1	15	1.09211	1.02632	1.09091	0	0	0.466667	1.09211	0.56514	23.6599	0.028716	0	11	0.594404	22.1606	0.012184	7.9e-05	8.96154	0.620622	22.0612	-0.039019	0.012674	8.39474	2.8	0	0	10	0	0.42496	0.363636	0.09077	0.01735	-0.0600354	-0.0274861	9	0.413789
6562013	2013	656	0.926892	45	-0.069207	4	K70	Chongqing	3	0.551724	0.62069	1	60	2.4	2.32941	2.4186	1	0	0.909091	2.4	0.840893	24.8568	-0.07241	0.186055	9	0.527422	22.0241	0.012754	0.008103	9.72414	0.613733	22.444	-0.021877	0.008905	8.34118	3.12	1	0	10	0	0.218236	0.333333	5.29959	0.00658	-0.166096	-0.0381831	24.8276	0.511389
6004382019	2019	600438	0.934986	53	-0.018796	0	C13	Sichuan Province	9	1.36508	1.33333	0	8	2.43478	2.3913	2.33333	1	1	1.2449	1.61845	0.613673	24.5696	0.050351	0.001793	9	0.503507	22.5406	0.054449	0.034358	8.36508	0.402958	22.0198	0.09427	0.086505	7.95652	3.05	0	0	2	0	0.514713	0.333333	-0.199181	0.010563	-0.0457651	-0.0256586	72.3492	1.27633
6018982013	2013	601898	0.890222	28	-0.151021	0	B06	Beijing	3	0.556701	0.546392	0	1	0.454545	0.409091	0.434783	0	0	0.526316	0.470588	0.522329	26.0936	0.044156	0	9	0.540423	23.6635	0.037477	0.0104	9.93814	0.520559	23.4988	0.030616	0.000241	10.5	3.17	1	1	1	0	0.573603	0.444444	0.181939	0.010523	-0.0686459	-0.0840735	15.5876	0.495588
7922015	2015	792	0.864488	24	-0.01935	1	C26	Qinghai Province	5	2.125	1.625	1	3	1.15116	1.16279	1.14943	1	1	1.17708	1.35769	0.696674	25.1142	0.00933	3.6e-06	11	0.491669	22.1467	0.082631	0.016066	8.625	0.479675	22.1078	0.038402	0.021688	8.61628	——	0	1	2	0	0.270296	0.363636	-0.050943	7.2e-05	-0.0222748	-0.0411183	51	1.83704
5372016	2016	537	0.705592	11	-0.069288	5	K70	Tianjin	6	1.20833	1.25	1	15	4.0641	3.85897	4.07595	1	1	1.05213	4.0641	0.821369	23.6333	-0.362231	2.8e-05	9	0.539911	22.9329	0.016429	0.02122	8.95833	0.640665	23.3848	0.01832	0.011617	8.46154	3.44	1	1	10	0	0.208247	0.333333	0.962636	0.009561	-0.281595	-0.0837234	13.2917	0.85259
6202015	2015	620	0.595222	8	-0.076915	8	K70	Heilongjiang Province	5	0.866667	1.1	1	45	3.3908	3.48276	3.44318	1	0	1.38182	3.3908	0.800459	24.2495	-0.085315	0	9	0.464125	22.1743	0.047162	0.023164	8.33333	0.619783	22.9716	0.001551	0.013607	8.25287	3.11	1	0	10	0	0.597927	0.333333	1.36246	0.000458	-0.260803	-0.0666594	6.93333	0.515859
6008932017	2017	600893	0.877755	29	-0.015564	3	C37	Jilin Province	7	1.33333	1.4	1	12	0.866667	0.9	0.935484	0	1	1.78761	1.15084	0.422496	24.6684	0.018818	2.1e-05	11	0.510199	22.7068	0.039491	0.022461	8.46667	0.476102	22.7935	0.029328	0.072754	9.3	3.11	1	1	2	0	0.26519	0.363636	0.858232	-0.00187	-0.0134891	-0.0207525	38.6667	1.17034
6000392013	2013	600039	0.888769	28	-0.145258	0	E48	Sichuan Province	3	1.15	1.13333	0	6	0.653846	0.615385	0.62963	0	1	0.939394	0.59375	0.836099	24.5135	0.04244	0	11	0.488598	21.8614	0.030014	0.033485	8.56667	0.776947	24.1056	0.019388	0.02466	8.65385	3.05	0	1	4	0	0.46041	0.363636	0.407036	0.001756	-0.0949761	-0.167046	32.2	1.02208
6001172019	2019	600117	0.844123	24	-0.018796	0	C31	Qinghai Province	9	0.777778	0.666667	0	4	1.08696	0.913043	1.04167	0	0	1.29245	1.61845	0.76708	23.7682	0.018404	0	10	0.40139	22.4023	0.037925	0.071974	8.11111	0.580796	24.0948	0.074952	0.014596	9.34783	——	0	0	2	0	0.35371	0.3	0.483843	0.000485	-0.0204309	-0.0146194	18.6667	0.65654
6000682010	2010	600068	0.92246	44	-0.639784	1	E48	Hubei Province	0	0.551724	0.568965	1	10	0.454545	0.545455	0.5	0	0	0.527559	0.44	0.760156	24.7226	0.011343	4.6e-05	9	0.549301	21.7668	0.070754	0.006823	9.10345	0.775113	23.2721	0.016709	0.019625	8.09091	3.01	0	1	4	0	0.405407	0.555556	0.371454	0.008066	-0.290811	-0.352984	24.2759	0.508943
9262016	2016	926	0.893295	30	-0.069288	2	K70	Hubei Province	6	1.2459	1.27869	1	27	4.10256	3.85897	4.07595	1	1	1.26573	4.10256	0.735414	24.5418	0.051463	0.001368	9	0.494571	22.4956	0.037206	0.054899	8.83607	0.641767	23.3732	0.013016	0.0116	8.46154	3.01	0	0	10	0	0.230431	0.333333	-0.228521	0.007337	-0.28426	-0.0863264	37.377	1.11296
6008642016	2016	600864	0.945152	61	-0.066005	0	D44	Heilongjiang Province	6	0.733333	0.7	0	6	0.983333	0.916667	0.967213	0	0	1.22321	1.06818	0.534771	24.1095	-0.314609	1.3e-05	9	0.477696	22.5365	0.052954	0.040693	8.33333	0.571199	23.5296	0.078863	0.000145	9.96667	3.11	1	1	3	0	0.364414	0.333333	3.2176	0.008747	-0.064905	-0.0484037	44.7333	0.693111
7362016	2016	736	0.927491	48	-0.069288	4	K70	Chongqing	6	1.54545	1.42424	1	19	4.07692	3.85897	4.07595	1	1	1.28369	4.07692	0.825185	23.8992	-0.084476	0	9	0.519452	22.7064	0.025572	0.035378	9.33333	0.640616	23.3814	0.014759	0.011617	8.46154	3.12	1	1	10	0	0.533188	0.333333	1.12471	-0.000768	-0.282483	-0.107082	74.1818	1.43339
6018662018	2018	601866	0.910847	35	-0.051208	0	G55	Shanghai	8	1.71676	1.69364	0	7	0.913043	0.826087	0.875	0	1	1.77614	0.958333	0.86912	25.6493	0.047514	2.5e-06	13	0.454557	22.59	0.035421	0.105009	8.63006	0.468054	23.6049	0.066175	0.000534	9.69565	3.25	1	1	6	0	0.377521	0.461538	-0.339087	0.002246	-0.0467553	-0.0879123	60.0867	1.56371
6007032014	2014	600703	0.922697	42	-0.02125	3	C39	Hubei Province	4	0.677966	0.661017	1	21	1.125	1.13889	1.15068	0	0	0.686567	0.737333	0.326567	23.5575	0.039094	0.001705	7	0.55166	22.1843	0.030977	0.014346	8.81356	0.482416	22.1611	0.012263	0.030516	8.625	3.01	0	0	2	0	0.317013	0.428571	-0.1533	0.013842	-0.0239059	-0.0144066	28.4746	0.625557
6018662012	2012	601866	0.819636	17	-0.140552	2	G55	Shanghai	2	0.560345	0.577586	1	7	0.692308	0.769231	0.740741	0	0	0.827004	0.7	0.46346	24.6591	0.004359	4.3e-06	15	0.487878	22.2989	0.027457	0.008612	9.16379	0.548684	22.9523	0.038014	0.000745	10.0769	3.25	1	1	6	0	0.458939	0.333333	-0.139783	-0.026945	-0.0973052	-0.0787575	9.52586	0.459279
6009982017	2017	600998	0.91238	35	-0.064989	2	F51	Hubei Province	7	1.95082	1.98361	1	11	1.23214	1.17857	1.24561	1	1	1.54483	1.21311	0.624627	24.6754	-0.019444	0.029759	11	0.508287	22.6406	0.02506	0.053746	8.68852	0.536906	22.6705	0.003476	0.027786	8.23214	3.01	0	0	5	0	0.230525	0.363636	0.068765	0.004376	-0.0800754	-0.126781	68.2787	1.77989
6013902013	2013	601390	0.588612	7	-0.145258	0	E48	Beijing	3	0.556701	0.546392	0	7	0.653846	0.615385	0.62963	0	0	0.526316	0.59375	0.845909	27.1661	0.01273	3.8e-05	8	0.537087	23.6524	0.037801	0.010399	9.94845	0.77657	24.0035	0.020531	0.024658	8.76923	3.17	1	1	4	0	0.561036	0.5	0.307796	0.002784	-0.0949761	-0.080865	3.89691	0.327681
6019332015	2015	601933	0.935399	51	-0.052347	2	F52	Fujian Province	5	2.23529	1.98039	1	12	1.47761	1.50746	1.48529	1	1	1.5292	1.24793	0.395138	23.7341	0.075766	0.387508	11	0.50576	22.5183	0.071838	0.069492	8.35294	0.549317	22.4483	0.031188	0.019163	8.79105	3.06	1	0	5	0	0.1999	0.363636	0.008641	0.017101	-0.077349	-0.117012	114	2.09089
6000572017	2017	600057	0.933753	44	-0.209514	0	L72	Fujian Province	7	2.26154	1.73846	0	9	2.15	2.1	2.04762	1	1	1.29412	1.95652	0.647848	24.5422	-0.063528	1.2e-06	9	0.48437	22.496	0.017108	0.137799	8.38461	0.469908	22.711	0.026896	0.087065	9	3.06	1	1	11	0	0.539743	0.333333	0.122743	0.003774	-0.450454	-0.473823	99.5077	2.11172
6004062018	2018	600406	0.872822	28	-0.165565	0	I65	Jiangsu Province	8	1.76687	1.7546	0	4	2.51351	2.48649	2.44737	1	1	1.77614	2.30303	0.438642	24.681	0.061297	0.000126	12	0.430696	22.3356	0.0386	0.152639	8.41718	0.469274	21.7297	0.012537	0.190931	8.2973	3.14	1	1	8	0	0.52213	0.333333	0.723695	0.002436	-0.416149	-0.292531	49.4724	1.54216
6000982017	2017	600098	0.827014	17	-0.06666	0	D44	Guangdong Province	7	1.61039	1.57792	0	3	1.01613	1	1	0	1	1.61765	1.09677	0.500616	24.3752	0.061174	0.000124	8	0.455146	22.8704	0.045401	0.088404	8.90909	0.583532	23.6397	0.05712	0.000964	9.75806	3.07	1	1	3	0	0.626922	0.5	-0.005298	0.001019	-0.0677352	-0.107349	27.3766	1.33181
9792015	2015	979	0.855326	20	-0.076915	3	K70	Anhui Province	5	1.40426	1.38298	1	26	3.44828	3.48276	3.44318	1	1	1.52737	3.44828	0.706581	23.7217	-0.021504	0.000684	7	0.4762	22.5524	0.051727	0.023619	8.74468	0.620862	22.9776	0.000817	0.0136	8.27586	3.04	0	0	10	0	0.345136	0.428571	0.1876	0.000575	-0.265223	-0.108008	28.0851	1.2011
6003522016	2016	600352	0.917141	31	-0.017336	0	C26	ZheJiang Province	6	1.688	1.464	0	13	0.911111	0.9	0.901099	0	1	1.512	1.2196	0.565124	24.4106	-0.152125	0.168019	9	0.415958	22.1232	0.057977	0.126981	8.704	0.470112	22.1922	0.056451	0.050869	8.57778	3.15	1	0	2	1	0.119771	0.333333	0.157157	0.010772	-0.0157947	-0.0292625	52.328	1.54813
6011682019	2019	601168	0.785938	15	-0.154646	0	B09	Qinghai Province	9	0.777778	0.666667	0	7	1.4	1.3	1.33333	1	0	1.29245	0.932203	0.676312	24.5191	0.087044	0	7	0.411475	22.3188	0.030298	0.071974	8.44444	0.439654	22.8858	0.054026	0.013417	8.4	——	0	1	1	0	0.29992	0.428571	0.131658	0.007621	-0.216505	-0.12028	11.6667	0.611285
6002212014	2014	600221	0.774113	15	-0.11792	0	G56	Hainan Province	4	1.47619	1.38095	0	14	0.166667	0	0.142857	0	1	1.16374	0.716667	0.739923	25.5271	0.049226	0	7	0.442057	21.6101	-0.03048	0.01367	8	0.539285	23.9239	0.090948	1.1e-05	10.8333	3.01	0	1	6	0	0.281788	0.428571	-0.159975	0.001608	-0.0196533	-0.174072	22.1429	1.14274
502015	2015	50	0.741832	8	-0.01935	2	C39	Guangdong Province	5	1.61029	1.625	1	8	1.39241	1.41772	1.4	1	1	1.59239	1.35641	0.387465	23.7973	0.206165	0.000106	8	0.487775	22.6709	0.054611	0.039211	9.15441	0.438067	22.2573	0.046423	0.068475	8.29114	3.07	1	1	2	0	0.257628	0.375	0.026459	0.007331	-0.0269428	-0.0311589	12.8824	1.19457
6005222019	2019	600522	0.423412	5	-0.018796	0	C38	Jiangsu Province	9	2	1.9816	0	7	1.66667	1.65432	1.64634	1	1	1.84048	1.61845	0.465351	24.417	0.072034	0.000745	9	0.437338	22.4183	0.048325	0.150359	8.3865	0.512363	22.3345	0.051407	0.101676	8.55556	3.14	1	0	2	0	0.250485	0.333333	-0.096393	0.014407	-0.0313273	-0.0375928	10	0.846824
6039932014	2014	603993	0.66867	11	-0.140773	1	B09	Henan Province	4	0.4375	0.46875	1	7	0.904762	0.952381	0.909091	0	0	0.701493	0.767857	0.460182	24.0574	0.129569	0	11	0.583276	22.566	0.055519	0.019851	8.71875	0.445221	22.3482	0.065901	0.061324	8.33333	3.05	0	0	1	0	0.349987	0.363636	-0.037457	0.016596	-0.127366	-0.061588	4.8125	0.292543
9002013	2013	900	0.801858	17	-0.116862	0	G54	Hunan Province	3	0.875	0.75	0	5	0.636364	0.590909	0.608696	0	0	0.864662	0.5	0.616655	23.5015	0.066475	0.000788	9	0.495322	21.9622	0.030043	0.010149	9.35	0.45092	22.8781	0.05527	0.000181	9.95455	2.98	0	1	6	0	0.27188	0.333333	0.117884	0.009911	-0.0743665	-0.102254	14.875	0.701626
662016	2016	66	0.834189	19	-0.017336	2	C39	Guangdong Province	6	1.35211	1.34507	1	10	1.16484	1.17582	1.17391	1	1	1.42188	1.21724	0.767378	24.4334	0.050772	2.4e-05	9	0.459879	22.813	0.049233	0.070869	9.26761	0.441523	22.3162	0.024752	0.085946	8.35165	3.07	1	1	2	0	0.539174	0.333333	0.1336	-0.001849	-0.0201931	-0.0234397	25.6901	1.12792
6008232015	2015	600823	0.941724	50	-0.076915	1	K70	Shanghai	5	1.26563	1.27344	1	24	3.47126	3.48276	3.44318	1	1	1.53102	3.47126	0.622708	24.903	0.006812	0.000651	9	0.487851	22.7273	0.031332	0.037419	8.94531	0.621827	22.9641	0.000492	0.0136	8.25287	3.25	1	0	10	0	0.437336	0.444444	1.13247	0.005996	-0.266991	-0.0973452	63.2812	1.19187
6005222017	2017	600522	0.879301	28	-0.015564	1	C38	Jiangsu Province	7	1.18012	1.15528	1	7	1	0.986842	1	0	1	1.29275	1.15295	0.337321	24.012	0.039677	0.000394	9	0.412811	22.2487	0.036229	0.164039	8.39752	0.467059	22.3724	0.013127	0.098731	8.55263	3.14	1	0	2	0	0.250486	0.333333	0.095104	0.018506	-0.0155644	-0.0183679	33.0435	1.03768
6000262016	2016	600026	0.89942	28	-0.119635	1	G55	Shanghai	6	1.37063	1.37762	1	5	1.08	0.96	1.07692	0	1	1.5104	0.846154	0.527366	24.7841	0.209536	0	11	0.467483	22.6519	0.039078	0.072467	8.85315	0.476785	23.3676	0.044359	0.000394	9.6	3.25	1	1	6	0	0.381179	0.454545	0.055612	0.002292	-0.129206	-0.163975	38.3776	1.23277
6000102019	2019	600010	0.904009	37	-0.018796	4	C31	Inner Mongolia Autonomous Region	9	1.47059	1.70588	1	4	0.913043	1.08696	1.04167	0	1	1.25652	1.61426	0.585406	25.7143	-0.00263	4.6e-05	14	0.462609	23.2444	0.00809	0.011892	9.41177	0.588695	24.0102	0.075867	0.014594	9.17391	3.01	0	0	2	0	0.545371	0.357143	-0.003658	0.003382	-0.0171619	-0.0276418	54.4118	1.32943
6008962016	2016	600896	0.927414	44	-0.119635	3	G55	Hainan Province	6	1.86364	1.95455	1	23	1	0.96	1.07692	0	1	1.41667	0.815385	0.381157	22.1974	-0.03816	8e-05	9	0.437484	22.1263	-0.013806	0.015638	7.90909	0.482633	23.4711	0.054267	0.000391	9.68	3.01	0	0	6	0	0.334336	0.333333	-0.208123	-0.007814	-0.119635	-0.222956	82	1.72836
6003502019	2019	600350	0.674981	9	-0.050146	0	G54	Shandong Province	9	1.42857	1.32967	0	18	0.814815	0.62963	0.785714	0	1	1.84048	1.13889	0.572081	25.1098	0.068455	0	10	0.476682	22.8259	0.070614	0.062127	8.58242	0.457251	22.9415	0.061559	0.020499	9.40741	3.07	1	0	6	0	0.596665	0.4	-0.045474	0.00937	-0.0408596	-0.071637	12.8571	0.964259
5872019	2019	587	0.499503	6	-0.018796	2	C41	Heilongjiang Province	9	0.566667	0.633333	1	13	1.75	2	1.77778	1	0	1.32432	1.61635	0.994873	23.8278	-0.03512	0	7	0.554194	22.6446	0.041739	0.034993	8.03333	0.502109	22.0207	0.047008	0.219733	7.75	3.11	1	0	2	1	0.370419	0.428571	357.184	-0.027304	-0.0328937	-0.0106513	3.4	0.283052
6006042018	2018	600604	0.954007	71	-0.067993	2	K70	Shanghai	8	1.7052	1.69364	1	15	3.46667	3.49333	3.44737	1	1	1.77346	3.46667	0.551006	23.5163	-0.244448	0	7	0.456395	22.6023	0.037109	0.105009	8.66474	0.642485	23.7148	0.042663	0.017589	8.42667	3.25	1	1	10	0	0.450789	0.428571	-0.183308	0.000126	-0.235709	-0.115942	121.069	1.62678
6010012014	2014	601001	0.799929	17	-0.140773	0	B06	Shanxi Province	4	0.809524	0.761905	0	1	0.454545	0.409091	0.434783	0	0	0.738462	0.785714	0.503047	23.9283	0.015804	0	18	0.560499	22.4132	0.021755	0.025651	9.04762	0.548162	23.688	0.006897	0.000757	9.95455	2.94	0	1	1	0	0.574555	0.333333	-0.1267	0.055021	-0.0639875	-0.113959	13.7619	0.647562
6004852019	2019	600485	0.352	5	-0.018796	2	C39	Beijing	9	1.38281	1.39844	1	10	2.30769	2.25962	2.30476	1	1	1.26522	1.61635	0.568079	21.6091	0.100972	0.294894	8	0.524858	23.8841	0.055344	0.06469	9.16406	0.485041	22.4034	0.040122	0.106455	8.13461	3.17	1	0	2	1	0.292988	0.375	0.33658	-0.011069	-0.0433763	-0.0259919	6.91406	0.48675
6002662018	2018	600266	0.919867	40	-0.067993	4	K70	Beijing	8	1.33594	1.35156	1	36	3.44	3.49333	3.44737	1	1	1.16522	3.44	0.763869	25.4233	-0.078406	0	7	0.514267	23.8023	0.039805	0.073948	9.36719	0.639646	23.6893	0.040449	0.017589	8.42667	3.17	1	1	10	0	0.41566	0.428571	0.318546	0.001161	-0.233896	-0.0908345	53.4375	1.22889
6662019	2019	666	0.899761	33	-0.095669	1	J67	Shanxi Province	9	1.09524	1	1	7	0.954545	0.909091	0.956522	0	0	1.26957	0.9375	0.381795	24.2989	0.000452	0.000415	8	0.534819	22.6554	0.053424	0.000998	9.61905	0.714209	25.2624	0.056144	0.006782	9.72727	2.94	0	1	9	0	0.311299	0.375	-0.269384	0.011921	-0.0913201	-0.10478	36.1429	0.985452
6000202013	2013	600020	0.918297	40	-0.116862	0	G54	Henan Province	3	0.65625	0.625	0	3	0.636364	0.590909	0.608696	0	0	0.864662	0.5	0.802327	24.2885	0.061632	0	11	0.558023	22.3941	0.025699	0.022506	8.78125	0.44248	22.8423	0.05549	0.000217	9.86364	3.05	0	1	6	0	0.450888	0.363636	0.079907	0.000751	-0.0743665	-0.0766904	26.25	0.602632
6019922014	2014	601992	0.820873	19	-0.02125	1	C30	Beijing	4	0.76	0.75	1	31	0.534884	0.55814	0.545455	0	0	0.733333	0.74	0.686672	25.4741	-0.053215	0	11	0.537394	23.8186	0.045507	0.015622	9.73	0.505932	22.3284	0.067788	0.033978	8.4186	3.17	1	1	2	0	0.479217	0.363636	0.52518	0.002274	-0.0113661	-0.0161498	14.44	0.623864
6019912016	2016	601991	0.921107	39	-0.066005	0	D44	Beijing	6	0.836207	0.818965	0	1	0.983333	0.916667	0.967213	0	0	1.07583	1.06818	0.748764	26.1753	0.087697	3.8e-07	15	0.515411	23.8162	0.047782	0.043844	9.42241	0.567632	23.4951	0.072158	0.000145	9.86667	3.17	1	1	3	0	0.310967	0.333333	-0.044577	0.001615	-0.064905	-0.0551939	32.6121	0.770236
8822015	2015	882	0.793543	19	-0.076915	3	K70	Beijing	5	1.23148	1.25926	1	23	3.44828	3.48276	3.44318	1	1	1.22772	3.44828	0.510462	23.3338	0.008116	5.9e-06	9	0.523797	23.8202	0.044455	0.043544	9.56481	0.623117	22.9821	0.000477	0.013607	8.25287	3.17	1	1	10	0	0.295776	0.333333	-0.472091	0.000765	-0.265223	-0.094719	23.3982	0.977233
6016182015	2015	601618	0.918312	37	-0.147007	1	E48	Beijing	5	1.25	1.25926	1	4	1.23333	1.26667	1.22581	1	1	1.23762	1.21622	0.793011	26.5632	0.044674	5.3e-05	7	0.521181	23.7903	0.044116	0.043543	9.58333	0.706369	24.0043	0.001262	0.038544	8.16667	3.17	1	1	4	0	0.641816	0.428571	0.608761	0.004191	-0.181308	-0.183758	46.25	1.14789
6003992018	2018	600399	0.74093	14	-0.016152	0	C31	Liaoning Province	8	2.13725	2	0	6	0.913043	0.869565	0.875	0	1	1.69643	1.61746	0.47475	22.795	-0.015641	0	12	0.585642	22.8204	0.031761	0.047678	8.80392	0.603315	24.0024	0.09931	0.01781	9.3913	3.05	0	0	2	0	0.292519	0.416667	0.078464	-0.002402	-0.014747	-0.0345199	29.9216	1.58356
5402012	2012	540	0.708316	12	-0.064323	3	K70	Guizhou Province	2	0.384615	0.461538	1	19	1.72826	1.75	1.74194	1	0	0.712121	1.72826	0.89857	23.9775	-0.059944	0.000853	11	0.493837	21.6727	0.01351	0.023925	8.38461	0.6126	22.1859	0.008718	0.010902	8.34783	2.99	0	0	10	1	0.415289	0.363636	1.01005	0.007709	-0.111168	-0.0247398	4.61538	0.272429
6007252016	2016	600725	0.603567	9	-0.017336	0	C25	Yunnan Province	6	1.78947	1.47368	0	4	1.14286	0.928571	1.06667	1	1	1.31206	1.2196	0.559187	19.1979	-1.6863	2.9e-06	9	0.572858	22.8375	0.027947	0.00083	9.10526	0.47307	22.276	0.075337	0.086147	9.07143	2.86	0	1	2	1	0.35519	0.333333	-0.159642	-0.029639	-0.0198121	-0.0310216	16.1053	1.08007
6002082013	2013	600208	0.909185	33	-0.069207	5	K70	ZheJiang Province	3	1.35065	1.4026	1	38	2.38824	2.32941	2.4186	1	1	0.881002	2.38824	0.758173	24.7936	-0.014709	0.003918	7	0.505393	22.2817	0.038849	0.044058	9.27273	0.614707	22.4447	-0.022555	0.011048	8.36471	3.15	1	0	10	0	0.574925	0.428571	5.07549	0.001303	-0.165282	-0.0934741	44.5714	1.22799
6000312011	2011	600031	0.891039	27	-0.045771	0	C35	Hunan Province	1	0.775	0.7	0	21	0.488889	0.4	0.478261	0	0	0.625954	0.52809	0.595499	24.6611	0.04442	0.057695	12	0.573254	21.6914	0.020873	0.009077	9.2	0.549016	21.9098	-0.036814	0.021587	8.93333	2.98	0	0	2	0	0.563797	0.416667	-0.134072	0.061904	-0.0223771	-0.0354728	20.925	0.690555
6017182017	2017	601718	0.661744	8	-0.015564	1	C18	Beijing	7	0.97619	0.984127	1	17	2.35714	2.42857	2.26667	1	0	0.969298	1.15295	0.394308	24.1699	-0.084859	5.4e-05	9	0.504434	23.7141	0.041357	0.074244	9.5	0.37532	21.9987	0.038645	0.198689	8.28571	3.17	1	1	2	0	0.435663	0.333333	0.085893	0.010646	-0.0366875	-0.0151938	7.80952	0.645988
6004822019	2019	600482	0.62399	9	-0.018796	1	C37	Hebei Province	9	0.970588	0.911765	1	5	1.8	1.76667	1.77419	1	0	1.26957	1.6174	0.347135	24.7489	0.012782	0.000294	7	0.506761	23.2292	0.039758	0.065086	9.35294	0.467324	22.9471	0.048049	0.07115	9.3	2.97	0	0	2	1	0.315115	0.428571	0.103963	0.003192	-0.0338335	-0.0182436	8.73529	0.605637
9232017	2017	923	0.590693	8	-0.015564	0	C35	Hebei Province	7	1.08824	1	0	20	1.10448	1.07463	1.08824	0	0	0.973684	1.15401	0.347239	23.3318	0.091976	0	9	0.50546	23.1595	0.031081	0.076324	9.20588	0.43642	22.1528	0.030205	0.137904	8.55224	2.97	0	1	2	0	0.231971	0.333333	-0.603955	-0.003463	-0.0171905	-0.0169377	8.70588	0.642813
6001532010	2010	600153	0.888661	29	-0.105449	0	F52	Fujian Province	0	0.818182	0.75	0	19	0.68	0.64	0.671053	0	0	0.512195	0.673913	0.81693	24.4437	-0.111524	0.000393	9	0.566944	21.897	-0.03252	0.01659	8.79545	0.59037	21.8295	0.052988	0.010562	8.62667	3.06	1	1	5	0	0.463793	0.333333	0.24311	0.016633	-0.0717051	-0.0862762	23.7273	0.727086
6003402011	2011	600340	0.922466	43	-0.054972	6	K70	ZheJiang Province	1	0.69863	0.753425	1	201	1.02632	1.09211	1.09091	0	0	0.520343	1.02632	0.854646	24.0404	0.008736	0	9	0.512209	22.0495	0.02107	0.041367	9.27397	0.616812	22.0562	-0.038756	0.012674	8.42105	3.15	1	0	10	0	0.68879	0.333333	-0.513907	-0.002495	-0.0564188	-0.0384052	30.0411	0.644463
6002772017	2017	600277	0.673976	8	-0.015564	4	C26	Inner Mongolia Autonomous Region	7	1.11765	1.29412	1	19	0.92233	0.941748	0.951923	0	0	0.95614	1.14979	0.460278	24.0969	0.04644	0.000449	7	0.492621	23.2836	0.022871	0.009274	9.35294	0.423985	22.111	0.050104	0.102615	8.40777	3.01	0	0	2	0	0.491559	0.428571	-0.191558	0.00405	-0.0143555	-0.0173955	8.94118	0.753267
6007082019	2019	600708	0.91451	35	-0.072003	10	K70	Shanghai	9	1.95349	2.01163	1	50	2.18919	2.31081	2.29333	1	1	1.82708	2.18919	0.822982	25.1757	-0.055796	0.00208	6	0.468585	22.7216	0.053132	0.105108	8.64535	0.648004	23.7811	0.021309	0.023596	8.2973	3.25	1	0	10	1	0.352222	0.5	3.22555	0.005968	-0.157628	-0.140657	68.3721	1.78649
6252019	2019	625	0.439815	6	-0.018796	1	C36	Chongqing	9	0.942857	0.914286	1	6	1.73016	1.74603	1.71875	1	0	1.2381	1.6174	0.549934	25.3043	0.039765	5.2e-06	14	0.479861	22.8178	0.047277	0.070522	8.91429	0.538476	22.6515	0.04946	0.112807	8.98413	3.12	1	0	2	0	0.215571	0.571429	0.671944	-0.021936	-0.0325208	-0.0177223	5.65714	0.414683
9502017	2017	950	0.884471	29	-0.015564	1	C26	Chongqing	7	1.61111	1.5	1	12	0.951456	0.941748	0.951923	0	1	1.26	1.15295	0.523062	23.4449	-0.072476	1.3e-05	11	0.487574	22.7328	0.025226	0.071964	9.27778	0.423375	22.1174	0.051258	0.10262	8.36893	3.12	1	1	2	0	0.384739	0.363636	-0.663802	-0.004044	-0.0148088	-0.025076	46.7222	1.42498
6001762019	2019	600176	0.919315	40	-0.018796	0	C30	Beijing	9	1.39844	1.38281	0	4	1.45238	1.33333	1.4186	1	1	1.27391	1.61845	0.521473	24.2379	0.082388	3.4e-05	9	0.525222	23.8636	0.05549	0.066994	9.15625	0.408231	22.6489	0.110761	0.091444	8.57143	3.17	1	1	2	0	0.269723	0.333333	0.029501	0.015492	-0.0272995	-0.0262856	55.9375	1.28561
392011	2011	39	0.9005	30	-0.045771	0	C33	Guangdong Province	1	0.762295	0.713115	0	12	0.5	0.333333	0.461538	0	0	0.727273	0.52809	0.664184	24.8878	0.035028	0.000187	8	0.512424	22.0925	0.029823	0.017714	9.41803	0.567541	21.7583	-0.011585	0.049937	9.16667	3.07	1	1	2	0	0.255382	0.375	-0.095476	0.020335	-0.0228857	-0.0348912	22.8688	0.686447
6005352018	2018	600535	0.926366	42	-0.016152	2	C27	Tianjin	8	0.769231	0.807692	1	6	1.98925	2	1.98936	1	0	1.17391	1.61538	0.55473	23.949	0.059344	0.000608	9	0.553098	22.9692	0.022576	0.040726	8.65385	0.346153	22.3177	0.068737	0.074928	8.74194	3.44	1	0	2	0	0.451839	0.333333	0.091492	0.016537	-0.0321293	-0.0124242	32.3077	0.712589
9812019	2019	981	0.773886	15	-0.018796	8	C36	Gansu Province	9	1.22727	1.5	1	37	1.61905	1.74603	1.71875	1	1	1.21698	1.61006	0.729906	23.9671	0.042851	0	9	0.457225	22.4462	0.043089	0.003479	9.36364	0.53562	22.6727	0.049411	0.112808	9.06349	2.84	0	0	2	0	0.22905	0.333333	0.318129	0.001921	-0.0304323	-0.0230683	18.4091	0.949769
6000272019	2019	600027	0.905123	38	-0.058123	0	D44	Shandong Province	9	1.42857	1.32967	0	7	0.949153	0.932203	0.933333	0	1	1.84048	1.1	0.656097	26.1608	0.092993	1e-06	12	0.475759	22.8144	0.070344	0.062127	8.56044	0.563847	23.7849	0.07417	0.00148	9.79661	3.07	1	1	3	0	0.468425	0.333333	0.102788	0.004898	-0.055168	-0.0830334	54.2857	1.29303
6000942015	2015	600094	0.926872	45	-0.076915	16	K70	Shanghai	5	1.14844	1.27344	1	44	3.29885	3.48276	3.44318	1	1	1.50365	3.29885	0.730328	24.3199	-0.184257	0.023709	9	0.48701	22.7319	0.032825	0.037239	8.94531	0.620589	22.9708	0.002688	0.013335	8.25287	3.25	1	0	10	1	0.199005	0.444444	-0.144128	0.001923	-0.25373	-0.0883317	51.6797	1.06445
1552016	2016	155	0.437197	5	-0.017336	0	C26	Sichuan Province	6	1.12903	1.08065	0	15	0.911111	0.9	0.901099	0	0	1.31206	1.2196	0.030155	21.8026	-0.400406	0	5	0.491455	22.2785	0.02607	0.022849	8.58065	0.476056	22.2211	0.05921	0.052736	8.62222	3.05	0	1	2	0	0.262047	0.4	0.556368	-0.052537	-0.0157947	-0.0195724	5.64516	0.493609
8752010	2010	875	0.560547	8	-0.09127	0	D44	Jilin Province	0	0.888889	0.777778	0	11	0.375	0.357143	0.368421	0	0	0.64	0.384615	0.820904	23.3783	-0.010461	0.000131	9	0.555881	20.915	0.000693	0.013904	8.77778	0.624638	22.7533	0.063355	0.001199	9.91071	3.11	1	1	3	0	0.255825	0.333333	0.679568	0.000282	-0.0342264	-0.0811292	7.11111	0.498264
6004252012	2012	600425	0.808496	19	-0.021213	3	C30	Xinjiang Uighur Autonomous Region	2	0.807692	0.923077	1	10	0.794872	0.846154	0.85	0	0	0.549451	0.625	0.497553	23.1426	0.026943	0	9	0.596704	22.2498	0.033163	6.1e-05	9.23077	0.573726	22.2912	0.013836	0.018274	8.79487	2.8	0	1	2	0	0.26209	0.333333	-0.580172	-0.001886	-0.0168614	-0.0171333	15.3461	0.653016
6008232017	2017	600823	0.904152	31	-0.0699	0	K70	Shanghai	7	1.125	1.11905	0	24	3.93507	3.76623	3.88462	1	0	1.29412	3.93507	0.623284	25.2442	0.046232	0.000238	9	0.450421	22.5699	0.029224	0.100715	8.79167	0.644576	23.4719	-0.015063	0.013785	8.4026	3.25	1	0	10	0	0.437336	0.444444	3.80135	0.005015	-0.27506	-0.0786372	34.875	1.01717
4152012	2012	415	0.750815	15	-0.166212	0	L71	Xinjiang Uighur Autonomous Region	2	0.923077	0.807692	0	8	0	0	0	0	0	0.582418	0.454545	0.680917	24.1246	0.03945	1.5e-05	11	0.589652	22.2121	0.032682	6e-05	9.15385	0	0	0	0	0	2.8	0	0	11	0	0.449021	0.272727	-0.467096	0.003008	0	-0.153426	13.8461	0.69306
9362019	2019	936	0.649704	8	-0.018796	3	C28	Jiangsu Province	9	1.9816	2	1	15	1	1.07143	1.13333	0	1	1.83646	1.6153	0.553308	23.3013	0.037875	0.00096	9	0.436798	22.4251	0.048534	0.150357	8.3865	0.482316	23.1188	0.06582	0.056637	8.21429	3.14	1	0	2	0	0.405896	0.333333	-0.137025	0.029374	-0.0187964	-0.0372469	15.8528	1.28745
6001802016	2016	600180	0.543045	7	-0.060073	0	F51	Shandong Province	6	1.3253	1.27711	0	5	1.2037	1.09259	1.18182	1	1	1.512	1.17213	0.717307	23.519	-0.250022	0.045292	6	0.46487	22.6016	0.05392	0.059876	8.6747	0.515167	22.4933	0.035568	0.031429	8.42593	3.07	1	0	5	0	0.608114	0.333333	0.484853	0.009729	-0.0723102	-0.079615	9.27711	0.719698
6001502011	2011	600150	0.766251	14	-0.045771	0	C35	Shanghai	1	0.447368	0.429825	0	5	0.488889	0.4	0.478261	0	0	0.533191	0.52809	0.608324	24.6303	-0.048831	0	15	0.485238	22.1498	0.000118	0.008986	9.12281	0.548731	21.9105	-0.034742	0.02287	8.86667	3.25	1	1	2	0	0.610633	0.333333	0.214088	0.014003	-0.0223771	-0.0204766	6.26316	0.342797
7362019	2019	736	0.717092	12	-0.072003	1	K70	Chongqing	9	0.942857	0.914286	1	19	2.31081	2.14865	2.29333	1	0	1.2381	2.31081	0.868167	24.5838	-0.097104	0	9	0.470768	22.8384	0.051187	0.070522	9.05714	0.647393	23.7891	0.021867	0.023624	8.25676	3.12	1	1	10	1	0.533188	0.333333	2.33039	0.003637	-0.166385	-0.0678886	11.3143	0.676115
6031112018	2018	603111	0.926918	43	-0.016152	0	C37	Jiangsu Province	8	1.76687	1.7546	0	1	1.83871	1.64516	1.78125	1	1	1.77614	1.61746	0.631747	22.2807	-0.069595	0.199662	10	0.429512	22.3504	0.039403	0.151415	8.42945	0.480785	22.916	0.013418	0.06359	9.48387	3.14	1	0	2	0	0.085671	0.4	-0.215706	0.012864	-0.0296979	-0.0285376	75.9755	1.63775
6016152019	2019	601615	0	0	-0.018796	3	C34	Guangdong Province	9	2.01282	2.02564	1	3	1.38095	1.42857	1.4186	1	1	1.80583	1.6153	0.795595	24.2699	0.165879	0.10813	11	0.472723	23.0458	0.061005	0.076173	8.73077	0.476561	22.0871	0.037287	0.142624	8.40476	3.07	1	0	2	1	0.166937	0.363636	0.027466	0.001473	-0.0259569	-0.0378338	0	0
6006492019	2019	600649	0.384392	5	-0.072003	4	K70	Shanghai	9	1.98837	2.01163	1	26	2.27027	2.31081	2.29333	1	1	1.83512	2.27027	0.485428	24.4078	-0.146955	0	9	0.470548	22.7261	0.053662	0.105121	8.62791	0.652565	23.7915	0.022541	0.023624	8.25676	3.25	1	1	10	0	0.464631	0.333333	4.59694	0.008202	-0.163466	-0.143169	9.94186	0.764314
6002392012	2012	600239	0.810771	16	-0.064323	3	K70	Yunnan Province	2	1.10526	1.26316	1	59	1.72826	1.75	1.74194	1	0	0.712121	1.72826	0.816426	23.8245	-0.081193	0	7	0.592051	22.3632	0.019563	0.001417	9.42105	0.613493	22.1876	0.008948	0.010912	8.3913	2.86	0	1	10	0	0.30862	0.428571	2.61314	-0.000817	-0.111168	-0.0710944	17.6842	0.896115
6006852015	2015	600685	0.936247	52	-0.01935	0	C37	Guangdong Province	5	1.625	1.61029	0	1	1.44	1.32	1.38462	1	1	1.60326	1.35897	0.788377	24.615	-0.021599	2.3e-06	11	0.484827	22.6649	0.056286	0.039211	9.13235	0.472627	22.5503	0.025829	0.032355	9.6	3.07	1	1	2	1	0.416544	0.363636	0.322867	-0.004466	-0.0278637	-0.0314434	84.5	1.5214
6011062017	2017	601106	0.585754	8	-0.015564	0	C35	Heilongjiang Province	7	2.03333	2	0	3	1.10448	1.07463	1.08824	0	1	1.81416	1.15401	0.672984	24.2312	0.029462	0	8	0.499968	22.6299	0.010504	0.045818	8.13333	0.431558	22.1394	0.031138	0.137904	8.56716	3.11	1	1	2	0	0.638773	0.625	0.396466	5.1e-05	-0.0171905	-0.0316476	16.2667	1.19103
6000872010	2010	600087	0.94396	52	-0.070221	0	G55	Jiangsu Province	0	0.47619	0.464286	0	2	0.727273	0.636364	0.666667	0	0	0.512195	0.368421	0.749185	23.5779	0.010118	0.000349	9	0.538141	21.9056	0.035407	0.023006	8.77381	0.654826	22.8679	0.033305	6.9e-05	9.81818	3.14	1	1	6	0	0.497711	0.333333	0.083743	0.005301	-0.0510699	-0.0334386	24.7619	0.449505
6001512013	2013	600151	0.925003	42	-0.023175	3	C39	Shanghai	3	0.706897	0.732759	1	17	0.771429	0.814286	0.802817	0	0	0.885177	0.635724	0.514219	22.7802	0.014659	6.9e-05	9	0.496437	22.4643	0.037571	0.008352	9.13793	0.468313	21.9365	-0.123946	0.014501	8.55714	3.25	1	1	2	0	0.318635	0.333333	1.02587	0.006998	-0.0178778	-0.0163823	29.6897	0.653881
6001762015	2015	600176	0.939945	51	-0.01935	1	C30	Beijing	5	1.25	1.25926	1	4	1	1.02273	1	0	1	1.23762	1.35769	0.593356	23.9048	0.100882	4.4e-05	9	0.523029	23.8149	0.043596	0.043544	9.56481	0.484574	22.4353	0.043071	0.059916	8.31818	3.17	1	1	2	0	0.34171	0.333333	0.024417	0.00918	-0.0193498	-0.0241873	63.75	1.17493
9122018	2018	912	0.425956	5	-0.016152	0	C26	Sichuan Province	8	1.50794	1.36508	0	4	1.43689	1.42718	1.42308	1	1	1.41892	1.61746	0.327444	22.6754	0.058622	0	5	0.485278	22.5347	0.047828	0.035193	8.49206	0.408901	22.2141	0.058318	0.107713	8.45631	3.05	0	1	2	0	0.182398	0.4	-0.030845	0.014373	-0.023208	-0.0243554	7.53968	0.642315
6004292015	2015	600429	0.954755	66	-0.01935	0	C14	Beijing	5	1.25926	1.25	0	12	1.375	1	1.29412	1	1	1.24257	1.35897	0.238703	22.7496	0.056787	0	8	0.526313	23.8256	0.044004	0.043544	9.57407	0.391199	22.1206	0.123842	0.147665	8.75	3.17	1	1	2	0	0.357855	0.375	0.927812	0.00076	-0.026606	-0.0243664	83.1111	1.20228
6001662010	2010	600166	0.870048	25	-0.037664	1	C36	Beijing	0	0.411111	0.422222	1	5	0.448276	0.37931	0.466667	0	0	0.464088	0.486601	0.672853	23.9277	0.043654	0.000228	15	0.522471	23.2441	0.039267	0.008945	9.97778	0.616984	22.3105	0.045498	0.001006	8.55172	3.17	1	1	2	0	0.327627	0.333333	-0.047994	0.023427	-0.0168838	-0.015484	10.2778	0.357686
6001852016	2016	600185	0.911454	33	-0.069288	8	K70	Shaanxi Province	6	1.37037	1.59259	1	13	4.02564	3.85897	4.07595	1	1	1.12745	4.02564	0.721046	23.9957	-0.046814	0	9	0.436111	22.4301	0.019502	0.02876	8.51852	0.641951	23.3802	0.014276	0.011617	8.46154	3.01	0	1	10	1	0.41133	0.333333	0.661716	0.007387	-0.27893	-0.0949506	45.2222	1.24903
6008392011	2011	600839	0.707209	10	-0.045771	1	C39	Sichuan Province	1	0.534483	0.551724	1	8	0.594937	0.531646	0.6	0	0	0.578125	0.526685	0.654033	24.6678	-0.023616	8.7e-07	11	0.539301	21.4948	0.027333	0.003929	8.5	0.46464	21.5902	0.012361	0.01097	8.34177	3.05	0	1	2	0	0.231947	0.545455	0.20168	0.002221	-0.027231	-0.024464	5.34483	0.377991
7682015	2015	768	0.958621	80	-0.01935	6	C37	Shaanxi Province	5	1.18519	1.40741	1	12	1.2	1.44	1.38462	1	1	1.125	1.35128	0.547784	24.3466	0.035295	8.1e-06	13	0.452712	22.2652	0.026488	0.029809	8.44444	0.482251	22.561	0.023553	0.032355	9.52	3.01	0	1	2	0	0.381795	0.384615	0.206778	-0.006094	-0.0232198	-0.0229331	94.8148	1.13614
6017662017	2017	601766	0.678793	10	-0.015564	0	C37	Beijing	7	0.984127	0.960317	0	1	0.966667	0.9	0.935484	0	0	0.973684	1.15401	0.621854	26.6506	0.043204	1.9e-05	8	0.502628	23.6944	0.040341	0.074244	9.50794	0.469457	22.7274	0.028515	0.072754	9.4	3.17	1	1	2	0	0.539791	0.5	0.354146	0.004356	-0.0150456	-0.0153173	9.84127	0.668018
6006822018	2018	600682	0.873659	24	-0.064057	2	F52	Jiangsu Province	8	1.7546	1.76687	1	16	1.49231	1.46154	1.5	1	1	1.77346	1.53659	0.378709	23.815	0.067493	0.012832	11	0.431064	22.3409	0.038562	0.152561	8.42331	0.538084	22.6829	0.032224	0.064676	8.87692	3.14	1	0	5	0	0.37478	0.363636	0.886278	0.004986	-0.0955929	-0.112395	42.1104	1.53292
6018662015	2015	601866	0.864691	31	-0.119213	2	G55	Shanghai	5	1.25781	1.27344	1	7	1.28	1.16	1.30769	1	1	1.5292	0.984127	0.609028	24.7642	0.016141	1.7e-05	13	0.487958	22.7284	0.031259	0.037424	8.91406	0.462067	23.1561	0.069873	0.000436	9.08	3.25	1	1	6	0	0.454861	0.384615	0.017686	0.004787	-0.152592	-0.149947	38.9922	1.08762
6000392015	2015	600039	0.894375	31	-0.147007	2	E48	Sichuan Province	5	1.46667	1.48333	1	6	1.2	1.26667	1.22581	1	1	1.71324	1.18919	0.829088	24.7314	0.055461	0	11	0.494722	22.1583	0.017112	0.016578	8.41667	0.705166	24.0654	0.000903	0.038545	8.03333	3.05	0	1	4	0	0.435916	0.363636	0.590397	0.001329	-0.176408	-0.21561	45.4667	1.31175
6018982011	2011	601898	0.920078	38	-0.176968	0	B06	Beijing	1	0.557895	0.547368	0	1	0.52381	0.428571	0.5	0	0	0.494681	0.5	0.398712	25.7892	0.096135	0	9	0.544122	23.456	0.029421	0.008649	10.0947	0.485957	23.0621	0.097766	8.2e-06	10.8095	3.17	1	1	1	0	0.566062	0.555556	-0.053388	0.019712	-0.0926973	-0.0987292	21.2	0.513307
6008812018	2018	600881	0.860894	28	-0.016152	0	C30	Jilin Province	8	1.37931	1.34483	0	10	1.52381	1.5	1.48837	1	1	1.69643	1.61746	0.681557	24.7965	0.043725	0.001597	15	0.502975	22.659	0.037166	0.026186	8.2069	0.405288	22.486	0.092907	0.102566	8.2619	3.11	1	1	2	1	0.090827	0.333333	0.174814	-0.003625	-0.0246118	-0.0222779	38.6207	1.18744
4222019	2019	422	0.703542	12	-0.018796	3	C26	Hubei Province	9	1.35484	1.37097	1	12	1.31068	1.33981	1.32692	1	1	1.46259	1.6153	0.950554	23.8642	0.097464	8e-05	9	0.532263	22.7816	0.056968	0.055233	8.75806	0.386034	22.24	0.065244	0.107725	8.40777	3.01	0	0	2	0	0.170767	0.333333	0.263758	0.000234	-0.0246361	-0.0254661	16.2581	0.953186
9682014	2014	968	0.817345	19	-0.02125	0	C25	Shanxi Province	4	0.809524	0.761905	0	4	1.07143	0.928571	1	0	0	0.738462	0.741333	0.813914	23.4597	-0.101555	0	9	0.545695	22.4355	0.027344	0.025651	9.47619	0.554891	22.084	0.034705	0.013788	9.28571	2.94	0	1	2	0	0.49448	0.333333	0.0525	-0.006212	-0.0227675	-0.0172021	15.381	0.66166
6008562017	2017	600856	0.900143	32	-0.06666	2	D45	Jilin Province	7	1.36667	1.33333	1	13	0.866667	1	0.9375	0	1	1.79646	1.07527	0.588078	23.5307	0.04176	0.053236	8	0.50468	22.7447	0.038726	0.020687	8.56667	0.456924	22.6808	0.076092	0.070901	9.93333	3.11	1	0	3	0	0.160424	0.375	0.281872	0.017161	-0.057772	-0.091102	43.7333	1.2302
6004872019	2019	600487	0.911614	36	-0.018796	0	C38	Jiangsu Province	9	2	1.9816	0	14	1.66667	1.65432	1.64634	1	1	1.84048	1.61845	0.600834	24.4429	0.036773	0.112095	11	0.436506	22.4181	0.048541	0.149676	8.37423	0.51069	22.3341	0.051842	0.100302	8.53086	3.14	1	0	2	0	0.193936	0.363636	-0.220758	0.011439	-0.0313273	-0.0375928	72	1.82323
392015	2015	39	0.936247	52	-0.01935	1	C33	Guangdong Province	5	1.61765	1.61029	1	12	3.23077	3	3.07143	1	1	1.59783	1.35769	0.667536	25.3939	-0.033815	0.000368	7	0.485716	22.6592	0.056376	0.039209	9.16177	0.413428	22.0664	0.031913	0.091428	8.61539	3.07	1	1	2	0	0.480326	0.428571	0.061802	0.005716	-0.0625147	-0.0313011	84.1176	1.51452
7972017	2017	797	0.693163	10	-0.0699	2	K70	Fujian Province	7	2.23077	1.73846	1	30	3.90909	3.76623	3.88462	1	1	1.29138	3.90909	0.640025	23.4506	-0.108104	0.001136	9	0.484491	22.5128	0.017794	0.137782	8.38461	0.644358	23.4952	-0.013059	0.013773	8.4026	3.06	1	1	10	0	0.320558	0.333333	0.625618	0.006381	-0.273244	-0.15593	22.3077	1.54629
6008812016	2016	600881	0.86924	31	-0.017336	1	C30	Jilin Province	6	1.26667	1.16667	1	10	1.59524	1.61905	1.5814	1	1	1.21429	1.21842	0.7244	24.6722	0.049918	0.001995	15	0.492749	22.5652	0.008549	0.021313	8.23333	0.442261	22.4141	0.050104	0.06204	8.16667	3.11	1	1	2	1	0.113498	0.333333	-0.065947	-0.004487	-0.0276544	-0.0219584	39.2667	1.10104
7032016	2016	703	0.94047	51	-0.017336	5	C28	Guangxi Zhuang Autonomous Region	6	1.23077	1.34615	1	18	1.07143	1.42857	1.33333	0	1	1.40625	1.2137	0.52011	24.0387	0.112446	0.003658	9	0.521502	22.2389	0.05836	0.021187	9.38461	0.403633	22.2756	0.062214	0.017968	8.78571	3.09	1	0	2	1	0.505035	0.333333	0.218405	0.006988	-0.0185739	-0.0213361	62.7692	1.1575
6018722013	2013	601872	0.919483	45	-0.116862	2	G55	Shanghai	3	0.715517	0.732759	1	20	0.384615	0.423077	0.444444	0	0	0.887265	0.466667	0.40968	23.5505	0.029048	0	12	0.497338	22.4576	0.037447	0.008352	9.11207	0.556465	22.9917	0.075531	0.000668	10.0769	3.25	1	1	6	0	0.409344	0.333333	0.015168	-0.003645	-0.0449468	-0.0836165	32.1983	0.657906
6003072013	2013	600307	0.914858	40	-0.023175	0	C31	Gansu Province	3	0.166667	0.111111	0	5	0.24	1.08696	0.230769	0	0	0.521739	0.639944	0.710867	24.7736	-0.051523	0	15	0.454267	21.9036	0.039037	0.000127	8.94444	0.708137	23.7747	0.040459	0.012863	10	2.84	0	1	2	0	0.546977	0.333333	0.362278	0.003244	-0.005562	-0.0038625	6.66667	0.152476
6007032010	2010	600703	0.788344	14	-0.037664	1	C39	Hubei Province	0	0.551724	0.568965	1	21	0.531646	0.544304	0.5375	0	0	0.527559	0.486601	0.184125	22.5181	0.050228	0.000573	7	0.559233	21.8048	0.070084	0.006814	9.13793	0.49212	21.4005	-0.015689	0.015306	8.56962	3.01	0	0	2	0	0.350246	0.428571	0.036747	0.054408	-0.0200238	-0.02078	7.72414	0.434948
6005652014	2014	600565	0.507289	7	-0.067809	1	K70	Chongqing	4	1.59375	1.0625	1	46	2.40476	2.29762	2.38824	1	1	0.903704	2.40476	0.739028	23.8747	-0.02487	0	7	0.50315	22.0519	0.007282	0.03171	9.8125	0.614981	22.6222	-0.040744	0.010291	8.29762	3.12	1	0	10	0	0.489105	0.428571	3.85952	0.003663	-0.163064	-0.10807	11.1562	0.808492
6001882010	2010	600188	0.851416	21	-0.137637	1	B06	Shandong Province	0	0.414286	0.428571	1	10	0.35	0.4	0.380952	0	0	0.509978	0.378378	0.494599	25.0114	0.086334	4.4e-06	11	0.530643	22.0007	0.037434	0.004944	8.61429	0.497925	22.8582	0.12517	8.8e-06	10.75	3.07	1	1	1	1	0.528627	0.363636	0.058217	0.033168	-0.0481731	-0.0570212	8.7	0.352729
6005832010	2010	600583	0.851416	21	-0.137637	0	B11	Tianjin	0	0.333333	0.285714	0	2	0	0	0	0	0	0.469613	0.405405	0.492864	23.6092	0.034229	0	7	0.63415	22.3204	0.034175	5.9e-05	8.80952	0	0	0	0	0	3.44	1	1	1	1	0.48793	0.428571	0.431791	0.005465	0	-0.0458791	7	0.283805
6008042017	2017	600804	0.813298	16	-0.15078	5	I64	Sichuan Province	7	1.04688	0.984375	1	36	2.26667	2	2.4375	1	0	1.23333	1.63934	0.688505	23.8683	0.150021	0.013639	7	0.494301	22.2929	0.029169	0.03309	8.3125	0.316504	21.834	0.053455	0.150122	8.2	3.05	0	0	8	0	0.080307	0.428571	-0.092532	0.009027	-0.341769	-0.157848	16.75	0.851421
6202013	2013	620	0.598038	8	-0.069207	11	K70	Heilongjiang Province	3	0.857143	1.25	1	45	2.31765	2.32941	2.4186	1	0	0.84466	2.31765	0.806703	23.6282	-0.19556	0	9	0.512815	22.1422	0.046371	0.004134	8.92857	0.614136	22.4584	-0.020428	0.011094	8.34118	3.11	1	0	10	0	0.659798	0.333333	1.16541	0.011302	-0.160397	-0.0593201	6.85714	0.512604
6005112017	2017	600511	0.84169	22	-0.064989	0	F51	Beijing	7	0.984127	0.960317	0	3	1.26786	1.17857	1.24561	1	0	0.973684	1.22951	0.531069	23.7273	0.053282	0	10	0.503349	23.7176	0.040261	0.074244	9.49206	0.538577	22.6874	0.002178	0.028317	8.25	3.17	1	1	5	0	0.554347	0.4	-0.026046	0.02051	-0.0823964	-0.0639571	21.6508	0.82833
6008642018	2018	600864	0.883339	28	-0.110178	1	J67	Heilongjiang Province	8	1.33333	1.3	1	6	0.761905	0.809524	0.772727	0	1	1.6875	0.913043	0.672788	24.3845	0.079457	3.9e-05	9	0.583669	22.6126	0.029154	0.044601	8.2	0.716465	25.2433	0.009985	0.007119	9.7619	3.11	1	1	9	0	0.377913	0.333333	4.93691	0.000723	-0.083945	-0.146904	37.3333	1.17779
6030772016	2016	603077	0.560547	8	-0.017336	0	C26	Sichuan Province	6	1.12903	1.08065	0	10	0.911111	0.9	0.901099	0	0	1.31206	1.2196	0.166451	23.2826	0.044498	0.047718	9	0.489256	22.2546	0.018894	0.02208	8.51613	0.474541	22.2047	0.054266	0.052205	8.57778	3.05	0	0	2	0	0.411944	0.333333	0.191397	0.004553	-0.0157947	-0.0195724	9.03226	0.632876
4132015	2015	413	0.672219	7	-0.01935	2	C39	Hebei Province	5	1.44828	1.51724	1	18	1.39241	1.41772	1.4	1	1	1.23267	1.35641	0.49437	24.0836	0.061813	0.000307	7	0.578181	22.7498	0.041949	0.014192	9.41379	0.436714	22.2537	0.048251	0.068473	8.3038	2.97	0	0	2	0	0.216416	0.428571	1.72257	0.015688	-0.0269428	-0.0280238	10.1379	0.973558
6018082012	2012	601808	0.866308	25	-0.16621	0	B07	Tianjin	2	1.14286	1.09524	0	1	0	0	0	0	1	0.636842	0.5	0.568932	25.0369	0.116971	1.1e-05	7	0.607314	22.5176	0.019928	4e-05	8.80952	0.474703	26.0712	0.099339	7.7e-05	10	3.44	1	1	1	0	0.536217	0.428571	0.038226	0.018426	0	-0.189954	28.5714	0.990066
6007512018	2018	600751	0.91533	38	-0.064057	1	F51	Tianjin	8	0.807692	0.769231	1	12	1.59649	1.5614	1.58621	1	0	1.17826	1.54472	0.861158	25.5826	0.02378	0	7	0.541313	22.9063	0.023943	0.04075	8.73077	0.538363	22.6966	0.025138	0.024437	8.42105	3.44	1	0	5	0	0.207636	0.428571	0.260174	-0.000677	-0.102267	-0.0517384	30.6923	0.739305
6000052012	2012	600005	0.910791	37	-0.021213	0	C31	Hubei Province	2	0.779661	0.762712	0	1	0.32	0.24	0.307692	0	0	0.544776	0.629214	0.627699	25.3156	0.039043	7.7e-07	11	0.602213	22.0312	0.036188	0.014135	9.35593	0.706624	23.6431	0.043354	0.012694	10.24	3.01	0	1	2	0	0.660475	0.363636	0.111578	0.000445	-0.0067881	-0.0165387	28.8475	0.710108
6006442014	2014	600644	0.886441	29	-0.076131	1	D44	Sichuan Province	4	0.716667	0.733333	1	5	0.571429	0.589286	0.578947	0	0	0.903704	0.552632	0.62949	21.7022	0.016508	5.1e-06	11	0.508485	22.0838	0.036528	0.013911	8.4	0.58341	23.2333	0.096952	0.000254	9.78571	3.05	0	0	3	0	0.192437	0.363636	0.324893	-0.005548	-0.0435032	-0.0545603	20.7833	0.635283
6006232015	2015	600623	0.621471	9	-0.01935	3	C26	Shanghai	5	1.25	1.27344	1	11	1.12791	1.16279	1.14943	0	1	1.52737	1.35513	0.426921	24.2133	0.119335	9.4e-06	7	0.489381	22.7327	0.030453	0.037424	8.96094	0.482812	22.1183	0.037123	0.021688	8.66279	3.25	1	1	2	0	0.721529	0.428571	-0.248141	-0.011757	-0.0218248	-0.0241873	11.25	0.776839
6001662012	2012	600166	0.870969	24	-0.021213	0	C36	Beijing	2	0.57732	0.56701	0	5	0.567568	0.540541	0.552632	0	0	0.636842	0.629214	0.545344	24.2213	-0.024187	0.000153	15	0.54445	23.5595	0.046486	0.00841	10.1546	0.573045	22.3684	0.047274	0.012604	9.32432	3.17	1	1	2	0	0.329286	0.333333	0.117113	0.043457	-0.0120396	-0.0122465	13.8557	0.502827
8752018	2018	875	0.819995	17	-0.065855	1	D44	Jilin Province	8	1.34483	1.37931	1	11	1.21311	1.22951	1.20968	1	1	1.6875	1.29032	0.739788	24.406	0.059497	4.5e-06	9	0.500967	22.6725	0.036622	0.026241	8.41379	0.587355	23.7043	0.066185	0.001209	9.88525	3.11	1	1	3	0	0.196148	0.333333	0.566776	0.00471	-0.0798899	-0.0885639	22.8621	1.10275
6035012018	2018	603501	0.894182	30	-0.016152	2	C39	Shanghai	8	1.7052	1.69364	1	8	1.71429	1.69524	1.71698	1	1	1.77346	1.61538	0.494929	23.4699	0.050676	0.659052	9	0.45672	22.6026	0.035403	0.101199	8.65318	0.472093	22.3836	0.035865	0.104385	8.31429	3.25	1	0	2	0	0.613046	0.333333	-0.382578	0.012054	-0.0276883	-0.0275416	51.1561	1.52476
6012582014	2014	601258	0.734329	14	-0.064698	0	F52	Hebei Province	4	0.793103	0.758621	0	18	0.876923	0.830769	0.863636	0	0	0.738462	0.885246	0.81897	24.939	0.083269	0.332621	14	0.585735	22.499	0.073581	0.002507	9.10345	0.55602	22.1822	0.017072	0.016782	8.89231	2.97	0	0	5	0	0.21032	0.357143	-0.107881	0.001172	-0.0567353	-0.0513123	11.1035	0.582399
6302010	2010	630	0.911753	37	-0.037664	1	C32	Anhui Province	0	0.357143	0.380952	1	9	0.576923	0.538462	0.592593	0	0	0.509978	0.486601	0.742978	24.1944	-0.179331	2.9e-05	12	0.519042	21.9703	0.060574	3.4e-05	8.90476	0.627488	22.651	0.018462	0.000122	9.96154	3.04	0	1	2	0	0.569235	0.333333	0.327253	0.009098	-0.0217291	-0.0134514	13.2143	0.325626
1572012	2012	157	0.607775	6	-0.021213	0	C35	Hunan Province	2	0.425	0.4	0	13	0.309524	0.285714	0.302326	0	0	0.544776	0.629214	0.53707	25.2116	0.033271	0.000317	7	0.530297	21.8332	0.05607	0.010551	9.45	0.524314	22.1045	0.019653	0.025364	9.04762	2.98	0	0	2	1	0.18528	0.571429	-0.102741	0.02733	-0.0065658	-0.0090154	2.55	0.258304
4252013	2013	425	0.632416	8	-0.023175	0	C35	Jiangsu Province	3	0.659794	0.618557	0	7	0.585366	0.560976	0.571429	0	0	0.891441	0.639944	0.598504	24.6171	-0.007802	2.5e-05	9	0.501524	22.2329	0.044463	0.050113	8.85567	0.50278	22.2857	0.00602	0.021275	8.92683	3.14	1	1	2	1	0.492598	0.444444	0.714573	0.009587	-0.0135658	-0.0152907	5.27835	0.417264
6001532014	2014	600153	0.939888	51	-0.064698	3	F51	Fujian Province	4	1.32	1.18	1	19	0.857143	0.910714	0.894737	0	1	0.859375	0.860656	0.762846	25.2615	-0.005047	0.000536	9	0.555123	22.348	-0.030929	0.062425	8.34	0.566542	22.0151	0.000918	0.015345	8.26786	3.06	1	1	5	0	0.453629	0.333333	0.197149	0.005732	-0.0554555	-0.0854015	67.32	1.24065
6007012019	2019	600701	0.693866	12	-0.015033	3	I65	Heilongjiang Province	9	0.533333	0.633333	1	5	3.05	3	3.04878	1	0	1.31532	2.74286	1.93342	22.1624	0.080491	0.099932	8	0.522909	22.7001	0.037886	0.031661	8	0.466284	21.9486	0.038337	0.153548	8.5	3.11	1	0	8	0	0.171839	0.375	0.065828	-0.02059	-0.0458519	-0.0080178	6.4	0.370062
9262010	2010	926	0.863988	25	-0.045283	1	K70	Hubei Province	0	0.551724	0.568965	1	27	1.04286	1	1.04225	0	0	0.527559	1.04286	0.654483	23.4659	-0.137774	0.006681	9	0.551123	21.7885	0.073325	0.006708	9.10345	0.589612	21.8236	-0.017478	0.008628	8.38571	3.01	0	0	10	0	0.260206	0.333333	0.857477	0.012479	-0.0472239	-0.0249838	13.7931	0.476683
6001662016	2016	600166	0.922388	44	-0.017336	1	C36	Beijing	6	0.827586	0.818965	1	5	0.865385	0.807692	0.867925	0	0	1.07109	1.21842	0.646346	24.7106	0.022105	0.000223	17	0.516294	23.8289	0.048347	0.043842	9.40517	0.512152	22.531	0.029179	0.081817	9.07692	3.17	1	1	2	0	0.270653	0.352941	0.628422	0.001217	-0.015002	-0.0143467	36.4138	0.763356
6000892017	2017	600089	0.849645	19	-0.015564	2	C38	Xinjiang Uighur Autonomous Region	7	1.12903	1.19355	1	4	0.986842	1	1	0	0	1.21905	1.1519	0.593054	25.1493	0.021387	0.000842	10	0.459897	22.4237	0.050323	0.055724	8.77419	0.463694	22.3574	0.013367	0.098726	8.53947	2.8	0	0	2	0	0.1202	0.4	0.005502	0.010084	-0.0153596	-0.0175727	21.4516	0.959277
7612010	2010	761	0.761466	14	-0.037664	0	C31	Liaoning Province	0	0.568182	0.5	0	8	0.25	0.208333	0.24	0	0	0.64	0.488011	0.58058	24.3032	0.072104	4.3e-06	7	0.603149	21.7415	-0.205801	0.000514	9.06818	0.65137	23.5092	0.025782	7.7e-05	10.5833	3.05	0	1	2	0	0.820674	0.428571	0.038501	0.01052	-0.0094159	-0.0213999	7.95455	0.432651
8612014	2014	861	0.831661	17	-0.171948	3	L72	Guangdong Province	4	0.984	1	1	35	0.818182	1	1	0	0	1.1462	0.75	0.567571	22.6411	0.053658	4.2e-06	7	0.521898	22.6025	0.047552	0.019449	9.6	0.468487	22.5447	0.008314	0.000421	9.27273	3.07	1	0	11	0	0.628016	0.428571	0.053179	0.009974	-0.140684	-0.169196	16.728	0.818354
6005502013	2013	600550	0.945982	54	-0.023175	0	C38	Hebei Province	3	0.586207	0.551724	0	4	0.775862	0.706897	0.762712	0	0	0.526316	0.639944	0.971741	23.0185	0.068341	4.7e-07	12	0.58993	22.5034	0.011882	0.017707	9.34483	0.512525	22.2379	0.02759	0.033294	8.74138	2.97	0	1	2	0	0.256579	0.416667	0.818946	-0.010794	-0.0179805	-0.0135853	31.6552	0.554541
692014	2014	69	0.705154	11	-0.139767	2	N78	Guangdong Province	4	0.992	0.984	1	23	0.25		0.384615	0	0	1.15205	0.4375	0.660105	25.2758	-0.027283	0.002747	8	0.521158	22.5814	0.0482	0.019427	9.592	0.358261	21.3561	0.048895	0.002544	10.0833	3.07	1	1	13	0	0.568951	0.625	1.05874	0.008746	-0.0349417	-0.138649	10.912	0.699513
6007432017	2017	600743	0.687019	9	-0.0699	6	K70	Hubei Province	7	1.88525	1.98361	1	26	3.85714	3.76623	3.88462	1	1	1.51724	3.85714	0.774641	24.26	0.019909	0	9	0.505827	22.6474	0.024415	0.054234	8.72131	0.64261	23.4846	-0.014722	0.013788	8.4026	3.01	0	1	10	0	0.463997	0.333333	1.43965	0.002797	-0.269613	-0.131778	16.9672	1.2952
6006212017	2017	600621	0.935977	51	-0.111252	1	J67	Shanghai	7	1.11905	1.1131	1	12	0.45	0.5	0.47619	0	0	1.29275	0.674419	0.603105	23.5786	-0.075706	0	7	0.450541	22.5799	0.029949	0.100717	8.80357	0.722143	25.3222	-0.082343	9.9e-05	9.75	3.25	1	1	9	0	0.274896	0.428571	42.2858	0.001484	-0.0500634	-0.124496	57.0714	1.0474
8822013	2013	882	0.899754	30	-0.069207	0	K70	Beijing	3	0.556701	0.546392	0	23	2.44706	2.32941	2.4186	1	0	0.526316	2.44706	0.490376	23.3114	-0.026364	1.2e-05	9	0.540752	23.6922	0.038204	0.0104	9.93814	0.617857	22.4621	-0.022418	0.011094	8.34118	3.17	1	1	10	0	0.2958	0.333333	0.034488	0.000926	-0.169353	-0.0385275	16.701	0.500894
6008152019	2019	600815	0.927196	45	-0.018796	0	C35	Fujian Province	9	2.43077	2.33846	0	3	1.65672	1.58209	1.63235	1	1	1.84048	1.61845	0.613779	22.0619	-0.161169	1.7e-05	7	0.54361	22.7144	0.045878	0.120184	8.26154	0.471924	22.3444	0.053753	0.134047	8.44776	3.06	1	0	2	0	0.414177	0.428571	-0.177553	0.004338	-0.0311403	-0.0456897	109.385	2.2538
6004012014	2014	600401	0.692278	11	-0.02125	5	C39	Jiangsu Province	4	0.714286	0.761905	1	38	1.09722	1.13889	1.15068	0	0	0.855469	0.734667	0.689091	23.4684	-0.033568	0.096272	9	0.472142	22.3298	0.049071	0.068768	8.63809	0.477381	22.1623	0.013272	0.029203	8.59722	3.14	1	0	2	1	0.166318	0.333333	-0.923789	-0.003798	-0.0233156	-0.0151784	7.85714	0.494484
6202016	2016	620	0.622806	9	-0.069288	2	K70	Heilongjiang Province	6	0.666667	0.733333	1	45	4.10256	3.85897	4.07595	1	0	1.20536	4.10256	0.843706	24.5204	-0.022204	0	9	0.467398	22.5228	0.043208	0.040694	8.33333	0.640379	23.3735	0.013961	0.011617	8.46154	3.11	1	0	10	0	0.597927	0.333333	3.0404	0.001589	-0.28426	-0.0461922	6	0.415204
9182010	2010	918	0.844273	22	-0.045283	3	K70	Hunan Province	0	0.578947	0.631579	1	38	1.01429	1	1.04225	0	0	0.511811	1.01429	0.700408	23.7585	-0.130964	0.019164	9	0.532307	21.5201	0.057771	0.004087	9.42105	0.588956	21.8194	-0.017576	0.008449	8.38571	2.98	0	1	10	0	0.284648	0.333333	0.949078	0.012324	-0.0459301	-0.0262166	12.7368	0.48879
6003092014	2014	600309	0.83996	19	-0.02125	0	C26	Shandong Province	4	0.736111	0.722222	0	4	0.888889	0.864198	0.878049	0	0	0.865234	0.741333	0.680572	24.4512	0.096665	0	11	0.537284	22.5249	0.046755	0.007064	9	0.52319	22.0836	0.048898	0.026914	8.79012	3.07	1	1	2	0	0.504954	0.363636	-0.289926	0.026436	-0.0188886	-0.0156421	13.9861	0.618304
6002252016	2016	600225	0.916609	39	-0.069288	7	K70	Fujian Province	6	2.22034	1.98305	1	20	4.03846	3.85897	4.07595	1	1	1.5008	4.03846	0.898875	23.4455	0.033101	0	9	0.498684	22.5212	0.037292	0.114119	8.40678	0.639671	23.3872	0.013252	0.011617	8.46154	3.06	1	1	10	1	0.479201	0.333333	-0.581202	-0.027174	-0.279818	-0.153843	86.5932	2.03518
6002212011	2011	600221	0.881715	25	-0.092652	0	G56	Hainan Province	1	0.7	0.6	0	14	0.333333	0	0.25	0	0	0.727273	0.344828	0.820765	25.1214	0.073661	0	7	0.433851	21.2735	-0.002798	0.000381	8.4	0.623921	24.2498	0.099221	8.8e-07	11.3333	3.01	0	1	6	0	0.416046	0.428571	-0.114518	0.004518	-0.0308841	-0.0648565	17.5	0.617201
6006572018	2018	600657	0.855463	22	-0.067993	1	K70	Beijing	8	1.35938	1.35156	1	20	3.48	3.49333	3.44737	1	1	1.17826	3.48	0.794302	25.3432	0.069581	0	9	0.514029	23.8029	0.038649	0.073948	9.35156	0.639241	23.6904	0.038476	0.017589	8.4	3.17	1	1	10	1	0.279314	0.333333	1.13603	-0.00142	-0.236616	-0.0924281	29.9062	1.1629
632013	2013	63	0.788561	14	-0.023175	0	C39	Guangdong Province	3	0.895161	0.846774	0	22	0.814286	0.8	0.802817	0	0	0.922156	0.639944	0.763931	25.3292	0.025725	0.002958	14	0.505246	22.4249	-0.040591	0.019217	9.55645	0.464745	21.9001	-0.124104	0.01446	8.48571	3.07	1	0	2	0	0.307834	0.357143	0.204428	0.002	-0.018871	-0.0207453	12.5323	0.705889
6001112017	2017	600111	0.792991	16	-0.015564	3	C32	Inner Mongolia Autonomous Region	7	1.17647	1.11765	1	10	1.41667	1.25	1.45946	1	1	0.960526	1.15084	0.483106	23.7486	-0.087822	9.3e-05	14	0.491279	23.3041	0.030769	0.009295	8.94118	0.509415	22.9912	0.006249	0.04997	8.86111	3.01	0	1	2	0	0.3	0.357143	0.030661	0.005446	-0.0220496	-0.0183111	18.8235	0.932931
6001532013	2013	600153	0.910462	36	-0.079968	0	F51	Fujian Province	3	1.56522	1.34783	0	19	1.01754	1	1	0	1	0.891441	0.92	0.795682	25.1059	-0.024001	0.000392	9	0.565087	22.3369	0.002554	0.032708	8.71739	0.559104	21.8555	0.007135	0.007084	8.35088	3.06	1	1	5	0	0.463793	0.333333	0.173385	0.007106	-0.0813709	-0.125167	56.3478	1.42507
6011862010	2010	601186	0.592481	8	-0.639784	0	E48	Beijing	0	0.422222	0.388889	0	3	0.545455	0.454545	0.5	0	0	0.469613	0.48	0.833717	26.5818	0.017855	0	8	0.520684	23.2146	0.039554	0.008947	10.0556	0.768426	23.1031	0.016117	0.019629	8.18182	3.17	1	1	4	0	0.61327	0.5	0.368891	0.00482	-0.348973	-0.270131	3.37778	0.250159
6008712015	2015	600871	0.827831	20	-0.146832	0	B11	Jiangsu Province	5	1.28947	1.27193	0	1	1	0.333333	0.75	0	1	1.53285	1.11667	0.711199	25.1695	0.030196	0	7	0.452326	22.4258	0.050387	0.078859	8.63158	0.332231	23.8925	0.048638	0.011724	7.33333	3.14	1	1	1	0	0.652234	0.428571	0.765932	-0.00486	-0.146832	-0.189336	25.7895	1.06747
6005092016	2016	600509	0.923421	43	-0.066005	1	D44	Xinjiang Uighur Autonomous Region	6	0.866667	0.8	1	13	0.966667	0.916667	0.967213	0	0	1.19608	1.05682	0.748582	23.689	0.031273	6.6e-07	11	0.490978	22.4677	0.034148	0.037967	8.96667	0.567635	23.5366	0.073098	0.000145	9.93333	2.8	0	1	3	0	0.371957	0.363636	0.04891	0.004594	-0.0638049	-0.0572044	37.2667	0.800298
6019182014	2014	601918	0.913701	36	-0.140773	0	B06	Anhui Province	4	0.568182	0.5	0	3	0.454545	0.409091	0.434783	0	0	0.865234	0.785714	0.758633	24.0869	-0.041085	0	9	0.485695	22.449	0.05399	0.016678	8.68182	0.536545	23.6808	0.009483	0.000757	10.3636	3.04	0	1	1	0	0.423563	0.333333	-0.042356	-0.007586	-0.0639875	-0.0799844	20.4546	0.519148
6006572015	2015	600657	0.845078	20	-0.076915	4	K70	Beijing	5	1.22222	1.25926	1	20	3.43678	3.48276	3.44318	1	1	1.22277	3.43678	0.832427	24.678	-0.083273	0	9	0.520816	23.8078	0.045301	0.043544	9.56481	0.619416	22.9667	0.001527	0.013607	8.25287	3.17	1	1	10	0	0.508127	0.333333	5.89161	-0.000938	-0.264339	-0.0940069	24.4444	1.03287
6009812019	2019	600981	0.544643	7	-0.065409	3	F51	Jiangsu Province	9	1.9816	2	1	13	1.54386	1.57895	1.56897	1	1	1.83646	1.25806	0.740068	23.9514	0.012382	3.2e-05	7	0.435652	22.4212	0.048691	0.150363	8.39877	0.53798	22.724	0.031489	0.024141	8.33333	3.14	1	0	5	0	0.674081	0.428571	0.203655	0.010582	-0.100983	-0.129615	13.8712	1.07926
6010212015	2015	601021	0	0	-0.119213	0	G56	Shanghai	5	1.27344	1.23438	0	6	0.571429	0.285714	0.5	0	1	1.53285	1.01587	0.592003	23.4977	0.100461	0	8	0.488091	22.7383	0.0306	0.037424	8.95313	0.536804	24.2269	0.116558	8e-06	10.1429	3.25	1	0	6	0	0.63	0.375	-0.254116	0.02066	-0.0681215	-0.15181	0	0
6001602016	2016	600160	0.763859	13	-0.017336	0	C26	ZheJiang Province	6	1.688	1.464	0	7	0.911111	0.9	0.901099	0	1	1.512	1.2196	0.119875	23.1965	0.077709	6.3e-05	12	0.41952	22.1329	0.056138	0.128325	8.68	0.475059	22.2057	0.053897	0.052735	8.54444	3.15	1	1	2	0	0.519074	0.333333	0.13513	-0.003619	-0.0157947	-0.0292625	21.944	1.28939
8262017	2017	826	0.925524	39	-0.095797	1	N77	Hubei Province	7	1.96721	1.98361	1	24	1.55556	1	1.5	1	1	1.55172	1.47619	0.547686	24.2293	-0.013523	0.009387	9	0.509548	22.6479	0.024963	0.05408	8.72131	0.488337	22.1972	0.008213	0.176093	9.88889	3.01	0	1	13	0	0.165631	0.333333	0.08503	0.00865	-0.149017	-0.188453	76.7213	1.8207
6008952019	2019	600895	0.889178	29	-0.072003	2	K70	Shanghai	9	2	2.01163	1	10	2.2973	2.31081	2.29333	1	1	1.8378	2.2973	0.488564	23.9665	-0.262786	7e-05	6	0.470529	22.7287	0.054336	0.10512	8.64535	0.652523	23.7974	0.024106	0.023623	8.2973	3.25	1	1	10	0	0.507549	0.5	1.95586	0.008555	-0.165412	-0.144006	58	1.77836
6005022017	2017	600502	0.909168	35	-0.142422	4	E48	Anhui Province	7	1.38889	1.46296	1	23	2	2.10256	2.05	1	1	1.28865	1.85417	0.860829	24.8744	-0.145357	0.000667	9	0.455448	22.5892	0.036111	0.082607	8.81481	0.683396	23.7044	-0.008286	0.098594	8.53846	3.04	0	1	4	0	0.323192	0.333333	0.130758	0.002155	-0.284844	-0.197808	48.6111	1.26273
6003402012	2012	600340	0.923335	42	-0.064323	22	K70	ZheJiang Province	2	0.75	1.03947	1	201	1.52174	1.72826	1.74194	1	0	0.78481	1.52174	0.8852	24.489	0.005036	0	9	0.502014	22.1358	0.055102	0.048348	9.27632	0.612746	22.1804	0.008011	0.010912	8.36957	3.15	1	0	10	1	0.68879	0.333333	1.08943	0.000135	-0.0978836	-0.0482426	31.5	0.692501
6000102016	2016	600010	0.912794	39	-0.017336	0	C31	Inner Mongolia Autonomous Region	6	1	0.823529	0	4	0.416667	0.333333	0.4	0	0	1.07583	1.2196	0.664584	25.6751	0.045679	0	15	0.467061	23.0194	0.081589	0.007121	9.29412	0.729693	23.8224	0.046034	0.016914	9.25	3.01	0	1	2	1	0.546553	0.333333	0.384149	-0.003964	-0.0072232	-0.0173356	39	0.912794
6006112019	2019	600611	0.947661	64	-0.050146	5	G54	Shanghai	9	1.98256	2.01163	1	17	0.62963	0.814815	0.785714	0	1	1.83378	1.06944	0.405006	23.539	-0.015102	0.000936	7	0.471015	22.7311	0.052896	0.105115	8.63953	0.463438	22.9997	0.064653	0.020464	9.51852	3.25	1	0	6	1	0.200153	0.428571	1.01217	0.02861	-0.0315733	-0.0994172	126.884	1.87879
9792014	2014	979	0.930427	45	-0.067809	2	K70	Anhui Province	4	0.522727	0.568182	1	26	2.39286	2.29762	2.38824	1	0	0.861328	2.39286	0.68195	23.6036	-0.214805	0.001035	7	0.487438	22.46	0.057938	0.016655	8.72727	0.615661	22.6254	-0.038483	0.010279	8.29762	3.04	0	0	10	0	0.345136	0.428571	1.02	0.000761	-0.162256	-0.0354454	23.5227	0.48636
6000892011	2011	600089	0.817073	18	-0.045771	0	C38	Xinjiang Uighur Autonomous Region	1	0.538462	0.5	0	4	0.571429	0.5	0.55814	0	0	0.477778	0.52809	0.581903	24.2382	0.052608	0.000224	11	0.59376	22.1383	0.011265	7e-05	8.96154	0.551868	22.1968	0.005492	0.029735	8.92857	2.8	0	0	2	0	0.113921	0.363636	0.205846	0.015521	-0.026155	-0.0246461	9.69231	0.439962
6010162015	2015	601016	0.753762	12	-0.071888	0	D44	Beijing	5	1.25926	1.25	0	4	1.33898	1.32203	1.31667	1	1	1.24257	1.32927	0.612594	23.6034	0.075714	0	12	0.522851	23.8177	0.043829	0.043544	9.53704	0.577109	23.4062	0.096626	0.000192	9.69491	3.17	1	1	3	0	0.456327	0.333333	0.132259	0.00608	-0.0962572	-0.090526	15.1111	0.949182
6017662012	2012	601766	0.812535	18	-0.021213	0	C37	Beijing	2	0.57732	0.56701	0	1	0.25	0.208333	0.24	0	0	0.636842	0.629214	0.624493	25.3793	0.022759	4.7e-05	8	0.543634	23.5475	0.046002	0.008411	10.2268	0.449989	22.1587	0.006884	0.017165	10.4167	3.17	1	1	2	0	0.56442	0.625	0.278322	0.012817	-0.0053032	-0.0122465	10.3918	0.469092
6622019	2019	662	0.621123	8	-0.015033	6	I65	Guangxi Zhuang Autonomous Region	9	0.769231	1	1	17	2.975	3.05	3.04878	1	0	1.79126	2.7	0.791515	21.8928	-0.065456	0	7	0.521691	22.4011	0.018657	0.024757	9.11539	0.494832	21.9554	0.041986	0.156047	8.525	3.09	1	0	8	0	0.164065	0.428571	-12.4818	0.007984	-0.0447244	-0.0115642	6.15385	0.477787
6007032011	2011	600703	0.901476	32	-0.045771	2	C39	Hubei Province	1	0.661017	0.694915	1	21	0.582278	0.531646	0.6	0	0	0.610687	0.525281	0.372243	22.965	0.091465	0.00087	7	0.589571	21.9414	0.019338	0.014211	9.42373	0.468207	21.6118	0.010904	0.010959	8.39241	3.01	0	0	2	0	0.350246	0.428571	0.286878	0.024888	-0.0266516	-0.0302556	21.1525	0.595891
8812016	2016	881	0.936377	56	-0.099662	0	S90	Liaoning Province	6	1.52	1.1	0	13	2.08696		2	1	1	1.22321	2.08696	0.53008	23.1298	0.006025	0.00039	8	0.567468	22.6705	0.043715	0.040593	9.12	0.431061	21.9567	0.013536	0.025557	8.47826	3.05	0	1	18	0	0.276	0.5	1.82799	-0.001154	-0.207989	-0.151486	85.12	1.42329
6001672017	2017	600167	0.915529	39	-0.06666	1	D44	Liaoning Province	7	1.96078	1.52941	1	12	1	1.01613	1	0	1	1.80531	1.08602	0.357134	23.1335	0.100818	0	7	0.583911	22.7341	0.014477	0.044535	8.90196	0.585846	23.6597	0.05648	0.000966	9.77419	3.05	0	0	3	0	0.484816	0.428571	5.98708	0.076115	-0.06666	-0.130706	76.4706	1.79516
6006512019	2019	600651	0.897085	29	-0.018796	7	C38	Shanghai	9	1.97093	2.01163	1	9	1.58025	1.65432	1.64634	1	1	1.8311	1.61111	1.14977	23.0156	-0.005519	5.1e-07	10	0.466685	22.7342	0.05284	0.105121	8.62209	0.503913	22.3518	0.052364	0.101686	8.54321	3.25	1	0	2	0	0.221357	0.4	0.031851	-0.012571	-0.029703	-0.0370464	57.157	1.76809
9822014	2014	982	0.873514	26	-0.02125	1	C17	Ningxia Hui Autonomous Region	4	1.1	0.9	1	6	0.592593	0.62963	0.607143	0	0	0.595745	0.74	0.673204	23.2846	0.037845	0	9	0.562864	21.4327	0.007449	0.001306	9.3	0.436365	21.4306	0.028406	0.064573	8.88889	2.98	0	0	2	0	0.485274	0.333333	-0.070457	0.005216	-0.0125924	-0.0233747	28.6	0.960865
7932018	2018	793	0.895284	31	-0.099344	5	R85	Hainan Province	8	2.5	2.72727	1	48	0.375		0.647059	0	1	1.6699	1.03333	0.575683	23.2809	-0.028005	1.1e-07	6	0.40581	22.0526	-0.001492	0.016187	8.09091	0.30132	22.6244	0.054989	0.036001	8.6875	3.01	0	1	17	1	0.082013	0.5	0.352034	0.001603	-0.0372538	-0.248359	77.5	2.23821
6001662015	2015	600166	0.896605	31	-0.01935	0	C36	Beijing	5	1.25926	1.25	0	5	1.17391	1.1087	1.14894	1	1	1.24257	1.35897	0.561394	24.4787	0.011462	0.000223	17	0.523325	23.8096	0.044424	0.043542	9.49074	0.508083	22.5496	0.020154	0.03476	9.1087	3.17	1	1	2	0	0.270653	0.352941	0.016932	0.00265	-0.022715	-0.0243664	39.037	1.12906
6007482015	2015	600748	0.915364	33	-0.076915	6	K70	Shanghai	5	1.22656	1.27344	1	13	3.41379	3.48276	3.44318	1	1	1.5219	3.41379	0.797891	24.0292	-0.0495	8.4e-05	7	0.486483	22.7341	0.031772	0.037424	8.96094	0.619813	22.9741	0.001139	0.013606	8.27586	3.25	1	1	10	0	0.6365	0.428571	12.3665	0.004268	-0.262571	-0.0943407	40.4766	1.12275
6000942013	2013	600094	0.902406	33	-0.069207	5	K70	Shanghai	3	0.689655	0.732759	1	44	2.38824	2.32941	2.4186	1	0	0.881002	2.38824	0.704569	23.4371	-0.198908	0.031551	9	0.494796	22.4586	0.039412	0.00808	9.13793	0.615337	22.4607	-0.020388	0.010723	8.34118	3.25	1	0	10	1	0.545062	0.444444	3.98824	0.008225	-0.165282	-0.0477288	22.7586	0.622349
7272019	2019	727	0.892624	26	-0.018796	0	C39	Jiangsu Province	9	2	1.9816	0	9	2.32692	2.30769	2.30476	1	1	1.84048	1.61845	0.671794	23.7899	0.029685	0	9	0.436071	22.4221	0.048585	0.150363	8.3865	0.484044	22.3824	0.040808	0.109291	8.125	3.14	1	1	2	0	0.245133	0.333333	0.290184	-0.016026	-0.0437378	-0.0375928	52	1.78525
6000292013	2013	600029	0.943964	55	-0.116862	0	G56	Guangdong Province	3	0.895161	0.846774	0	1	0.2	0	0.166667	0	0	0.922156	0.5	0.744394	25.8301	0.067383	0	12	0.505403	22.4208	-0.040927	0.019241	9.57258	0.491358	23.8591	0.10179	9.5e-06	10.6	3.07	1	1	6	0	0.422717	0.333333	-0.165869	0.001315	-0.0233723	-0.10461	49.2339	0.845
272017	2017	27	0.854272	24	-0.06666	7	D44	Guangdong Province	7	1.56494	1.57792	1	26	0.903226	1.01613	1	0	1	1.58333	1.02151	0.679887	25.0701	0.036603	0	9	0.453982	22.8659	0.045561	0.088405	8.9026	0.58064	23.6285	0.057516	0.000966	9.74194	3.07	1	1	3	0	0.478246	0.333333	0.193976	0.001623	-0.060209	-0.104319	37.5584	1.33688
6012222017	2017	601222	0.622504	8	-0.015564	5	C40	Jiangsu Province	7	1.15528	1.18012	1	13	0.6	1.4	1.33333	0	1	1.28728	1.14873	0.435749	23.5431	0.048064	0.017057	7	0.412199	22.2516	0.036177	0.163936	8.40994	0.380579	21.9238	0.032925	0.184105	8.6	3.14	1	0	2	1	0.352471	0.428571	0.104085	0.010705	-0.0093386	-0.0179812	9.24224	0.719166
6002192018	2018	600219	0.933739	50	-0.016152	0	C32	Shandong Province	8	1.6044	1.59341	0	2	1.32432	1.2973	1.28947	1	1	1.77614	1.61746	0.230242	24.6803	0.041751	0.000648	9	0.481619	22.7833	0.065333	0.073266	8.69231	0.518198	22.9972	0.049473	0.054278	8.97297	3.07	1	0	2	0	0.237217	0.333333	-0.010931	0.007275	-0.0213898	-0.0259134	80.2198	1.49809
6000042016	2016	600004	0.873468	25	-0.119635	0	G56	Guangdong Province	6	1.3662	1.34507	0	1	0.285714	0.142857	0.25	0	1	1.43229	0.861538	0.387128	23.5993	0.110243	0	8	0.462556	22.8188	0.048814	0.070869	9.27465	0.537892	24.379	0.10064	8.6e-07	9.57143	3.07	1	1	6	1	0.61961	0.375	0.053001	0.021401	-0.0341814	-0.163445	34.1549	1.19333
6000942016	2016	600094	0.91014	35	-0.069288	7	K70	Shanghai	6	1.32867	1.37762	1	44	4.03846	3.85897	4.07595	1	1	1.5008	4.03846	0.791041	24.7151	-0.120558	0.025309	8	0.465639	22.6524	0.041386	0.07229	8.87413	0.641054	23.371	0.015222	0.011293	8.47436	3.25	1	0	10	0	0.16172	0.375	-0.238194	0.002864	-0.279818	-0.0920614	46.5035	1.20928
9182011	2011	918	0.654629	8	-0.054972	3	K70	Hunan Province	1	0.7	0.775	1	38	1.06579	1.09211	1.09091	0	0	0.603053	1.06579	0.769933	23.9541	-0.135879	0.019164	9	0.568894	21.709	0.02538	0.010041	9.275	0.617927	22.0573	-0.036854	0.012422	8.42105	2.98	0	1	10	0	0.284648	0.333333	0.673733	-0.005382	-0.0585888	-0.0384805	5.6	0.45824
6000892012	2012	600089	0.827924	19	-0.021213	0	C38	Xinjiang Uighur Autonomous Region	2	0.923077	0.807692	0	4	0.706897	0.689655	0.694915	0	0	0.582418	0.629214	0.645705	24.462	0.04561	0.000224	11	0.591006	22.1991	0.032445	5.2e-05	9.15385	0.529311	22.0902	0.051796	0.032959	8.7069	2.8	0	0	2	0	0.117382	0.363636	0.123545	0.008271	-0.0149952	-0.019581	17.5385	0.764238
6010122016	2016	601012	0.77969	15	-0.017336	4	C30	Shaanxi Province	6	1.51852	1.59259	1	18	1.52381	1.59524	1.5814	1	1	1.16667	1.21488	0.473534	23.6767	0.027944	0.27876	9	0.445278	22.4419	0.016733	0.018436	8.51852	0.448234	22.4378	0.050627	0.05545	8.30952	3.01	0	0	2	0	0.149446	0.333333	0.430404	0.023317	-0.0264162	-0.0263244	22.7778	1.18397
7182015	2015	718	0.902205	35	-0.076915	3	K70	Jilin Province	5	1.2069	1.24138	1	9	3.44828	3.48276	3.44318	1	1	1.42727	3.44828	0.614116	23.9335	0.12717	0.32262	7	0.517428	22.5107	0.043834	0.004429	8.7931	0.621925	22.9752	-0.000892	0.009899	8.27586	3.11	1	0	10	1	0.217504	0.428571	0.457242	0.000851	-0.265223	-0.0928281	42.2414	1.08887
6011072013	2013	601107	0.888769	28	-0.116862	1	G54	Sichuan Province	3	1.13333	1.15	0	1	0.590909	0.636364	0.608696	0	0	0.931818	0.483333	0.518946	23.9	-0.000697	0	11	0.493884	21.8716	0.030733	0.033485	8.56667	0.455361	22.86	0.058323	0.000217	9.86364	3.05	0	1	6	0	0.318849	0.363636	0.216517	0.01273	-0.0690546	-0.132443	31.7333	1.00727
6000582017	2017	600058	0.856619	22	-0.064989	0	F51	Beijing	7	0.984127	0.960317	0	3	1.26786	1.17857	1.24561	1	0	0.973684	1.22951	0.642447	23.7912	0.017842	2.8e-05	8	0.502465	23.7171	0.040542	0.074244	9.50794	0.536588	22.6863	0.00281	0.028317	8.28571	3.17	1	1	5	0	0.625616	0.375	0.090916	0.000221	-0.0823964	-0.0639571	21.6508	0.843022
6007372013	2013	600737	0.625651	8	-0.023175	4	C13	Xinjiang Uighur Autonomous Region	3	0.461538	0.615385	1	12	0.5625	0.8125	0.764706	0	0	0.478261	0.634318	0.483199	23.1843	0.071654	1.2e-05	9	0.576223	22.3936	0.049764	0.000109	9.15385	0.492744	21.8243	0.051737	0.003538	8.5625	2.8	0	1	2	0	0.55	0.333333	-0.1065	0.002116	-0.0130359	-0.0106961	3.69231	0.288762
9812013	2013	981	0.835356	20	-0.069207	0	K70	Gansu Province	3	0.166667	0.111111	0	37	2.44706	2.32941	2.4186	1	0	0.521739	2.44706	0.814706	23.9019	-0.001281	0	8	0.448498	21.9521	0.036246	0.000127	9.33333	0.614041	22.4552	-0.022713	0.011094	8.35294	2.84	0	0	10	0	0.894086	0.375	0.586399	0.003404	-0.169353	-0.0115345	3.33333	0.139226
6003982014	2014	600398	0.507289	7	-0.02125	0	C18	Jiangsu Province	4	0.761905	0.714286	0	3	0.4	0.3	0.363636	0	0	0.865234	0.741333	0.616607	23.6427	0.103797	0	7	0.472832	22.3281	0.047763	0.069684	8.65714	0.344562	21.9802	0.106338	0.1535	8.4	3.14	1	0	2	0	0.393071	0.428571	0.70364	0.041285	-0.0084999	-0.0161902	5.33333	0.386506
7782011	2011	778	0.627556	8	-0.045771	0	C33	Hebei Province	1	0.482759	0.413793	0	15	0.5	0.333333	0.461538	0	0	0.494681	0.52809	0.589636	24.2111	0.027236	0.000706	9	0.58732	22.1116	0.016754	0.015337	9.41379	0.573754	21.8147	-0.010936	0.049894	9.08333	2.97	0	1	2	0	0.5001	0.444444	0.055565	0.014628	-0.0228857	-0.0220965	3.86207	0.302958
6002582017	2017	600258	0.790021	16	-0.322229	0	H61	Beijing	7	0.984127	0.960317	0	10	0.8	0.6	0.666667	0	0	0.973684	0.666667	0.547274	23.5474	0.122545	0.00525	11	0.50322	23.719	0.039711	0.074203	9.48413	0.430562	21.9458	0.072938	6.4e-05	8.6	3.17	1	1	7	0	0.362044	0.363636	-0.093953	0.002806	-0.257783	-0.317114	15.746	0.777481
6003502012	2012	600350	0.677739	10	-0.140552	5	G54	Shandong Province	2	0.527778	0.569444	1	18	0.590909	0.818182	0.782609	0	0	0.820675	0.65	0.416106	24.1664	0.042095	0	11	0.533639	22.2999	0.059564	0.007201	9.13889	0.457925	22.757	0.049619	0.000409	9.95455	3.07	1	1	6	0	0.712068	0.363636	-0.11995	0.016268	-0.0830534	-0.0741802	5.27778	0.357696
6000312012	2012	600031	0.89007	27	-0.021213	1	C35	Hunan Province	2	0.4	0.425	1	21	0.285714	0.309524	0.302326	0	0	0.537313	0.627809	0.618167	24.8893	0.088142	0.057695	11	0.52827	21.8413	0.054699	0.009116	9.35	0.522383	22.1121	0.018346	0.023998	8.95238	2.98	0	0	2	0	0.563797	0.363636	-0.314134	0.046934	-0.0060608	-0.0084851	10.8	0.356028
1002017	2017	100	0.784145	12	-0.015564	3	C39	Guangdong Province	7	1.59091	1.57792	1	44	1.19231	1.21154	1.20952	1	1	1.60294	1.15084	0.662227	25.8003	0.057455	0.047822	12	0.454096	22.8612	0.045425	0.088094	8.88312	0.444752	22.2394	0.015267	0.120269	8.29808	3.07	1	0	2	0	0.07842	0.333333	-0.022556	0.004476	-0.0185576	-0.0247615	19.0909	1.2475
502019	2019	50	0.46796	4	-0.018796	1	C39	Guangdong Province	9	2.02564	2.01923	1	8	2.31731	2.30769	2.30476	1	1	1.81553	1.6174	0.591951	24.9046	0.072736	3.1e-05	9	0.474028	23.0417	0.061602	0.076866	8.74359	0.484811	22.3717	0.040394	0.10929	8.125	3.07	1	1	2	0	0.190228	0.333333	-0.222738	0.004729	-0.043557	-0.0380748	8.10256	0.947919
7322012	2012	732	0.660532	8	-0.064323	5	K70	Fujian Province	2	1.44444	1.4	1	112	1.70652	1.72826	1.74194	1	1	0.820675	1.70652	0.825943	23.3363	-0.057085	0.000717	7	0.552081	22.1975	0.027135	0.01611	8.64444	0.61339	22.1929	0.008686	0.010904	8.3913	3.06	1	0	10	1	0.795732	0.428571	2.72378	0.002153	-0.109769	-0.0929117	11.5556	0.954102
5672018	2018	567	0.494684	6	-0.110178	0	J69	Hainan Province	8	2.72727	2.5	0	3	2.875	2	2.55556	1	1	1.69417	0.934783	0.180112	22.3428	-0.133386	0.000392	7	0.42379	22.0952	0.003298	0.016169	8.04545	0.466858	23.1772	-0.010989	0.000122	8.125	3.01	0	0	9	0	0.658046	0.428571	0.125287	0.003181	-0.316761	-0.300485	16.3636	1.34914
6004282011	2011	600428	0.853435	22	-0.092652	0	G55	Guangdong Province	1	0.762295	0.713115	0	1	0.454545	0.181818	0.416667	0	0	0.727273	0.344828	0.49348	23.2976	0.00324	0.000507	8	0.513823	22.1056	0.030083	0.017711	9.41803	0.596082	22.9757	0.015983	7.3e-05	9.81818	3.07	1	1	6	0	0.50516	0.375	-0.015179	0.006613	-0.0421146	-0.0706283	16.7705	0.650569
6012332016	2016	601233	0.897704	32	-0.017336	0	C28	ZheJiang Province	6	1.688	1.464	0	5	1.42857	1.07143	1.33333	1	1	1.512	1.2196	0.420099	23.6677	0.160022	0.063364	11	0.417118	22.1292	0.05548	0.127818	8.688	0.410776	22.3021	0.058816	0.013703	8.64286	3.15	1	0	2	0	0.316022	0.363636	0.237607	0.009729	-0.0247651	-0.0292625	54.016	1.51532
4222010	2010	422	0.70546	10	-0.037664	3	C26	Hubei Province	0	0.517241	0.568965	1	12	0.444444	0.486111	0.479452	0	0	0.511811	0.48378	0.724969	23.6542	0.024413	0.000639	11	0.549908	21.7852	0.070529	0.006813	9.06897	0.534389	21.6737	0.067689	0.003276	9.02778	3.01	0	1	2	0	0.164113	0.363636	0.00924	0.022239	-0.0167395	-0.0194813	5.17241	0.364893
6000252019	2019	600025	0.937559	48	-0.058123	1	D44	Yunnan Province	9	1.68421	1.52632	1	4	0.932203	0.949153	0.933333	0	1	1.2381	1.08889	0.661096	25.844	0.096524	0	15	0.511368	22.9741	0.035357	0.003764	8.63158	0.563763	23.7903	0.07411	0.00148	9.74576	2.86	0	0	3	0	0.504	0.333333	-0.21678	0.005056	-0.0541828	-0.097892	80.8421	1.57905
6000902016	2016	600090	0.937907	53	-0.060073	0	F51	Xinjiang Uighur Autonomous Region	6	0.9	0.8	0	7	1.2037	1.09259	1.18182	1	0	1.20588	1.17213	0.184787	22.707	0.022038	0	9	0.509771	22.5004	0.034456	0.037967	9.03333	0.525029	22.5083	0.03053	0.032268	8.37037	2.8	0	0	5	0	0.317158	0.333333	0.779147	0.031969	-0.0723102	-0.0540658	47.7	0.844116
6038852016	2016	603885	0.625651	8	-0.119635	1	G56	Shanghai	6	1.37063	1.37762	1	3	0.142857	0.285714	0.25	0	1	1.5104	0.846154	0.554365	23.5773	0.116795	0	9	0.467294	22.6603	0.039727	0.072467	8.86713	0.514001	24.3821	0.099704	8.6e-07	9.42857	3.25	1	0	6	0	0.631209	0.333333	-0.281956	0.031233	-0.0170907	-0.163975	10.965	0.857536
6000892010	2010	600089	0.815562	18	-0.037664	0	C38	Xinjiang Uighur Autonomous Region	0	0.423077	0.384615	0	4	0.454545	0.431818	0.444444	0	0	0.466667	0.488011	0.464089	23.8852	0.082258	0.000224	11	0.569774	21.9142	0.04014	7.4e-05	9.03846	0.55291	22.0264	0.036032	0.020165	8.95455	2.8	0	0	2	0	0.113921	0.363636	0.186078	0.022598	-0.0171199	-0.0159347	7.61538	0.345046
6003402013	2013	600340	0.916433	38	-0.069207	31	K70	ZheJiang Province	3	1.01299	1.4026	1	201	2.08235	2.32941	2.4186	1	0	0.826722	2.08235	0.86564	25.0286	-0.046892	0	8	0.503998	22.2786	0.039267	0.044109	9.25974	0.613442	22.4419	-0.022177	0.011094	8.35294	3.15	1	0	10	1	0.667	0.375	0.465933	0.009484	-0.144113	-0.0701056	38.4935	0.928335
7252015	2015	725	0.757692	12	-0.01935	7	C39	Beijing	5	1.19444	1.25926	1	24	1.32911	1.39241	1.4	1	1	1.20792	1.35	0.486537	25.751	0.068767	7.4e-05	11	0.524018	23.7978	0.043893	0.043543	9.5463	0.436813	22.2326	0.048162	0.068476	8.25316	3.17	1	1	2	0	0.11559	0.363636	-0.092665	0.007151	-0.0257181	-0.0231123	14.3333	0.905021
6202011	2011	620	0.87509	26	-0.054972	1	K70	Heilongjiang Province	1	0.607143	0.642857	1	45	1.09211	1.02632	1.09091	0	0	0.607843	1.09211	0.629394	22.6347	-0.190984	0	9	0.469746	21.6763	-0.000284	0.006294	9.07143	0.619776	22.0747	-0.036129	0.012674	8.42105	3.11	1	0	10	0	0.659798	0.333333	1.8258	-0.046904	-0.0600354	-0.033376	15.7857	0.531305
6006582016	2016	600658	0.897302	29	-0.069288	1	K70	Beijing	6	0.827586	0.818965	1	10	4.11538	3.85897	4.07595	1	0	1.07109	4.11538	0.327956	22.9221	-0.044402	0	7	0.519039	23.8443	0.04892	0.043844	9.49138	0.646991	23.394	0.014246	0.011617	8.48718	3.17	1	1	10	0	0.454862	0.428571	6.28325	0.00153	-0.285148	-0.057342	24	0.742595
8632014	2014	863	0.920485	37	-0.067809	6	K70	Liaoning Province	4	0.891304	1	1	28	2.34524	2.29762	2.38824	1	0	0.780952	2.34524	0.73337	23.1672	-0.123757	0.026461	9	0.58842	22.3068	0.027599	0.021492	8.80435	0.615049	22.6306	-0.039567	0.009976	8.27381	3.05	0	0	10	0	0.355181	0.333333	0.764631	0.001209	-0.159027	-0.0604381	32.9783	0.820432
5722010	2010	572	0.610044	7	-0.037664	0	C36	Hainan Province	0	0.6	0.45	0	1	0.482759	0.37931	0.466667	0	0	0.644172	0.488011	0.37421	23.2678	0.123702	0	8	0.43442	21.2289	0.026403	0.000637	8.35	0.627282	22.3333	0.042737	0.001014	8.7931	3.01	0	0	2	0	0.287966	0.375	0.563377	0.011015	-0.0181825	-0.0225983	4.2	0.366026
6009972012	2012	600997	0.840349	21	-0.021213	0	C25	Hebei Province	2	0.689655	0.655172	0	1	0	0	0	0	0	0.636842	0.629214	0.588357	23.77	0.074642	0	9	0.666166	22.2666	0.011136	0.015363	9.41379	0.549258	21.9462	0.014306	0.008157	9.07692	2.97	0	1	2	0	0.567279	0.333333	0.079955	0.012373	0	-0.0146294	14.4828	0.579551
6000772019	2019	600077	0.919575	42	-0.072003	7	K70	Liaoning Province	9	1.7	1.8	1	35	2.22973	2.31081	2.29333	1	1	1.27928	2.22973	0.853442	24.3527	-0.013777	0.001713	7	0.553356	22.7832	0.044913	0.04531	8.92	0.647592	23.7922	0.020741	0.023601	8.28378	3.05	0	0	10	1	0.350076	0.428571	2.7908	-0.000454	-0.160547	-0.122405	71.4	1.56328
6007542014	2014	600754	0.885153	25	-0.323532	0	H61	Shanghai	4	0.745902	0.680328	0	11	1	0.666667	0.857143	0	0	0.865234	0.75	0.231895	23.1536	0.049217	0.001804	9	0.490166	22.5777	0.027737	0.0259	9.05738	0.542621	20.6934	0.04042	5.8e-05	7.83333	3.25	1	1	7	0	0.503172	0.333333	-0.061242	0.014225	-0.323532	-0.241323	18.6475	0.660237
6001152015	2015	600115	0.691255	10	-0.119213	0	G56	Shanghai	5	1.27344	1.23438	0	3	0.571429	0.285714	0.5	0	1	1.53285	1.01587	0.807617	25.9999	0.124292	5.4e-06	11	0.486407	22.7188	0.030414	0.037424	8.92969	0.506002	23.8694	0.113154	7.2e-06	9.71429	3.25	1	1	6	0	0.386062	0.363636	-0.208701	0.010399	-0.0681215	-0.15181	12.7344	0.88027
4252017	2017	425	0.674903	9	-0.015564	0	C35	Jiangsu Province	7	1.18634	1.18012	0	7	1.10448	1.07463	1.08824	0	1	1.29412	1.15401	0.516661	24.6307	0.06336	2.2e-05	8	0.411697	22.2448	0.036082	0.164042	8.40373	0.433891	22.1334	0.030632	0.137904	8.56716	3.14	1	1	2	0	0.425964	0.5	0.067999	0.004434	-0.0171905	-0.0184646	10.677	0.800661
6018722015	2015	601872	0.941895	72	-0.119213	5	G55	Shanghai	5	1.23438	1.27344	1	20	1.16	1.28	1.30769	1	1	1.52372	0.936508	0.41552	24.165	0.073372	0	12	0.48947	22.7331	0.030812	0.037424	8.92188	0.469808	23.1801	0.067583	0.000437	9.12	3.25	1	1	6	0	0.473825	0.333333	-0.03815	0.013843	-0.138287	-0.147153	88.875	1.16265
6007162016	2016	600716	0.839499	17	-0.069288	0	K70	Hebei Province	6	1.75862	1.65517	0	6	4.12821	3.85897	4.07595	1	1	1.07583	4.12821	0.631117	23.0059	0.072716	0.001443	7	0.538961	23.1699	0.043662	0.035254	9.55172	0.643104	23.3929	0.012744	0.011599	8.48718	2.97	0	1	10	0	0.521209	0.428571	1.75405	0.000107	-0.286036	-0.121852	29.8966	1.47636
6002662013	2013	600266	0.898169	30	-0.069207	4	K70	Beijing	3	0.515464	0.546392	1	36	2.4	2.32941	2.4186	1	0	0.505263	2.4	0.739713	24.3139	-0.115319	0	11	0.538182	23.6818	0.039121	0.0104	9.91753	0.614924	22.4504	-0.021372	0.011094	8.31765	3.17	1	1	10	0	0.504095	0.363636	2.7491	0.004512	-0.166096	-0.0356736	15.4639	0.462974
6017182015	2015	601718	0.929261	42	-0.01935	4	C18	Beijing	5	1.22222	1.25926	1	17	2.77778	3.22222	2.9	1	1	1.22277	1.35385	0.482982	23.9542	0.019979	7.7e-05	9	0.524051	23.8145	0.044345	0.043543	9.56481	0.348135	21.7671	0.08147	0.163067	8	3.17	1	1	2	0	0.663328	0.333333	1.0634	0.009473	-0.0537494	-0.0236498	51.3333	1.13576
6002662019	2019	600266	0.856471	21	-0.072003	4	K70	Beijing	9	1.36719	1.39844	1	36	2.27027	2.31081	2.29333	1	1	1.25652	2.27027	0.771662	25.5315	-0.006195	0	7	0.523267	23.8535	0.056182	0.066994	9.17188	0.648697	23.7763	0.020638	0.023624	8.28378	3.17	1	1	10	0	0.418634	0.428571	0.31153	0.010543	-0.163466	-0.0984417	28.7109	1.17096
6302018	2018	630	0.719285	11	-0.016152	0	C32	Anhui Province	8	1.38182	1.29091	0	9	1.32432	1.2973	1.28947	1	1	1.77614	1.61746	0.585336	24.5731	0.120564	1.1e-05	12	0.454768	22.6758	0.049032	0.084301	8.94545	0.5086	23.0001	0.047343	0.054295	8.89189	3.04	0	1	2	0	0.365338	0.333333	0.125321	0.004309	-0.0213898	-0.0223184	15.2	0.993921
6007732010	2010	600773	0.912234	38	-0.045283	2	K70	Tibet Autonomous Region	0	0.571429	0.857143	1	9	1.02857	1	1.04225	0	0	0.393701	1.02857	0.894726	22.9065	-0.301026	0.000261	8	0.500279	20.9995	0.057245	0.005473	7.71429	0.58618	21.8316	-0.015146	0.00872	8.4	0	0	1	10	0	0.602464	0.5	-0.476458	0.005868	-0.046577	-0.0258761	21.7143	0.521277
92017	2017	9	0.691991	10	-0.106082	3	S90	Guangdong Province	7	1.59091	1.57792	1	31	1.54545		1.6087	1	1	1.60294	1.54545	0.633121	24.0231	0.01442	0.001232	9	0.454285	22.8727	0.045705	0.088397	8.9026	0.440598	22.1114	0.012023	0.026446	8.36364	3.07	1	0	18	1	0.119113	0.333333	0.111925	0.003895	-0.163944	-0.168766	15.9091	1.10089
6008562019	2019	600856	0.917293	42	-0.058123	2	D45	Jilin Province	9	1.24138	1.31034	1	13	1.5625	1.625	1.58824	1	1	1.32432	1.07778	0.918255	23.1361	0.029384	0.053239	10	0.524169	22.7097	0.021459	0.022486	8.37931	0.496062	22.767	0.072008	0.087922	10.125	3.11	1	0	3	0	0.092652	0.3	-0.987051	-0.009387	-0.0908178	-0.0721532	52.1379	1.13871
9772017	2017	977	0.80711	15	-0.015564	1	C39	Shandong Province	7	1.07692	1.08791	1	6	1.21154	1.19231	1.20952	1	0	1.29275	1.15295	0.592783	23.607	0.014252	1.1e-06	6	0.460801	22.6864	0.046909	0.077479	8.71429	0.44542	22.2605	0.015682	0.120729	8.35577	3.07	1	1	2	0	0.412153	0.333333	0.190617	0.00752	-0.0188569	-0.0167617	16.1538	0.869196
6016072010	2010	601607	0	0	-0.037664	1	C27	Shanghai	0	0.482456	0.491228	1	11	0.658824	0.670588	0.662791	0	0	0.509978	0.486601	0.578109	24.0615	0.059856	2.2e-05	9	0.500574	21.9714	0.033376	0.008688	9.18421	0.449786	21.242	0.034937	0.009102	8.78824	3.25	1	1	2	0	0.399074	0.444444	0.015767	0.020476	-0.0248138	-0.0181711	0	0
6001852017	2017	600185	0.905883	33	-0.0699	1	K70	Shaanxi Province	7	1.07143	0.964286	1	13	3.92208	3.76623	3.88462	1	0	1.22857	3.92208	0.713563	24.0314	-0.076917	0	9	0.453414	22.513	0.032779	0.030101	8.53571	0.643403	23.4876	-0.013464	0.013788	8.4026	3.01	0	1	10	0	0.411314	0.333333	0.387507	0.009921	-0.274152	-0.0748925	35.3571	0.970589
5432011	2011	543	0.560547	8	-0.094111	2	D44	Anhui Province	1	0.309524	0.357143	1	15	0.446429	0.464286	0.473684	0	0	0.528908	0.439394	0.667547	23.4158	0.012958	8e-06	9	0.521514	22.1744	0.026038	8.4e-05	8.85714	0.647694	22.913	0.053867	0.000418	10.1786	3.04	0	1	3	0	0.545385	0.333333	0.038443	-0.000551	-0.042014	-0.0291297	2.47619	0.173503
4222018	2018	422	0.713342	11	-0.016152	1	C26	Hubei Province	8	2.11111	2.12698	1	12	1.42718	1.43689	1.42308	1	1	1.82432	1.61642	0.918647	23.8983	0.006937	8e-05	9	0.521113	22.6987	0.04453	0.055768	8.79365	0.403161	22.2022	0.05882	0.107713	8.41748	3.01	0	1	2	0	0.170767	0.333333	-0.325018	-0.0132	-0.0230512	-0.0340976	23.2222	1.50594
6030032016	2016	603003	0.788554	15	-0.060073	2	F51	Shanghai	6	1.36364	1.37762	1	16	1.16667	1.2037	1.18182	1	1	1.5088	1.15574	0.218867	22.4068	0.108386	0.041587	7	0.46964	22.6685	0.039785	0.072176	8.88112	0.524398	22.5139	0.028931	0.031497	8.40741	3.25	1	0	5	0	0.265559	0.428571	0.551974	0.003455	-0.0700853	-0.0819179	20.4546	1.0753
7322010	2010	732	0.352	5	-0.037664	0	C26	Fujian Province	0	0.818182	0.75	0	112	0.486111	0.472222	0.479452	0	0	0.512195	0.488011	0.671337	22.3683	0.138613	1.3e-06	9	0.570253	21.9442	-0.038205	0.016599	8.79545	0.535134	21.6916	0.066103	0.003285	9.05556	3.06	1	0	2	1	0.795732	0.333333	7.33569	0.003131	-0.0183088	-0.0308158	4.09091	0.288
4252012	2012	425	0.632416	8	-0.021213	0	C35	Jiangsu Province	2	0.810526	0.789474	0	7	0.309524	0.285714	0.302326	0	0	0.831224	0.629214	0.613681	24.5379	-0.076576	2.5e-05	9	0.505922	22.2034	0.042904	0.056145	8.96842	0.52249	22.1205	0.022268	0.025371	9	3.14	1	1	2	1	0.492598	0.444444	0.071278	0.019414	-0.0065658	-0.0171935	6.48421	0.51259
6007802016	2016	600780	0.920462	40	-0.066005	0	D44	Shanxi Province	6	1.33333	1	0	2	0.983333	0.916667	0.967213	0	1	1.07583	1.06818	0.611417	23.214	0.09436	0	7	0.545066	22.6393	0.022835	0.000674	9.42857	0.569922	23.5445	0.072047	0.000145	10	2.94	0	1	3	0	0.604599	0.428571	0.132854	0.004809	-0.064905	-0.0880068	53.3333	1.22728
6011792013	2013	601179	0.801994	15	-0.023175	0	C38	Shaanxi Province	3	0.461538	0.423077	0	5	0.775862	0.706897	0.762712	0	0	0.521739	0.639944	0.433042	24.2045	0.008928	2e-07	8	0.468678	21.8978	0.032354	0.027455	8.80769	0.521813	22.2175	0.028614	0.033294	8.81034	3.01	0	1	2	0	0.511002	0.375	0.217239	0.001051	-0.0179805	-0.0106961	6.92308	0.370151
6002332016	2016	600233	0.872685	25	-0.017336	1	C18	Liaoning Province	6	1.5	1.1	1	13	1.72727	1.45455	1.66667	1	1	1.21429	1.21842	0.265271	23.1363	0.168247	0.08249	9	0.572764	22.6703	0.040471	0.038951	9.1	0.399111	22.1532	0.072454	0.202212	8.27273	3.05	0	0	2	1	0.51182	0.333333	-0.507194	0.012144	-0.0299433	-0.0260034	37.5	1.30903
6005652013	2013	600565	0.234375	4	-0.069207	2	K70	Chongqing	3	0.62069	0.551724	1	46	2.42353	2.32941	2.4186	1	0	0.924242	2.42353	0.83823	23.1921	-0.096782	0	5	0.527514	22.0815	0.013594	0.014519	9.86207	0.613765	22.4636	-0.02159	0.011094	8.38824	3.12	1	0	10	0	0.380157	0.4	0.103766	0.001305	-0.167725	-0.0429559	2.48276	0.145474
6003312014	2014	600331	0.910343	36	-0.02125	0	C32	Sichuan Province	4	0.733333	0.716667	0	11	0.40625	0.375	0.393939	0	0	0.911111	0.741333	0.497908	23.075	-0.060215	0.000311	9	0.510678	22.061	0.037806	0.013906	8.43333	0.540383	22.8644	0.045298	0.051761	9.34375	3.05	0	0	2	0	0.281693	0.333333	-0.090697	-0.00217	-0.0086327	-0.0155831	26.4	0.667585
6000942011	2011	600094	0.585754	8	-0.054972	0	K70	Shanghai	1	0.447368	0.429825	0	44	1.10526	1.09211	1.09091	0	0	0.533191	1.10526	0.567869	22.7268	-0.078238	0.031551	7	0.485593	22.1665	0.000376	0.008709	9.19298	0.620586	22.0735	-0.037612	0.012259	8.44737	3.25	1	0	10	1	0.545062	0.428571	3.41404	-0.062538	-0.0607587	-0.0245928	3.57895	0.262048
8772010	2010	877	0.867839	22	-0.037664	1	C30	Xinjiang Uighur Autonomous Region	0	0.384615	0.423077	1	7	0.642857	0.619048	0.651163	0	0	0.455556	0.486601	0.587359	23.0612	0.104714	0.000243	9	0.565033	21.9459	0.039277	7.4e-05	9.11539	0.600459	21.7558	0.050584	0.000259	8.45238	2.8	0	1	2	0	0.419523	0.333333	-0.124377	-0.007145	-0.0242124	-0.0144861	8.46154	0.333784
6003872019	2019	600387	0.66867	11	-0.065409	0	F51	ZheJiang Province	9	1.92353	1.84706	0	14	1.59649	1.57895	1.56897	1	1	1.84048	1.28226	0.296912	22.2376	0.036895	0.009333	9	0.421006	22.2486	0.072175	0.163119	8.51176	0.545755	22.7541	0.031059	0.023977	8.29825	3.15	1	0	5	1	0.190629	0.333333	0.622118	0.000782	-0.104426	-0.125817	21.1588	1.28621
8132016	2016	813	0.631927	8	-0.148809	0	B09	Xinjiang Uighur Autonomous Region	6	0.9	0.8	0	9	1.04348	0.956522	1	0	0	1.20588	0.898305	0.044659	22.0911	0.066809	5.1e-06	9	0.514442	22.5209	0.032964	0.037967	9.03333	0.427888	22.6105	0.035323	0.05655	8.43478	2.8	0	0	1	0	0.297392	0.333333	-0.551769	-0.003643	-0.155279	-0.133928	7.2	0.568734
6001702012	2012	600170	0.592481	8	-0.140793	0	E48	Shanghai	2	0.577586	0.560345	0	15	0.6	0.56	0.576923	0	0	0.831224	1.06452	0.845027	25.1391	0.056682	6.2e-05	8	0.484588	22.2948	0.027006	0.008611	9.22414	0.767112	23.9607	0.002902	0.026027	8.84	3.25	1	1	4	0	0.728839	0.375	0.323257	0.004679	-0.084476	-0.0813203	4.62069	0.342209
6005282015	2015	600528	0.943244	59	-0.147007	1	E48	Sichuan Province	5	1.48333	1.45	1	6	1.23333	1.26667	1.22581	1	1	1.72059	1.21622	0.885872	24.7566	-0.089526	0	8	0.493776	22.1579	0.019528	0.016578	8.46667	0.703273	24.0646	0.005736	0.038545	8.13333	3.05	0	1	4	0	0.480825	0.625	0.312755	0.000934	-0.181308	-0.21806	87.5167	1.39915
6002822017	2017	600282	0.854299	21	-0.015564	1	C31	Jiangsu Province	7	1.18012	1.15528	1	8	0.391304	0.347826	0.416667	0	1	1.29275	1.15295	0.587714	24.3539	0.062574	0	9	0.411256	22.2466	0.036087	0.164042	8.39752	0.667547	23.8848	0.061227	0.017624	9.21739	3.14	1	0	2	0	0.407204	0.333333	0.041073	0.014486	-0.0060904	-0.0183679	24.7826	1.00818
6005852010	2010	600585	0.507289	7	-0.037664	1	C30	Anhui Province	0	0.357143	0.380952	1	11	0.642857	0.619048	0.651163	0	0	0.509978	0.486601	0.410185	24.8245	0.099489	0	8	0.526966	21.9553	0.053936	3.5e-05	9	0.604677	21.7138	0.050709	0.000265	8.47619	3.04	0	1	2	0	0.361997	0.375	0.431075	0.016297	-0.0242124	-0.0134514	2.5	0.181175
632011	2011	63	0.80591	17	-0.045771	10	C39	Guangdong Province	1	0.680328	0.713115	1	22	0.481013	0.531646	0.6	0	0	0.666667	0.514045	0.750505	25.3807	-0.017199	0.003096	14	0.511717	22.0885	0.030251	0.01769	9.36885	0.463419	21.5812	0.012279	0.010931	8.3038	3.07	1	0	2	0	0.307607	0.357143	0.335183	0.001811	-0.0220166	-0.0311395	11.5656	0.548283
6005182014	2014	600518	0.912779	37	-0.02125	1	C27	Guangdong Province	4	1	0.984	1	39	0.868421	0.855263	0.87013	0	0	1.15789	0.74	0.400318	24.0512	0.040611	0.022118	9	0.523236	22.5912	0.047657	0.019272	9.584	0.427466	21.838	0.057981	0.02523	8.77632	3.07	1	0	2	1	0.304212	0.333333	0.145862	0.024471	-0.0184537	-0.0212497	37	0.912779
6312016	2016	631	0.87887	24	-0.069288	0	K70	Jilin Province	6	1.3	1.16667	0	7	4.12821	3.85897	4.07595	1	1	1.22321	4.12821	0.662786	23.535	0.198603	0	9	0.494803	22.6031	0.003593	0.02138	8.43333	0.642698	23.3861	0.01113	0.011617	8.46154	3.11	1	0	10	0	0.613287	0.333333	0.261699	0.003803	-0.286036	-0.0900748	31.2	1.14253
4252011	2011	425	0.610229	8	-0.045771	1	C35	Jiangsu Province	1	0.425532	0.43617	1	7	0.466667	0.488889	0.478261	0	0	0.531049	0.526685	0.563431	24.2704	-0.058472	2.5e-05	9	0.513853	22.0895	0.007296	0.047476	8.65957	0.549728	21.9185	-0.034528	0.022869	9	3.14	1	1	2	1	0.492031	0.444444	0.353167	0.037767	-0.0213599	-0.0194771	3.40426	0.259672
6008102013	2013	600810	0.845891	21	-0.023175	0	C28	Henan Province	3	0.65625	0.625	0	1	0.3125	0.25	0.294118	0	0	0.864662	0.639944	0.64941	22.6144	0.011173	0	9	0.562801	22.4464	0.027276	0.022506	8.84375	0.529618	22.0728	0.000654	0.016535	9.375	3.05	0	1	2	0	0.529466	0.333333	0.281595	-0.00276	-0.0072422	-0.0152085	13.7812	0.555116
6019922013	2013	601992	0.917363	43	-0.023175	0	C30	Beijing	3	0.556701	0.546392	0	31	0.641026	0.615385	0.625	0	0	0.526316	0.639944	0.696222	25.3168	-0.005664	0	11	0.53863	23.6715	0.03799	0.0104	9.91753	0.557905	22.3446	0.048293	0.01645	8.5641	3.17	1	1	2	0	0.430664	0.363636	0.536894	-0.001085	-0.0148557	-0.0129015	23.9381	0.510697
6007482016	2016	600748	0.932253	43	-0.069288	0	K70	Shanghai	6	1.37762	1.35664	0	13	4.12821	3.85897	4.07595	1	1	1.512	4.12821	0.708121	24.2768	0.161811	5.5e-05	7	0.466219	22.6555	0.039412	0.072467	8.88112	0.642117	23.3766	0.011602	0.011616	8.48718	3.25	1	1	10	0	0.485988	0.428571	0.848851	0.003572	-0.286036	-0.0954531	59.2378	1.28429
6001552019	2019	600155	0.808205	14	-0.095669	8	J67	Hebei Province	9	0.764706	0.911765	1	12	0.636364	0.909091	0.956522	0	0	1.23913	0.791667	0.663344	24.5213	0.008111	0	9	0.497461	23.2359	0.039896	0.065094	9.29412	0.701411	25.2523	0.055796	0.006801	9.68182	2.97	0	0	9	1	0.107633	0.333333	-0.173654	0.006266	-0.0608801	-0.0731584	10.7059	0.618039
6000392018	2018	600039	0.91642	39	-0.141868	1	E48	Sichuan Province	8	1.49206	1.36508	1	6	1.28205	1.30769	1.275	1	1	1.41216	1.41667	0.820162	25.1787	0.037551	0	11	0.477457	22.495	0.048163	0.035193	8.39683	0.682274	23.5972	-0.009465	0.096975	8.33333	3.05	0	1	4	0	0.415929	0.363636	0.686348	0.001716	-0.181883	-0.211677	58.1905	1.36736
6005502011	2011	600550	0.940176	47	-0.045771	0	C38	Hebei Province	1	0.482759	0.413793	0	4	0.571429	0.5	0.55814	0	0	0.494681	0.52809	0.564564	23.5703	-0.008595	0	11	0.588184	22.1337	0.01799	0.015361	9.34483	0.552281	22.2127	0.006949	0.029741	8.92857	2.97	0	1	2	0	0.512954	0.454545	0.268499	0.009971	-0.026155	-0.0220965	22.6897	0.453878
6002332018	2018	600233	0.560547	8	-0.051208	2	G60	Liaoning Province	8	2.09804	2	1	13	2		2	1	1	1.67857	0.930556	0.409375	23.7174	0.116984	0.081874	9	0.586924	22.8023	0.029161	0.046073	8.86275	0.510114	22.8299	0.193161	0.04485	7	3.05	0	0	6	1	0.510478	0.333333	0.348445	0.023447	-0.102416	-0.107437	16.7843	1.17605
6000262010	2010	600026	0.949249	63	-0.070221	1	G55	Shanghai	0	0.482456	0.491228	1	5	0.636364	0.727273	0.666667	0	0	0.509978	0.350877	0.432784	24.4297	0.066838	0	11	0.501848	21.9682	0.033315	0.008689	9.16667	0.683589	22.7904	0.028148	0.0001	9.63636	3.25	1	1	6	0	0.463644	0.363636	0.014658	0.013096	-0.0446861	-0.0338786	30.3947	0.457971
8782017	2017	878	0.93421	53	-0.015564	1	C32	Yunnan Province	7	1.6	1.55	1	10	1.47222	1.41667	1.45946	1	1	1.26	1.15295	0.702741	24.1852	-0.033956	6.4e-06	11	0.565567	22.8651	-0.003942	0.003948	9.15	0.503314	22.9791	0.004753	0.049972	8.94444	2.86	0	1	2	0	0.450064	0.363636	-0.275984	0.003673	-0.0229143	-0.024903	84.8	1.49474
6011062012	2012	601106	0.804425	15	-0.021213	0	C35	Heilongjiang Province	2	0.642857	0.607143	0	3	0.309524	0.285714	0.302326	0	0	0.650485	0.629214	0.532061	24.3119	-0.051793	0	9	0.520843	21.9731	0.023702	0.004276	9.14286	0.524434	22.1259	0.021678	0.025372	9	3.11	1	1	2	0	0.621104	0.555556	0.118977	0.000585	-0.0065658	-0.0136367	9.64286	0.51713
6001552018	2018	600155	0.871475	24	-0.110178	0	J67	Hebei Province	8	1.17647	1.11765	0	12	0.809524	0.761905	0.772727	0	1	1.18261	0.934783	0.623177	24.4207	-0.037094	0	9	0.503607	23.2067	0.04651	0.071919	9.44118	0.718827	25.2415	0.015535	0.007121	9.7619	2.97	0	0	9	0	0.107633	0.333333	1.28841	0.0018	-0.0891916	-0.129621	28.2353	1.02527
6522016	2016	652	0.883771	27	-0.060073	1	F51	Tianjin	6	1.375	1.25	1	16	1.18519	1.2037	1.18182	1	1	1.07109	1.16393	0.864875	24.1913	-0.03301	6.1e-05	9	0.538098	22.9096	0.002711	0.021219	8.95833	0.512435	22.4808	0.03155	0.032266	8.37037	3.44	1	1	5	0	0.329757	0.333333	0.433322	-0.00035	-0.0711977	-0.0826005	37.125	1.21518
4252019	2019	425	0.544643	7	-0.018796	0	C35	Jiangsu Province	9	2	1.9816	0	7	1.65672	1.58209	1.63235	1	1	1.84048	1.61845	0.564685	25.0709	0.066444	5.5e-05	9	0.436728	22.4143	0.048359	0.150363	8.3865	0.472657	22.2995	0.050355	0.134046	8.41791	3.14	1	0	2	0	0.381109	0.444444	0.319006	0.016043	-0.0311403	-0.0375928	14	1.08929
9812011	2011	981	0.810132	17	-0.054972	0	K70	Gansu Province	1	0.277778	0.222222	0	37	1.10526	1.09211	1.09091	0	0	0.477778	1.10526	0.797425	23.5117	-0.15253	2.3e-06	9	0.457733	21.3258	0.024186	0.000186	9.55556	0.617565	22.0631	-0.036635	0.012674	8.42105	2.84	0	0	10	0	0.894086	0.333333	-0.065983	0.001288	-0.0607587	-0.0152701	4.72222	0.225037
782016	2016	78	0.865235	24	-0.060073	3	F52	Guangdong Province	6	1.34507	1.35915	1	18	1.1194	1.14925	1.14706	0	1	1.41667	1.14754	0.647212	23.5364	-0.089848	0.009503	7	0.460725	22.8193	0.050223	0.070802	9.28169	0.536626	22.6171	0.046316	0.045177	8.8806	3.07	1	0	5	0	0.459346	0.428571	-0.097512	0.003559	-0.067246	-0.0808026	32.2817	1.1638
6005952017	2017	600595	0.900473	34	-0.015564	9	C32	Henan Province	7	0.8	1.05714	1	21	1.25	1.41667	1.45946	1	0	1.49655	1.14451	0.790532	23.9646	0.019798	0.000765	9	0.500226	22.8087	0.042832	0.061713	8.57143	0.500875	22.9852	0.00326	0.049951	9	3.05	0	0	2	0	0.539154	0.333333	-0.364253	-0.000835	-0.0194555	-0.0124515	27.2	0.720378
6001622015	2015	600162	0.825489	19	-0.076915	0	K70	Shandong Province	5	1.28	1.26667	0	24	3.48276	3.42529	3.44318	1	1	1.53285	3.48276	0.717746	23.5701	-0.008902	0.008394	8	0.495549	22.5435	0.064699	0.028162	8.74667	0.620734	22.9794	0.000673	0.013511	8.26437	3.07	1	0	10	0	0.254385	0.375	2.804	0.00414	-0.267875	-0.0984508	24.32	1.05663
6032252019	2019	603225	0.439815	6	-0.018796	0	C28	ZheJiang Province	9	1.92353	1.84706	0	1	1.21429	1	1.13333	1	1	1.84048	1.61845	0.490831	23.8544	0.079673	0.296822	8	0.419865	22.2391	0.071923	0.161428	8.51765	0.486778	23.0793	0.062834	0.035504	8.28571	3.15	1	0	2	0	0.241161	0.375	0.162221	0.014095	-0.0228242	-0.0361554	11.5412	0.845997
6019912012	2012	601991	0.853332	22	-0.092277	0	D44	Beijing	2	0.57732	0.56701	0	1	0.392857	0.357143	0.385965	0	0	0.636842	0.388889	0.791733	26.3262	0.079965	1.8e-06	15	0.54191	23.5378	0.045413	0.008412	10.1546	0.629115	22.8892	0.086393	0.000882	10.0357	3.17	1	1	3	0	0.310967	0.333333	0.046796	0.002706	-0.0362516	-0.0532731	12.701	0.492645
6001702014	2014	600170	0.661755	10	-0.146971	2	E48	Shanghai	4	0.729508	0.745902	1	15	0.884615	0.961538	0.925926	0	0	0.861328	0.75	0.836245	25.486	-0.008024	2.5e-05	9	0.485213	22.5586	0.028207	0.025914	9.05738	0.774678	24.2033	0.004091	0.023666	8.53846	3.25	1	1	4	0	0.606802	0.333333	0.246989	0.003652	-0.130013	-0.107217	7.29508	0.482756
9172013	2013	917	0.914148	37	-0.210836	5	I63	Hunan Province	3	0.75	0.875	1	21	0.714286	1.42857	1.25	0	0	0.827068	1	0.419599	23.553	0.114973	0.001116	13	0.500249	21.9609	0.028831	0.01014	9.25	0.399516	22.2848	0.079137	4e-05	10.1429	2.98	0	1	8	0	0.17134	0.384615	-0.003156	0.012132	-0.150597	-0.158127	27.75	0.685611
9182013	2013	918	0.8557	20	-0.069207	2	K70	Hunan Province	3	0.825	0.875	1	38	2.42353	2.32941	2.4186	1	0	0.849624	2.42353	0.814897	24.195	-0.021615	0	9	0.490366	21.9449	0.032245	0.010168	9.35	0.614039	22.4518	-0.022474	0.011094	8.34118	2.98	0	1	10	0	0.284648	0.333333	0.573348	-0.00223	-0.167725	-0.0570956	16.5	0.705952
6000982019	2019	600098	0.560545	5	-0.058123	2	D44	Guangdong Province	9	2.01923	2.02564	1	3	0.915254	0.949153	0.933333	0	1	1.81068	1.07778	0.515644	24.4701	0.08579	5.2e-05	8	0.474517	23.0445	0.061518	0.076865	8.75	0.566228	23.8135	0.074292	0.001479	9.86441	3.07	1	1	3	0	0.626922	0.5	-0.032061	0.003879	-0.0531977	-0.117365	10.0961	1.13187
8752016	2016	875	0.842725	20	-0.066005	4	D44	Jilin Province	6	1.16667	1.3	1	11	0.916667	0.95	0.967213	0	1	1.1875	1.02273	0.714043	24.1269	0.048694	7.6e-06	8	0.493094	22.5833	0.00859	0.02138	8.46667	0.568211	23.5293	0.072808	0.000145	9.98333	3.11	1	1	3	0	0.162134	0.375	0.457038	0.004928	-0.0605047	-0.077006	23.3333	0.983179
9602018	2018	960	0.62399	9	-0.016152	1	C32	Yunnan Province	8	1.84211	1.89474	1	4	1.2973	1.32432	1.28947	1	1	1.41216	1.61642	0.586543	24.257	0.074366	6.1e-06	10	0.537463	23.0031	0.039584	0.003263	9.05263	0.508568	23.0086	0.048591	0.054295	8.94595	2.86	0	1	2	0	0.325153	0.4	-0.264568	0.008099	-0.0209533	-0.0297528	16.5789	1.14945
6000942014	2014	600094	0.907991	38	-0.067809	5	K70	Shanghai	4	0.704918	0.745902	1	44	2.35714	2.29762	2.38824	1	0	0.855469	2.35714	0.669438	23.7926	-0.12248	0.023709	9	0.48658	22.5725	0.029145	0.02572	9.05738	0.61581	22.6231	-0.039582	0.010009	8.27381	3.25	1	0	10	1	0.409579	0.444444	16.3316	0.004752	-0.159835	-0.0477995	26.7869	0.640059
6019922019	2019	601992	0.721471	10	-0.018796	5	C30	Beijing	9	1.35938	1.39844	1	31	1.33333	1.45238	1.4186	1	1	1.25217	1.61321	0.707464	26.3656	0.03375	3.5e-05	9	0.523769	23.847	0.05587	0.066994	9.15625	0.403802	22.5982	0.111919	0.091444	8.57143	3.17	1	1	2	1	0.449285	0.444444	0.075275	0.001398	-0.0250619	-0.0255514	13.5938	0.98075
9982016	2016	998	0.922953	45	-0.746442	2	A01	Hunan Province	6	1.37778	1.42222	1	28	0.555556	0.777778	0.7	0	1	1.26573	1	0.272909	22.7955	0.039524	0.053283	15	0.491389	22.3395	0.03334	0.055203	8.6	0.44259	21.7975	0.035507	0.000276	8.33333	2.98	0	1	0	0	0.114938	0.333333	5.59794	0.021184	-0.41469	-1.02843	62	1.27162
6011182018	2018	601118	0.842146	22	-0.74133	0	A01	Hainan Province	8	2.72727	2.5	0	2	1	0.777778	0.9	0	1	1.69417	1.16667	0.329883	23.4268	0.037193	9.6e-06	9	0.416982	22.046	-0.004456	0.016186	7.95455	0.447943	21.7019	0.030589	0.004795	8.33333	3.01	0	1	0	0	0.634433	0.333333	0.128656	-0.017246	-0.74133	-2.02181	60	2.29676
9632016	2016	963	0.587211	8	-0.060073	0	F52	ZheJiang Province	6	1.688	1.464	0	5	1.16418	1.14925	1.14706	1	1	1.512	1.17213	0.471388	23.3944	0.093174	0	9	0.416708	22.1313	0.056015	0.128325	8.704	0.53925	22.6193	0.043584	0.045319	8.85075	3.15	1	0	5	0	0.417724	0.333333	-0.032444	0.033438	-0.0699358	-0.101403	13.504	0.991212
6003822016	2016	600382	0.603567	9	-0.060073	0	F51	Guangdong Province	6	1.3662	1.34507	0	1	1.2037	1.09259	1.18182	1	1	1.43229	1.17213	0.123299	22.4799	-0.115633	0	9	0.464414	22.8267	0.050405	0.070869	9.26761	0.526168	22.5125	0.03308	0.032268	8.37037	3.07	1	0	5	0	0.245514	0.333333	0.820236	0.005683	-0.0723102	-0.0820717	12.2958	0.824592
6002842016	2016	600284	0.903129	31	-0.141091	1	E48	Shanghai	6	1.37063	1.37762	1	3	1.76471	1.73529	1.74286	1	1	1.5104	1.93023	0.504486	23.1289	-0.01123	0	8	0.467643	22.6635	0.040622	0.072467	8.87413	0.69897	23.895	0.013482	0.074267	8.26471	3.25	1	1	4	0	0.253896	0.375	3.33954	0.005779	-0.248984	-0.193384	42.4895	1.23785
6005182018	2018	600518	0.902334	34	-0.016152	9	C27	Guangdong Province	8	1.62179	1.64744	1	39	1.91398	1.98925	1.98936	1	1	1.65049	1.60811	0.642952	25.0157	0.004178	0.020555	9	0.477841	22.9728	0.055195	0.081911	8.89103	0.345204	22.3062	0.06933	0.074714	8.74194	3.07	1	0	2	1	0.329124	0.333333	-1.98751	0.01963	-0.0309136	-0.0261944	55.141	1.4634
8822018	2018	882	0.79795	18	-0.192301	4	L72	Beijing	8	1.33594	1.35156	1	23	1.78947	2	1.9	1	1	1.16522	2.04545	0.420505	23.3464	-0.005085	1.9e-06	10	0.516949	23.8185	0.039233	0.073948	9.34375	0.516088	22.6649	0.019737	0.059555	8.57895	3.17	1	1	11	1	0.253858	0.4	0.012761	0.000637	-0.344117	-0.256902	24.0469	1.06601
6004972016	2016	600497	0.934196	48	-0.148809	0	B09	Yunnan Province	6	1.78947	1.47368	0	6	1.04348	0.956522	1	0	1	1.31206	0.898305	0.656966	24.2147	0.053062	0.000103	11	0.567711	22.5735	-0.063599	0.000825	9	0.401266	22.5181	0.03592	0.056545	8.34783	2.86	0	1	1	0	0.38493	0.363636	-0.191529	-0.001873	-0.155279	-0.26629	85.8947	1.67172
8922016	2016	892	0.919448	43	-0.139122	0	I63	Chongqing	6	1.66667	1.42424	0	5	0.8	0.7	0.727273	0	1	1.31206	1.30612	0.192653	21.9208	0.012252	0.058477	5	0.53862	22.7664	0.022641	0.033606	9.45455	0.408776	23.5073	0.068862	0.018632	11.6	3.12	1	0	8	0	0.059062	0.4	290.565	0.028719	-0.111297	-0.23187	71.6667	1.53241
6001572011	2011	600157	0.639	10	-0.067366	3	S90	Shandong Province	1	0.422535	0.464789	1	35	0.647059	0.686275	0.692308	0	0	0.526767	0.647059	0.747466	23.4077	0.027485	0	8	0.55419	22.1659	0.044188	0.00696	9.12676	0.481355	21.6625	0.006867	0.012815	9.11765	3.07	1	0	18	0	0.398157	0.375	1.24232	0.012732	-0.0435897	-0.0284645	4.22535	0.27
6001412012	2012	600141	0.881288	28	-0.021213	1	C26	Hubei Province	2	0.762712	0.779661	1	19	0.506667	0.52	0.513158	0	0	0.537313	0.627809	0.670314	23.348	0.029744	0.000572	13	0.60149	22.0646	0.036346	0.014125	9.32203	0.543137	22.0122	0.049366	0.015498	8.82667	3.01	0	1	2	0	0.244132	0.384615	-0.184638	0.006686	-0.0107478	-0.0161792	21.3559	0.672169
5662016	2016	566	0.688441	9	-0.017336	5	C27	Hainan Province	6	1.77273	1.95455	1	19	1.95	2.0125	1.98765	1	1	1.40625	1.2137	0.413974	22.9858	-0.001845	0.001344	9	0.435992	22.0904	-0.015457	0.015581	7.90909	0.353685	22.2554	0.077514	0.060484	8.975	3.01	0	0	2	0	0.34084	0.333333	0.962429	0.011995	-0.0338044	-0.0307313	15.9545	1.22042
6003102016	2016	600310	0.612896	8	-0.066005	2	D44	Guangxi Zhuang Autonomous Region	6	1.34615	1.23077	1	24	0.95	0.916667	0.967213	0	1	1.42188	1.04545	0.723043	23.1216	0.0207	0	9	0.513697	22.2742	0.061889	0.021328	9.38461	0.568061	23.546	0.073275	0.000145	9.96667	3.09	1	1	3	1	0.500315	0.333333	0.559039	0.00176	-0.0627048	-0.088853	10.7692	0.825052
6008082015	2015	600808	0.439815	6	-0.01935	1	C31	Anhui Province	5	1.44681	1.40426	0	1	1.41667	1.45833	1.4	1	1	1.53102	1.35769	0.667892	24.8577	0.093914	0	7	0.477023	22.5282	0.049272	0.023634	8.74468	0.749985	23.9037	0.042383	0.000141	9.375	3.04	0	1	2	0	0.455345	0.428571	-0.079468	-0.009841	-0.0274122	-0.0279955	8.68085	0.636328
6008882011	2011	600888	0.817073	18	-0.045771	0	C32	Xinjiang Uighur Autonomous Region	1	0.538462	0.5	0	4	0.535714	0.5	0.517241	0	0	0.477778	0.52809	0.494115	22.6735	0.029912	0	9	0.597136	22.1985	0.012138	7.9e-05	9.03846	0.59658	22.7854	0.030303	0.024248	9.89286	2.8	0	0	2	1	0.281391	0.333333	-0.047186	0.016963	-0.0245203	-0.0246461	9.69231	0.439962
6006872015	2015	600687	0.601913	8	-0.01935	2	C41	Fujian Province	5	2.23529	1.98039	1	12	1.66667	2.33333	1.75	1	1	1.5292	1.35641	0.442328	22.9523	-0.054899	0.011656	7	0.504835	22.5336	0.0744	0.076862	8.43137	0.607	23.2753	-0.029301	5.1e-05	6	3.06	1	0	2	0	0.338829	0.428571	0.800756	0.021055	-0.0322497	-0.0432525	17.8823	1.34545
6001982014	2014	600198	0.937756	50	-0.02125	0	C39	Beijing	4	0.77	0.75	0	12	1.16667	1.13889	1.15068	1	0	0.738462	0.741333	0.694159	23.3598	-0.042038	0	7	0.537319	23.8397	0.045395	0.015622	9.77	0.477311	22.1638	0.01339	0.03054	8.625	3.17	1	1	2	0	0.213131	0.428571	1.73527	-0.0097	-0.0247913	-0.0163623	38.5	0.722072
6522015	2015	652	0.92291	39	-0.052347	2	F51	Tianjin	5	1.69565	1.6087	1	16	0.943396	0.981132	0.962963	0	1	1.23267	1.24793	0.86348	24.0757	-0.019108	6.1e-05	9	0.537199	22.8037	0.023328	0.022662	8.69565	0.542175	22.1642	0.034139	0.014994	8.37736	3.44	1	1	5	0	0.329047	0.333333	0.08995	-6.4e-05	-0.0493842	-0.0887628	66.1304	1.56493
6002392015	2015	600239	0.556928	7	-0.076915	6	K70	Yunnan Province	5	1.63158	1.84211	1	59	3.41379	3.48276	3.44318	1	1	1.68382	3.41379	0.876405	24.5342	-0.026678	0	7	0.617644	22.6862	0.030932	0.000572	9.05263	0.61891	22.9683	0.000877	0.013607	8.27586	2.86	0	1	10	0	0.348677	0.428571	15.3873	-0.002111	-0.262571	-0.125492	11.421	0.908672
6006862015	2015	600686	0.910786	35	-0.01935	0	C36	Fujian Province	5	2.27451	1.98039	0	6	1.17391	1.1087	1.14894	1	1	1.53285	1.35897	0.764673	23.9573	0.035164	0	6	0.498514	22.5139	0.072634	0.07709	8.45098	0.503664	22.561	0.019639	0.034764	9.34783	3.06	1	1	2	0	0.291248	0.5	0.327988	0.004671	-0.022715	-0.0440113	79.6078	2.07159
9262013	2013	926	0.884038	32	-0.069207	3	K70	Hubei Province	3	0.949153	1	1	27	2.41176	2.32941	2.4186	1	0	0.842105	2.41176	0.671665	24.0232	0.002763	0.005685	9	0.569056	22.1011	-0.028868	0.013502	9.15254	0.615724	22.4538	-0.022761	0.011027	8.34118	3.01	0	0	10	0	0.260206	0.333333	0.583565	0.005467	-0.16691	-0.0656878	30.3729	0.839087
6004152019	2019	600415	0.8453	21	-0.218578	1	L72	ZheJiang Province	9	1.91765	1.84706	1	17	2.95	3	2.85714	1	1	1.83914	3.04348	0.582281	24.1676	-0.04913	8.2e-05	9	0.419327	22.2372	0.072681	0.163174	8.51176	0.505434	22.687	0.033864	0.053326	8.6	3.15	1	0	11	0	0.558159	0.333333	-0.270901	0.006553	-0.644805	-0.419155	40.2706	1.62099
6004282016	2016	600428	0.837117	23	-0.119635	0	G55	Guangdong Province	6	1.3662	1.34507	0	1	1.12	0.96	1.07692	0	1	1.43229	0.861538	0.557553	23.7815	0.030012	5.5e-05	9	0.461356	22.8175	0.049379	0.070869	9.26761	0.475577	23.4077	0.05154	0.000392	9.68	3.07	1	1	6	0	0.504575	0.333333	0.062909	0.00013	-0.133991	-0.163445	31.4225	1.14367
6017662013	2013	601766	0.820721	19	-0.023175	0	C37	Beijing	3	0.556701	0.546392	0	1	0.391304	0.347826	0.375	0	0	0.526316	0.639944	0.618964	25.5201	0.044678	3.8e-05	8	0.539427	23.6694	0.037471	0.010399	9.94845	0.506156	22.374	0.001694	0.017734	10.5217	3.17	1	1	2	0	0.564828	0.625	1.11142	0.008473	-0.0090684	-0.0129015	10.5773	0.456896
6018772017	2017	601877	0.852048	19	-0.015564	3	C38	ZheJiang Province	7	1.33129	1.26994	1	22	0.973684	0.986842	1	0	1	1.29001	1.15084	0.534136	24.511	0.05815	0.067571	6	0.390319	22.0486	0.045961	0.165504	8.47853	0.464469	22.3658	0.012884	0.097848	8.5921	3.15	1	0	2	1	0.465841	0.333333	0.24022	0.009723	-0.0151548	-0.0207207	25.2945	1.13432
6004012011	2011	600401	0.560547	8	-0.045771	0	C30	Jiangsu Province	1	0.43617	0.425532	0	38	0.74359	0.717949	0.725	0	0	0.533191	0.52809	0.691131	23.1127	0.065832	0.167374	0	0.512494	22.1018	0.005974	0.045696	8.75532	0.563193	22.0694	0.031147	0.006457	8.5641	3.14	1	0	2	0	0.252742	0	54.4123	0.002567	-0.0340351	-0.0199641	3.48936	0.244494
7252013	2013	725	0.892715	28	-0.023175	3	C39	Beijing	3	0.525773	0.546392	1	24	0.771429	0.814286	0.802817	0	0	0.510526	0.635724	0.587693	25.2509	0.096786	1.7e-05	11	0.539749	23.6722	0.036934	0.0104	9.91753	0.467263	21.9012	-0.125119	0.014502	8.52857	3.17	1	1	2	0	0.109763	0.363636	0.056467	0.005803	-0.0178778	-0.0121847	14.7217	0.469366
6000722016	2016	600072	0.928454	46	-0.017336	0	C37	Shanghai	6	1.37762	1.35664	0	3	1.22222	1	1.17857	1	1	1.512	1.2196	0.639169	23.1372	-0.062814	0	9	0.466701	22.6634	0.040983	0.072467	8.86713	0.483272	22.9036	0.017756	0.049918	9.48148	3.25	1	1	2	0	0.373793	0.333333	33.7259	-0.013601	-0.021188	-0.0238819	63.3706	1.27906
6003162019	2019	600316	0.697698	11	-0.018796	2	C37	Jiangxi Province	9	1.16667	1.25	1	7	1.76667	1.8	1.77419	1	1	1.8378	1.61635	0.409539	22.8558	0.002979	0	12	0.473649	22.7939	0.079352	0.016493	9.54167	0.465244	23.0102	0.048376	0.071159	9.13333	2.94	0	1	2	0	0.437703	0.25	2.42181	-0.005191	-0.033207	-0.0219291	12.8333	0.813981
6007212016	2016	600721	0.784449	16	-0.017336	0	C25	Xinjiang Uighur Autonomous Region	6	0.9	0.8	0	13	1.14286	0.928571	1.06667	1	0	1.20588	1.2196	0.1744	21.7471	-0.038907	0.000224	11	0.510117	22.5324	0.036487	0.03796	8.96667	0.500555	22.0939	-0.042333	0.086132	8.92857	2.8	0	1	2	0	0.227877	0.363636	1.59417	-0.025192	-0.0198121	-0.015602	14.4	0.706004
6004262010	2010	600426	0.912872	36	-0.037664	0	C26	Shandong Province	0	0.428571	0.414286	0	1	0.486111	0.472222	0.479452	0	0	0.512195	0.488011	0.47101	22.9244	0.028483	0	8	0.53098	22.0305	0.038261	0.004944	8.65714	0.537917	21.6839	0.067632	0.003285	9.06944	3.07	1	1	2	0	0.303925	0.375	0.286125	0.015021	-0.0183088	-0.0161416	15.4286	0.391231
6003722017	2017	600372	0.881249	27	-0.015564	0	C37	Jiangxi Province	7	0.913043	0.826087	0	3	0.966667	0.9	0.935484	0	0	1.29412	1.15401	0.648937	23.7768	-0.004773	7.1e-05	10	0.496713	22.6592	0.060175	0.001925	9.43478	0.468554	22.8232	0.030115	0.072752	9.33333	2.94	0	1	2	0	0.432208	0.4	1.28467	-0.00123	-0.0150456	-0.014211	24.6522	0.804619
6002662011	2011	600266	0.88296	26	-0.054972	6	K70	Beijing	1	0.494737	0.557895	1	36	1.02632	1.09211	1.09091	0	0	0.462766	1.02632	0.703484	23.8139	-0.015164	0	11	0.540914	23.4768	0.030592	0.008649	10.0737	0.618801	22.0592	-0.038442	0.012674	8.39474	3.17	1	1	10	0	0.504095	0.363636	-0.160159	0.011859	-0.0564188	-0.0271968	12.8632	0.436833
8632011	2011	863	0.328594	4	-0.905931	0	I64	Liaoning Province	1	0.75	0.727273	0	28	0.285714	0.142857	0.25	0	0	0.617647	0.351351	0.795035	22.2854	-0.050442	0.033259	0	0.605778	21.9789	-0.053748	0.000943	8.97727	0.529046	21.7063	0.000122	0.018677	8.42857	3.05	0	0	8	0	0.446438	0	565.057	-0.03805	-0.258837	-0.679449	3	0.246446
6009862019	2019	600986	0.853105	23	-0.015033	9	I64	Shandong Province	9	1.32967	1.42857	1	35	2.63158	2.68421	2.95	1	1	1.82842	2.65714	0.559867	22.8366	0.064447	0.045264	9	0.476816	22.8509	0.070658	0.06163	8.59341	0.4345	22.0228	0.061481	0.129947	7.63158	3.07	1	0	8	0	0.127146	0.333333	-0.159754	0.002261	-0.0395616	-0.0199895	30.5824	1.13435
6016682012	2012	601668	0.433409	5	-0.140793	0	E48	Beijing	2	0.57732	0.56701	0	2	0.6	0.56	0.576923	0	0	0.636842	1.06452	0.785859	27.2028	0.003672	0	6	0.54197	23.5287	0.046199	0.008412	10.2474	0.769479	23.8781	0.005022	0.02603	8.92	3.17	1	1	4	0	0.550702	0.666667	0.264572	0.007174	-0.084476	-0.0812828	2.8866	0.250215
502017	2017	50	0.94198	51	-0.015564	2	C39	Guangdong Province	7	1.5974	1.57792	1	8	1.20192	1.19231	1.20952	1	1	1.60784	1.1519	0.511848	24.1128	0.064791	7.9e-05	9	0.455073	22.8721	0.045378	0.088405	8.9026	0.446198	22.2556	0.015196	0.120728	8.32692	3.07	1	1	2	0	0.208099	0.333333	0.003681	0.009895	-0.0187072	-0.0248626	81.4675	1.50472
902017	2017	90	0.566994	6	-0.142422	4	E48	Guangdong Province	7	1.58442	1.57792	1	25	2	2.10256	2.05	1	1	1.59804	1.85417	0.74455	23.9734	-0.061035	1.2e-06	7	0.453562	22.873	0.046195	0.088405	8.91558	0.686378	23.7275	-0.010448	0.098611	8.58974	3.07	1	1	4	0	0.234748	0.428571	0.542101	0.012505	-0.284844	-0.225656	9.50649	0.898354
6003872013	2013	600387	0.925417	45	-0.079968	0	F51	ZheJiang Province	3	1.41558	1.4026	0	14	1.01754	1	1	0	1	0.891441	0.92	0.747744	22.6458	-0.027881	0.002434	13	0.505529	22.3096	0.03902	0.044078	9.19481	0.559945	21.8986	0.007203	0.007048	8.2807	3.15	1	0	5	0	0.221053	0.384615	0.008377	0.009746	-0.0813709	-0.113201	63.7013	1.31001
6662018	2018	666	0.806722	15	-0.016152	0	C35	Shanxi Province	8	0.761905	0.714286	0	7	1.50746	1.49254	1.48529	1	0	1.18261	1.61746	0.467485	24.3853	0.123075	0.000415	8	0.531209	22.6513	0.030168	0.000636	9.38095	0.470201	22.2566	0.024864	0.136544	8.58209	2.94	0	1	2	0	0.311299	0.375	0.269337	0.009911	-0.0243478	-0.0123059	11.4286	0.614645
6001292018	2018	600129	0.75281	14	-0.016152	1	C27	Chongqing	8	1.16667	1.11111	1	10	2	1.98925	1.98936	1	1	1.41216	1.61642	0.745157	23.2797	0.0081	1.8e-05	15	0.49163	22.7796	0.051343	0.069322	9.11111	0.344105	22.3249	0.069288	0.074935	8.67742	3.12	1	1	2	0	0.331998	0.333333	0.134204	0.000574	-0.032303	-0.0188434	16.3333	0.878278
6001882012	2012	600188	0.905645	34	-0.16621	0	B06	Shandong Province	2	0.597222	0.569444	0	10	0.545455	0.5	0.521739	0	0	0.831224	0.5	0.604379	25.5215	0.066913	4.4e-06	11	0.531024	22.2811	0.059219	0.007201	9.13889	0.514562	23.328	0.050488	0.000206	10.7273	3.07	1	1	1	0	0.528627	0.363636	0.361106	0.021726	-0.0906597	-0.099264	20.3056	0.540871
6000862015	2015	600086	0.234375	4	-0.01935	3	C41	Hubei Province	5	1.62712	1.59322	1	18	1.33333	1.66667	1.75	1	1	1.42446	1.35513	0.709581	22.982	-0.175569	0.000133	4	0.517456	22.3969	0.035124	0.020448	8.88136	0.517915	23.2654	0.010922	0.003892	7	3.01	0	0	2	0	0.329884	0.5	-0.179997	0.021587	-0.0257997	-0.0314844	6.50847	0.381356
5202012	2012	520	0.585754	8	-0.140552	0	G55	Hubei Province	2	0.779661	0.762712	0	14	0.769231	0.692308	0.740741	0	0	0.544776	0.733333	1.10886	22.3807	0.007124	0	9	0.594057	22.081	0.036729	0.014135	9.38983	0.523861	23.0399	0.037908	0.000745	10.3077	3.01	0	1	6	0	0.267193	0.333333	-0.068467	-0.028858	-0.108117	-0.109583	6.23729	0.45669
6005122016	2016	600512	0.888641	28	-0.141091	2	E48	ZheJiang Province	6	1.672	1.464	1	18	1.73529	1.79412	1.74286	1	1	1.5088	1.90698	0.412793	22.7801	0.025882	0.138283	7	0.417176	22.1363	0.056553	0.127219	8.72	0.701666	23.9052	0.012391	0.070199	8.29412	3.15	1	0	4	0	0.082586	0.428571	0.716848	0.000149	-0.244835	-0.235904	46.816	1.48581
9712018	2018	971	0.884888	27	-0.165565	0	I65	Hubei Province	8	2.12698	2.11111	0	14	2.51351	2.48649	2.44737	1	1	1.83108	2.30303	0.458528	21.9318	0.004731	0.212073	11	0.528416	22.7299	0.044565	0.052403	8.7619	0.468737	21.804	0.014066	0.185203	8.32432	3.01	0	0	8	0	0.145661	0.363636	0.049663	0.004339	-0.416149	-0.352153	57.4286	1.88214
192018	2018	19	0.839952	19	-0.016152	0	C15	Guangdong Province	8	1.67949	1.64744	0	10	1.27027	1.21622	1.23684	1	1	1.69417	1.61746	0.329474	22.5903	0.046237	0.000291	9	0.479851	22.9884	0.054925	0.082041	8.89103	0.33226	22.2383	0.056143	0.064956	9.32432	3.07	1	1	2	0	0.63793	0.333333	130.696	-0.011048	-0.0205168	-0.0271262	31.9103	1.41069
6005652015	2015	600565	0.439815	6	-0.076915	5	K70	Chongqing	5	1.96875	2	1	46	3.42529	3.48276	3.44318	1	1	1.69118	3.42529	0.766904	24.0106	0.005887	0	7	0.517972	22.3565	0.038511	0.04055	8.96875	0.620169	22.9743	0.000503	0.013607	8.27586	3.12	1	0	10	0	0.372426	0.428571	2.12184	0.000805	-0.263455	-0.151426	11.8125	0.865886
6006672017	2017	600667	0.938229	49	-0.015564	2	C39	Jiangsu Province	7	1.17391	1.18012	1	10	1.20192	1.19231	1.20952	1	1	1.29138	1.1519	0.567309	23.5472	0.048665	0.014523	11	0.411382	22.2516	0.036173	0.163952	8.38509	0.445665	22.2611	0.015351	0.120589	8.30769	3.14	1	1	2	0	0.360886	0.363636	0.24358	0.003351	-0.0187072	-0.0182713	57.5217	1.1014
9372014	2014	937	0.695137	10	-0.140773	1	B06	Hebei Province	4	0.758621	0.793103	1	12	0.409091	0.454545	0.434783	0	0	0.733333	0.767857	0.502378	24.4543	0.046786	0	9	0.596652	22.5157	0.074839	0.013976	9.27586	0.548193	23.6641	0.005489	0.000757	10.3636	2.97	0	1	1	0	0.459276	0.333333	-0.238093	0.001533	-0.0575888	-0.106793	7.58621	0.527345
6000772014	2014	600077	0.816771	17	-0.067809	1	K70	Liaoning Province	4	1	0.891304	1	35	2.40476	2.29762	2.38824	1	0	0.828571	2.40476	0.716159	23.3396	-0.070889	0.007343	7	0.588795	22.303	0.026449	0.021908	8.84783	0.615254	22.6285	-0.040196	0.010204	8.29762	3.05	0	0	10	0	0.447492	0.428571	1.55015	-0.001221	-0.163064	-0.0678086	17	0.816771
6008692016	2016	600869	0.821781	19	-0.017336	4	C38	Qinghai Province	6	0.555556	1	1	31	1.36765	1.42647	1.4058	1	0	1.16667	1.21488	0.567824	23.3341	-0.015861	0.000951	9	0.414762	22.4932	-0.005051	0.093786	8.77778	0.449549	22.3995	0.03963	0.078742	8.66177	——	0	0	2	0	0.671405	0.333333	0.14063	0.006661	-0.023709	-0.0096309	10.5556	0.456545
6006572013	2013	600657	0.899716	32	-0.069207	3	K70	Beijing	3	0.525773	0.546392	1	20	2.41176	2.32941	2.4186	1	0	0.510526	2.41176	0.688228	23.9183	-0.131297	0	9	0.538713	23.6859	0.039286	0.0104	9.93814	0.615529	22.455	-0.021184	0.011094	8.34118	3.17	1	1	10	0	0.547491	0.333333	5.58795	-0.003462	-0.16691	-0.0363871	16.8247	0.473046
8752011	2011	875	0.589656	8	-0.094111	1	D44	Jilin Province	1	0.392857	0.428571	1	11	0.464286	0.482143	0.473684	0	0	0.607843	0.454545	0.826577	23.5628	0.005866	0.000137	9	0.540619	21.7375	0.016715	0.013458	9.07143	0.644854	22.9103	0.053994	0.000416	10.1786	3.11	1	1	3	0	0.255825	0.333333	0.369782	0.000409	-0.0436945	-0.0369723	3.14286	0.231651
6000372015	2015	600037	0.745172	14	-0.213302	0	I63	Beijing	5	1.25926	1.25	0	2	1.75	1	1.55556	1	1	1.24257	2.17647	0.177434	23.3638	0.094197	3.3e-05	14	0.52688	23.82	0.043658	0.043544	9.51852	0.437906	22.9157	0.057353	0.000209	10.25	3.17	1	1	8	0	0.369438	0.357143	0.610849	0.010267	-0.373278	-0.268602	17.6296	0.938365
5722017	2017	572	0.922292	44	-0.015564	0	C36	Hainan Province	7	2.5	2.40909	0	1	0.934426	0.885246	0.919355	0	1	1.61765	1.15401	0.476495	23.4828	-0.114506	3e-06	9	0.451288	22.1367	-0.018484	0.014431	8.13636	0.486587	22.5645	0.03764	0.117663	9.04918	3.01	0	0	2	1	0.287966	0.333333	0.5329	0.003826	-0.0145438	-0.038911	110	2.30573
6001002015	2015	600100	0.904446	29	-0.01935	1	C39	Beijing	5	1.25	1.25926	1	18	1.40506	1.39241	1.4	1	1	1.23762	1.35769	0.601556	24.7639	0.04398	0.00021	6	0.522953	23.807	0.044123	0.043542	9.59259	0.435357	22.2451	0.048476	0.068474	8.31646	3.17	1	1	2	0	0.254162	0.5	0.424634	0.003859	-0.0271877	-0.0241873	36.25	1.13056
6002192010	2010	600219	0.811036	19	-0.037664	0	C32	Shandong Province	0	0.428571	0.414286	0	2	0.615385	0.576923	0.592593	0	0	0.512195	0.488011	0.165328	23.6652	0.054456	0	9	0.535347	22.02	0.03789	0.004944	8.64286	0.649705	22.6713	0.009471	0.000124	10.0769	3.07	1	0	2	0	0.424992	0.333333	0.196376	0.009044	-0.0231777	-0.0161416	8.14286	0.347587
6001702019	2019	600170	0.505247	6	-0.143205	2	E48	Shanghai	9	2	2.01163	1	15	1.13158	1.18421	1.15385	1	1	1.8378	1.13043	0.859403	26.2734	0.017682	0.000295	9	0.468373	22.7152	0.052705	0.105119	8.62791	0.700848	23.9002	0.003848	0.09759	8.1579	3.25	1	1	4	0	0.301949	0.333333	0.088154	0.007777	-0.162048	-0.28641	12	1.01049
7252012	2012	725	0.883617	26	-0.021213	0	C39	Beijing	2	0.57732	0.56701	0	24	0.73913	0.724638	0.728571	0	0	0.636842	0.629214	0.474486	24.9295	0.04603	1.6e-05	11	0.54518	23.5522	0.045762	0.008412	10.1959	0.497502	21.7747	-0.001551	0.014649	8.57971	3.17	1	1	2	0	0.113453	0.363636	0.151004	-0.010733	-0.015679	-0.0122465	15.0103	0.510129
6000372010	2010	600037	0.874669	27	-0.82126	0	I65	Beijing	0	0.422222	0.388889	0	2	0.347826	0.304348	0.333333	0	0	0.469613	0.472222	0.423551	22.9344	0.100263	0	14	0.525241	23.2552	0.038638	0.008947	9.98889	0.477357	20.5761	0.054205	0.072421	9.04348	3.17	1	1	8	0	0.449771	0.357143	0.475058	0.009125	-0.285656	-0.346754	11.4	0.369305
6008732015	2015	600873	0.901734	36	-0.01935	6	C14	Tibet Autonomous Region	5	1	1.75	1	11	1	1.375	1.29412	0	0	1.68382	1.35128	0.528908	23.623	0.189551	0.32581	8	0.387467	21.4719	0.10046	0.021277	8.75	0.373062	22.066	0.115544	0.127302	8.75	0	0	0	2	0	0.274788	0.375	0.140132	0.008556	-0.0193498	-0.0193498	36	0.901734
5522015	2015	552	0.769234	16	-0.146832	0	B06	Gansu Province	5	1.2	1.15	0	2	1.09091	0.909091	1.04348	0	1	1.1875	1.11667	0.338593	22.9487	-0.002351	0	15	0.476169	22.0974	0.024122	0.0001	8.35	0.575975	23.7794	0.017905	0.005323	9.86364	2.84	0	1	1	0	0.464153	0.333333	0.271733	0.007902	-0.160181	-0.176199	19.2	0.923081
6007772016	2016	600777	0.928943	47	-0.099662	7	S90	Shandong Province	6	1.24096	1.27711	1	22	1.78261		2	1	1	1.5008	1.78261	0.102652	22.5288	0.044816	0.00037	7	0.472276	22.6135	0.050367	0.060417	8.66265	0.449644	21.9829	0.011849	0.025558	8.52174	3.07	1	0	18	0	0.096652	0.428571	0.424898	-0.002944	-0.177658	-0.123676	58.3253	1.15278
4092018	2018	409	0.801832	16	-0.147289	0	S90	Guangdong Province	8	1.67949	1.64744	0	19	2		1.90476	1	1	1.69417	2	0.551379	22.2907	0.146348	0	9	0.478428	22.9903	0.054283	0.082043	8.89103	0.474639	22.1973	0.020877	0.025729	8.2	3.07	1	1	18	0	0.167061	0.333333	5.86672	-0.014921	-0.294578	-0.24737	26.8718	1.34667
8072010	2010	807	0.893267	31	-0.037664	0	C32	Yunnan Province	0	0.368421	0.315789	0	7	0.615385	0.576923	0.592593	0	0	0.409449	0.488011	0.616878	23.1989	-0.018465	8.9e-05	13	0.590558	22.0303	0.013086	0.002771	9.42105	0.632338	22.6893	0.012275	0.00012	9.92308	2.86	0	1	2	0	0.491283	0.384615	0.534923	0.002332	-0.0231777	-0.0138761	11.421	0.329098
6000172017	2017	600017	0.91284	37	-0.134048	0	G55	Shandong Province	7	1.08791	1.05495	0	4	0.541667	0.5	0.52	0	0	1.29412	0.857143	0.41175	23.7264	0.06867	0	11	0.462791	22.6851	0.046311	0.077479	8.65934	0.46942	23.5547	0.062725	0.000331	9.70833	3.07	1	1	6	1	0.424442	0.363636	0.095693	0.006376	-0.0726093	-0.145832	40.2527	0.99309
6018662011	2011	601866	0.784107	14	-0.092652	0	G55	Shanghai	1	0.447368	0.429825	0	7	0.454545	0.181818	0.416667	0	0	0.533191	0.344828	0.455589	24.6235	-0.045753	0	15	0.486578	22.1499	9.1e-05	0.008986	9.12281	0.599527	22.8552	0.020437	0.000119	9.18182	3.25	1	1	6	0	0.458939	0.333333	-0.012546	-0.002904	-0.0421146	-0.0414497	6.26316	0.350785
6007252015	2015	600725	0.831116	20	-0.01935	2	C25	Yunnan Province	5	1.84211	1.63158	1	4	2	1.92308	2	1	1	1.71324	1.35641	1.34475	22.7906	-0.012886	3.4e-06	9	0.592995	22.778	0.030206	0.000572	8.94737	0.618382	22.2805	0.070156	0.012164	9.30769	2.86	0	1	2	1	0.417871	0.333333	0.144052	-0.023716	-0.0386996	-0.0356444	36.8421	1.531
6003922017	2017	600392	0.90927	35	-0.015564	0	C32	Shanxi Province	7	0.904762	0.857143	0	10	1.5	1.41667	1.45946	1	0	0.973684	1.15401	0.378494	22.8457	-0.024782	0	9	0.535002	22.6753	0.032435	0.00194	9.38095	0.51232	23.0163	0.004498	0.049972	9	2.94	0	1	2	0	0.140375	0.333333	-0.30254	0.003452	-0.0233466	-0.0140821	31.6667	0.822673
6007432016	2016	600743	0.658975	8	-0.069288	5	K70	Hubei Province	6	1.19672	1.27869	1	26	4.0641	3.85897	4.07595	1	1	1.24476	4.0641	0.748068	24.0588	0.076696	0	9	0.494364	22.5035	0.036792	0.054922	8.83607	0.641605	23.3794	0.012693	0.011617	8.46154	3.01	0	1	10	0	0.463997	0.333333	3.84799	0.001668	-0.281595	-0.0829188	9.57377	0.788609
6000082016	2016	600008	0.719588	12	-0.066005	5	D46	Beijing	6	0.793103	0.818965	1	20	0.5	0.857143	0.8	0	0	1.05213	1.01136	0.656498	24.403	0.074636	0	11	0.516206	23.8315	0.047894	0.043844	9.4569	0.465115	22.7226	0.063527	1.8e-05	8.5	3.17	1	1	3	0	0.543205	0.363636	0.919485	0.002926	-0.0330026	-0.0523489	9.51724	0.570708
6002082016	2016	600208	0.934371	47	-0.069288	2	K70	ZheJiang Province	6	1.672	1.464	1	38	4.10256	3.85897	4.07595	1	1	1.5088	4.10256	0.732025	25.4379	0.041481	0.004177	7	0.414622	22.115	0.056428	0.128292	8.72	0.64181	23.3617	0.013144	0.011564	8.48718	3.15	1	0	10	0	0.324084	0.428571	0.07573	0.001189	-0.28426	-0.11585	78.584	1.56227
6000262015	2015	600026	0.864691	31	-0.119213	1	G55	Shanghai	5	1.26563	1.27344	1	5	1.32	1.28	1.30769	1	1	1.53102	1	0.612113	24.9483	0.075555	0	13	0.487934	22.727	0.030795	0.037424	8.91406	0.461944	23.1488	0.067496	0.000437	9.08	3.25	1	1	6	0	0.381179	0.384615	0.01766	0.001184	-0.157361	-0.150879	39.2344	1.09438
5162019	2019	516	0.702307	11	-0.160754	0	Q83	Shaanxi Province	9	0.857143	0.821429	0	15	7		5.6	1	0	1.29245	7	0.501937	23.029	-0.003422	0.02811	9	0.476895	22.6986	0.023491	0.020465	8.57143	0.46529	21.989	0.09702	0.043623	8	3.01	0	0	16	0	0.188779	0.333333	0.388388	0.00356	-1.12528	-0.13779	9.42857	0.601977
6010012015	2015	601001	0.897475	32	-0.146832	0	B06	Shanxi Province	5	0.857143	0.809524	0	1	1.09091	0.909091	1.04348	0	0	1.24257	1.11667	0.634083	23.9982	-0.060009	0	15	0.545768	22.5878	0.010356	0.000369	9.14286	0.562544	23.7317	0.020526	0.005323	9.86364	2.94	0	1	1	0	0.574555	0.333333	-0.182086	-0.009431	-0.160181	-0.125856	27.4286	0.769264
6009972014	2014	600997	0.920778	41	-0.02125	0	C25	Hebei Province	4	0.793103	0.758621	0	1	1.07143	0.928571	1	0	0	0.738462	0.741333	0.593819	23.8061	0.069158	0	9	0.593499	22.538	0.074068	0.013976	9.27586	0.570612	22.0592	0.022512	0.013788	9.28571	2.97	0	1	2	0	0.567279	0.333333	-0.092128	0.003167	-0.0227675	-0.0168532	32.5172	0.730272
6018662014	2014	601866	0.828916	18	-0.11792	0	G55	Shanghai	4	0.745902	0.680328	0	7	0.84	0.8	0.807692	0	0	0.865234	0.716667	0.535358	24.7037	0.053683	1.7e-05	13	0.487679	22.565	0.027701	0.025915	9.02459	0.509096	23.1324	0.039715	0.000518	9.88	3.25	1	1	6	0	0.458939	0.384615	0.029754	0.001356	-0.0990525	-0.0879564	13.4262	0.61829
6000742017	2017	600074	0.891416	29	-0.015564	0	C39	Jiangsu Province	7	1.18634	1.18012	0	11	1.22115	1.19231	1.20952	1	1	1.29412	1.15401	0.257854	21.4233	-0.403462	0.364544	9	0.413304	22.2648	0.038982	0.161777	8.39752	0.448641	22.2815	0.019699	0.117224	8.32692	3.14	1	0	2	0	0.350659	0.333333	-1.16784	0.0172	-0.0190065	-0.0184646	34.4037	1.05752
6000352012	2012	600035	0.887498	29	-0.140552	0	G54	Hubei Province	2	0.779661	0.762712	0	5	0.818182	0.590909	0.782609	0	0	0.544776	0.733333	0.682214	23.1921	0.055987	0	9	0.601289	22.0672	0.035901	0.014135	9.38983	0.445829	22.8012	0.048988	0.000409	10.0455	3.01	0	1	6	0	0.403656	0.333333	-0.054016	0.007219	-0.114997	-0.109583	22.6102	0.691948
6006992018	2018	600699	0.83296	20	-0.016152	3	C36	Jilin Province	8	1.27586	1.37931	1	15	1.88889	1.92063	1.90625	1	1	1.66964	1.61435	0.693456	24.8062	0.050139	0.024738	9	0.502564	22.6587	0.036944	0.025388	8.41379	0.50275	22.6176	0.033586	0.114909	9.14286	3.11	1	0	2	1	0.352023	0.333333	-0.001641	0.003271	-0.0305084	-0.0206071	25.5172	1.06274
6007042013	2013	600704	0.91922	37	-0.079968	2	F52	ZheJiang Province	3	1.38961	1.4026	1	12	0.820895	0.80597	0.838235	0	1	0.887265	0.904	0.791897	24.0338	-0.068898	0.000655	9	0.504955	22.2915	0.039553	0.044101	9.24675	0.570899	22.1096	0.046854	0.022864	9.07463	3.15	1	1	5	0	0.34016	0.333333	0.305793	0.006776	-0.0656453	-0.111124	51.4156	1.27736
6018002018	2018	601800	0.588502	8	-0.141868	0	E48	Beijing	8	1.36719	1.35156	0	4	1.30769	1.28205	1.275	1	1	1.18261	1.4375	0.750455	27.5907	0.009472	0	8	0.514372	23.7854	0.039119	0.073948	9.35938	0.684062	23.5353	-0.008745	0.096975	8.41026	3.17	1	1	4	0	0.508775	0.375	0.350815	0.003993	-0.18552	-0.193961	10.9375	0.804593
6002692014	2014	600269	0.775202	14	-0.11792	2	G54	Jiangxi Province	4	0.863636	0.954545	1	5	0.772727	0.863636	0.826087	0	0	0.861328	0.683333	0.540054	24.1515	0.050491	4.6e-06	15	0.549738	22.4626	0.054787	0.001268	9.36364	0.457856	22.9215	0.068544	0.000203	9.54545	2.94	0	1	6	0	0.519762	0.4	0.479399	0.006132	-0.0911197	-0.10184	12.0909	0.669493
6018772010	2010	601877	0	0	-0.037664	1	C38	ZheJiang Province	0	0.565217	0.57971	1	22	0.431818	0.409091	0.444444	0	0	0.509978	0.486601	0.292971	22.5298	0.113731	0.137752	11	0.520524	21.8269	0.022166	0.035543	9.3913	0.556799	22.0572	0.035317	0.017039	8.95455	3.15	1	0	2	0	0.653731	0.363636	-0.076525	0.032119	-0.0162639	-0.0212882	0	0
6018802011	2011	601880	0.801783	18	-0.092652	0	G58	Liaoning Province	1	0.75	0.727273	0	6	0.28125	0.25	0.272727	0	0	0.617647	0.344828	0.498059	24.0255	0.045259	0	9	0.612528	21.9394	-0.055923	0.001698	8.77273	0.413648	22.7052	0.07237	0.01729	10.1875	3.05	0	1	6	0	0.544226	0.333333	0.273227	0.006873	-0.0260584	-0.0694892	13.5	0.601337
9682016	2016	968	0.873799	26	-0.148809	0	B06	Shanxi Province	6	1.33333	1	0	4	1.27273	1	1.21739	1	1	1.07583	0.898305	0.761326	22.552	0.086783	0.001058	9	0.537927	22.6708	0.023196	0.000624	9.33333	0.567806	23.8434	0.04701	0.000648	9.59091	2.94	0	1	1	0	0.251909	0.333333	1.39795	-0.027698	-0.189393	-0.198412	34.6667	1.16507
6004972013	2013	600497	0.799686	15	-0.151021	1	B09	Yunnan Province	3	1.05263	1.10526	1	6	0.555556	0.611111	0.578947	0	0	0.931818	0.45098	0.607643	24.1144	0.027968	0	9	0.57701	22.4967	0.040295	0.003017	9.36842	0.417481	22.2474	0.10715	0.051961	8.88889	2.86	0	1	1	0	0.497436	0.333333	-0.322483	0.002023	-0.0839005	-0.158969	15.7895	0.841775
6001172017	2017	600117	0.895448	37	-0.015564	0	C31	Qinghai Province	7	1.88889	1.66667	0	4	0.434783	0.391304	0.416667	0	1	1.2381	1.15401	0.847434	23.9132	0.017129	0	9	0.402064	22.4994	-0.019494	0.074835	8.55556	0.656255	23.9039	0.063202	0.017624	9.21739	——	0	1	2	0	0.35371	0.333333	1.08216	0.000301	-0.0067671	-0.0293994	69.8889	1.6914
8602014	2014	860	0.748894	13	-0.02125	2	C13	Beijing	4	0.75	0.77	1	14	0.941176	1	1	0	0	0.728205	0.738667	0.666392	23.4669	0.018909	3.5e-05	9	0.537597	23.8386	0.044786	0.015621	9.75	0.447294	21.9194	0.01071	0.034584	8.41177	3.17	1	1	2	1	0.389824	0.333333	0.744565	0.012224	-0.0199997	-0.0159373	9.75	0.56167
282018	2018	28	0.90606	32	-0.064057	1	F51	Guangdong Province	8	1.67308	1.64744	1	12	1.59649	1.5614	1.58621	1	1	1.68932	1.54472	0.519335	24.0882	0.045717	6.2e-06	9	0.478634	22.9788	0.054928	0.082043	8.89103	0.54436	22.7228	0.024753	0.024437	8.38597	3.07	1	1	5	0	0.560581	0.333333	0.033505	0.013166	-0.102267	-0.107172	53.5385	1.51591
902015	2015	90	0.556	6	-0.147007	4	E48	Guangdong Province	5	1.59559	1.61029	1	25	1.13333	1.26667	1.22581	1	1	1.58152	1.13514	0.625577	23.5299	-0.132486	1.2e-06	7	0.486024	22.6729	0.057101	0.039211	9.16177	0.71195	24.1054	0.007168	0.038545	8.16667	3.07	1	1	4	0	0.234748	0.428571	1.35472	0.004215	-0.166608	-0.234562	9.57353	0.887147
9122010	2010	912	0.713597	10	-0.037664	0	C26	Sichuan Province	0	0.368421	0.280702	0	4	0.486111	0.472222	0.479452	0	0	0.409449	0.488011	0.559836	22.7082	-0.055057	0	5	0.537513	21.3673	0.065648	0.003858	8.59649	0.536683	21.6869	0.068793	0.003285	9.11111	3.05	0	1	2	0	0.593333	0.4	-0.197584	-0.000443	-0.0183088	-0.0138761	3.68421	0.262904
6004102016	2016	600410	0.942497	55	-0.139122	0	I65	Beijing	6	0.836207	0.818965	0	13	1.46667	1.36667	1.41935	1	0	1.07583	1.30612	0.47679	23.0353	0.012828	0.084725	9	0.517756	23.8433	0.048427	0.043113	9.47414	0.405727	21.732	0.015276	0.194507	8.33333	3.17	1	0	8	1	0.083218	0.333333	0.554372	0.000635	-0.204045	-0.116335	45.9914	0.788122
6001962012	2012	600196	0.881944	25	-0.021213	1	C27	Shanghai	2	0.568965	0.577586	1	55	0.866667	0.88	0.868421	0	0	0.829114	0.627809	0.399986	23.9622	0.026091	0.000157	9	0.488425	22.3049	0.02727	0.008611	9.21552	0.457416	21.4785	0.058227	0.010144	9	3.25	1	0	2	0	0.410916	0.444444	0.031351	0.019369	-0.0183843	-0.0120693	14.2241	0.501796
6005222014	2014	600522	0.911214	39	-0.02125	0	C38	Jiangsu Province	4	0.761905	0.714286	0	7	0.516667	0.5	0.508197	0	0	0.865234	0.741333	0.311359	23.1913	-0.016763	0.000246	9	0.475739	22.3324	0.048911	0.069682	8.63809	0.498295	22.27	0.039694	0.033299	8.73333	3.14	1	0	2	0	0.200787	0.333333	0.183853	0.01341	-0.010979	-0.0161902	29.7143	0.694258
6002902015	2015	600290	0.603567	9	-0.01935	2	C38	Jiangsu Province	5	1.27193	1.28947	1	12	1.44444	1.38095	1.45313	1	1	1.5292	1.35641	0.42384	22.7173	0.009363	0.001368	9	0.454847	22.4473	0.05057	0.078847	8.61403	0.460042	22.3102	0.064693	0.049348	8.79365	3.14	1	0	2	0	0.321867	0.333333	0.529755	0.005671	-0.0279497	-0.0246116	11.4474	0.767695
6018722016	2016	601872	0.883728	27	-0.119635	1	G55	Shanghai	6	1.37063	1.37762	1	20	1.08	0.96	1.07692	0	1	1.5104	0.846154	0.456925	24.3769	0.090995	0	12	0.467975	22.6548	0.039907	0.072467	8.84615	0.479602	23.3839	0.049101	0.000394	9.56	3.25	1	1	6	0	0.473825	0.333333	0.192594	0.022034	-0.129206	-0.163975	37.007	1.21126
1002013	2013	100	0.592438	7	-0.023175	6	C39	Guangdong Province	3	0.846774	0.895161	1	44	0.728571	0.814286	0.802817	0	0	0.886228	0.631505	0.744391	25.081	0.066362	0.062091	9	0.505403	22.4269	-0.040919	0.01874	9.59677	0.465024	21.9037	-0.124684	0.013615	8.55714	3.07	1	0	2	0	0.097354	0.333333	0.099571	0.005963	-0.0168846	-0.0196239	5.92742	0.501661
6015192011	2011	601519	0	0	-0.905931	1	I65	Shanghai	1	0.438596	0.429825	1	22	0.304348	0.347826	0.333333	0	0	0.531049	0.324324	0.047315	21.9489	0.011466	0.62753	9	0.490159	22.1733	-0.000411	0.003481	9.17544	0.537521	20.9117	0.013736	0.039209	8.82609	3.25	1	0	8	1	0.555815	0.333333	0.052198	0.005047	-0.275718	-0.397338	0	0
6012282018	2018	601228	0.892615	29	-0.051208	2	G55	Guangdong Province	8	1.66667	1.64744	1	2	0.826087	0.913043	0.875	0	1	1.68447	0.930556	0.403558	23.9496	0.135731	0	9	0.479376	22.9797	0.054351	0.082043	8.89103	0.488296	23.6788	0.062339	0.000534	9.86957	3.07	1	1	6	0	0.75722	0.333333	-0.177092	0.013607	-0.0423024	-0.085347	48.3333	1.48769
6008842016	2016	600884	0.897618	31	-0.017336	0	C38	ZheJiang Province	6	1.688	1.464	0	3	1.42647	1.36765	1.4058	1	1	1.512	1.2196	0.407386	23.4034	-0.039622	4.2e-05	9	0.41722	22.1313	0.057077	0.128325	8.704	0.451909	22.3985	0.03998	0.078755	8.66177	3.15	1	0	2	1	0.237872	0.333333	0.737735	0.003826	-0.0247287	-0.0292625	52.328	1.51518
5982019	2019	598	0.596296	8	-0.058123	1	D46	Gansu Province	9	1.54545	1.22727	1	3	1.15385	1	1.14286	1	1	1.28302	1.08889	0.526595	23.9556	0.074255	0	6	0.466466	22.4468	0.041661	0.003479	9.5	0.504034	23.1648	0.065197	0.004936	8.92308	2.84	0	1	3	0	0.421806	0.5	0.32804	0.012344	-0.0670655	-0.0898271	12.3636	0.921548
4102015	2015	410	0.633794	8	-0.01935	0	C34	Liaoning Province	5	1.79592	1.69388	0	7	1.80645	1.64516	1.75	1	1	1.45455	1.35897	0.89864	23.8274	-0.128359	2.8e-06	9	0.570103	22.5024	0.032079	0.039283	8.79592	0.496418	22.2302	0.036882	0.055608	9	3.05	0	1	2	0	0.301197	0.333333	0.470203	-0.006343	-0.0349545	-0.0347507	14.3674	1.13824
382016	2016	38	0.59462	8	-0.171877	2	L72	Guangdong Province	6	1.35211	1.34507	1	18	1.44444	1.5	1.47368	1	1	1.42188	1.61905	0.200153	22.5786	0.055668	0.07858	9	0.463873	22.826	0.049198	0.070316	9.26761	0.432588	22.3934	0.038922	0.056922	8.66667	3.07	1	0	11	0	0.21424	0.333333	0.486676	0.009784	-0.248266	-0.232397	10.8169	0.803993
6002692012	2012	600269	0.743265	13	-0.140552	0	G54	Jiangxi Province	2	0.954545	0.909091	0	5	0.818182	0.590909	0.782609	0	0	0.831224	0.733333	0.49169	23.9672	0.075345	4.6e-06	15	0.556572	22.3334	0.055406	0.000306	9.68182	0.454489	22.766	0.048108	0.000409	9.77273	2.94	0	1	6	0	0.519762	0.4	0.389614	0.010363	-0.114997	-0.134163	12.4091	0.70948
6011072012	2012	601107	0.875194	25	-0.140552	0	G54	Sichuan Province	2	0.716667	0.7	0	1	0.818182	0.590909	0.782609	0	0	0.734848	0.733333	0.459809	23.6854	0.08876	0	12	0.499996	21.6858	0.034616	0.017965	8.61667	0.455938	22.7788	0.047498	0.000409	9.90909	3.05	0	1	6	0	0.318849	0.333333	0.323101	0.020378	-0.114997	-0.100729	17.9167	0.627222
6005852011	2011	600585	0.507289	7	-0.045771	1	C30	Anhui Province	1	0.333333	0.357143	1	11	0.717949	0.74359	0.725	0	0	0.531049	0.526685	0.442383	25.1541	0.124897	0	8	0.526875	22.133	0.023373	8.5e-05	8.88095	0.569571	22.017	0.029633	0.010749	8.35897	3.04	0	1	2	0	0.361997	0.375	0.081553	0.035487	-0.0328614	-0.0152571	2.33333	0.169096
9602013	2013	960	0.881112	27	-0.023175	0	C32	Yunnan Province	3	1.10526	1.05263	0	4	0.448276	0.413793	0.433333	0	0	0.939394	0.639944	0.687154	23.8438	0.096396	0	10	0.572825	22.5109	0.036694	0.003017	9.31579	0.554518	22.8261	-0.006238	0.060508	9.68966	2.86	0	1	2	0	0.397741	0.4	-0.000811	-0.008084	-0.0103887	-0.0256144	29.8421	0.973861
7672017	2017	767	0.923075	42	-0.06666	0	D44	Shanxi Province	7	0.904762	0.857143	0	10	1.01613	1	1	0	0	0.973684	1.09677	0.834438	24.6029	0.023916	2.7e-06	11	0.51329	22.5916	0.030116	0.00194	9.28571	0.578148	23.636	0.057721	0.000966	9.70968	2.94	0	1	3	0	0.274511	0.363636	0.057804	-0.005708	-0.0677352	-0.0603114	38	0.835163
9792010	2010	979	0.941924	59	-0.045283	0	K70	Anhui Province	0	0.380952	0.357143	0	26	1.05714	1	1.04225	0	0	0.512195	1.05714	0.679205	22.4294	0.114231	1.5e-05	9	0.520561	22.0124	0.053585	3.5e-05	8.97619	0.589259	21.8384	-0.021078	0.008723	8.38571	3.04	0	0	10	1	0.707533	0.333333	68.8184	0.000269	-0.0478708	-0.0172507	22.4762	0.358828
4252018	2018	425	0.577447	8	-0.016152	0	C35	Jiangsu Province	8	1.76687	1.7546	0	7	1.50746	1.49254	1.48529	1	1	1.77614	1.61746	0.504644	24.8382	0.05402	1.9e-05	8	0.430291	22.3347	0.038644	0.15264	8.44172	0.469646	22.2498	0.025894	0.13655	8.58209	3.14	1	1	2	0	0.381053	0.5	0.019961	0.00987	-0.0243478	-0.0285376	14.135	1.02028
6019082015	2015	601908	0.897791	32	-0.01935	0	C35	Beijing	5	1.25926	1.25	0	8	0.901961	0.882353	0.884615	0	1	1.24257	1.35897	0.422714	23.0815	-0.024596	0.002494	9	0.524609	23.8226	0.044758	0.043521	9.56481	0.464994	22.2197	0.011582	0.061461	8.47059	3.17	1	0	2	1	0.576023	0.333333	-0.10648	0.005967	-0.0174528	-0.0243664	40.2963	1.13055
6012002019	2019	601200	0.89457	27	-0.060335	2	N77	Shanghai	9	2	2.01163	1	2	2.5	2	2.46154	1	1	1.8378	1.63636	0.589089	23.7623	0.078795	0	7	0.469945	22.7298	0.05235	0.105121	8.63953	0.566746	23.0474	0.049172	0.119837	8.75	3.25	1	1	13	0	0.464589	0.428571	0.718932	0.010641	-0.150838	-0.12067	54	1.78914
6003682016	2016	600368	0.807274	19	-0.119635	2	G54	Guangxi Zhuang Autonomous Region	6	1.34615	1.23077	1	5	0.708333	0.75	0.76	0	1	1.42188	0.830769	0.732489	23.1585	0.093948	0.000114	12	0.513334	22.2728	0.059071	0.021324	9.26923	0.428769	22.8684	0.073637	0.022734	9.54167	3.09	1	1	6	0	0.359523	0.333333	0.526647	0.007407	-0.0847415	-0.161047	25.5769	1.08672
6010122015	2015	601012	0.839978	22	-0.01935	6	C30	Shaanxi Province	5	1.18519	1.40741	1	18	0.886364	1.02273	1	0	1	1.125	1.35128	0.446186	23.0465	0.03571	0.312445	9	0.456475	22.3133	0.026473	0.018237	8.59259	0.487919	22.4548	0.044553	0.052816	8.31818	3.01	0	0	2	0	0.168451	0.333333	1.80195	0.015195	-0.017151	-0.0229331	26.0741	0.995529
6004182016	2016	600418	0.914381	36	-0.017336	0	C36	Anhui Province	6	1.64	1.54	0	13	0.884615	0.807692	0.867925	0	1	1.512	1.2196	0.685693	24.6195	-0.007108	8.2e-05	12	0.478044	22.5737	0.060023	0.046728	8.52	0.511395	22.5328	0.029741	0.08182	9.17308	3.04	0	1	2	0	0.2355	0.333333	0.223267	0.00606	-0.0153353	-0.0284304	59.04	1.49958
6005822014	2014	600582	0.929082	44	-0.02125	0	C35	Beijing	4	0.77	0.75	0	6	0.717391	0.673913	0.702128	0	0	0.738462	0.741333	0.473221	24.061	0.01444	0.000306	9	0.539529	23.8327	0.044831	0.015619	9.75	0.493568	22.2624	0.014825	0.034118	8.76087	3.17	1	1	2	0	0.618959	0.333333	2.42514	0.009433	-0.0152444	-0.0163623	33.88	0.715393
6018992019	2019	601899	0.603567	9	-0.154646	2	B09	Fujian Province	9	2.4	2.33846	1	13	1.3	1.4	1.33333	1	1	1.8378	0.898305	0.539052	25.5422	0.08613	0.005527	12	0.54476	22.6609	0.042073	0.120099	8.18462	0.446517	22.8347	0.054072	0.013141	8.15	3.06	1	1	1	0	0.239723	0.416667	0.001212	0.00928	-0.20104	-0.371151	21.6	1.44856
6000582010	2010	600058	0.903667	31	-0.105449	0	F52	Beijing	0	0.422222	0.388889	0	3	0.68	0.64	0.671053	0	0	0.469613	0.673913	0.734582	24.4899	0.026078	0.000128	9	0.521785	23.2379	0.039462	0.008946	10.0444	0.591468	21.8289	0.051153	0.010565	8.62667	3.17	1	1	5	0	0.625616	0.333333	0.040824	0.002882	-0.0717051	-0.0445228	13.0889	0.381548
6004892016	2016	600489	0.936913	52	-0.148809	0	B09	Tianjin	6	1.41667	1.25	0	2	1.04348	0.956522	1	0	1	1.07583	0.898305	0.605753	24.3808	0.025537	0	9	0.548895	22.9017	0.000272	0.021221	8.95833	0.403493	22.5109	0.037117	0.05655	8.43478	3.44	1	1	1	0	0.50336	0.333333	1.594	0.002449	-0.155279	-0.210813	73.6667	1.32729
6008202010	2010	600820	0.769234	16	-0.639784	1	E48	Shanghai	0	0.482456	0.491228	0	1	0.454545	0.545455	0.5	0	0	0.509978	0.44	0.778225	23.7247	0.014956	5.6e-05	10	0.498818	21.9743	0.03377	0.008688	9.17544	0.773471	23.3628	0.016381	0.019624	8	3.25	1	1	4	0	0.368499	0.4	0.396632	0.004858	-0.290811	-0.308668	7.7193	0.371122
392012	2012	39	0.898418	29	-0.021213	0	C33	Guangdong Province	2	0.83871	0.814516	0	12	1.38462	1.30769	1.28571	1	0	0.91018	0.629214	0.648892	24.8663	0.035606	0	8	0.502575	22.2463	0.040261	0.018648	9.58871	0.48368	21.9324	0.05744	0.089423	9	3.07	1	1	2	0	0.537291	0.375	0.022195	0.006473	-0.0293714	-0.0177913	24.3226	0.753512
6007242010	2010	600724	0.881572	27	-0.045283	0	K70	ZheJiang Province	0	0.57971	0.565217	0	6	1.05714	1	1.04225	0	0	0.512195	1.05714	0.813741	23.6498	-0.205469	5.7e-05	7	0.512977	21.8107	0.026792	0.037539	9.44928	0.587337	21.8209	-0.016511	0.008722	8.41429	3.15	1	1	10	0	0.769525	0.428571	2.66703	0.002458	-0.0478708	-0.0262511	15.6522	0.511056
6008642017	2017	600864	0.909415	36	-0.06666	3	D44	Heilongjiang Province	7	1.93333	2.03333	1	6	0.967742	1.01613	1	0	1	1.78761	1.06452	0.703627	24.553	-0.199451	5.2e-05	9	0.498946	22.6192	0.018134	0.045817	8.1	0.580258	23.6368	0.061323	0.000966	9.74194	3.11	1	1	3	0	0.37651	0.333333	3.42213	0.0033	-0.0645097	-0.128876	69.6	1.7582
342016	2016	34	0.865733	23	-0.060073	2	F51	Guangdong Province	6	1.35211	1.34507	1	12	1.16667	1.2037	1.18182	1	1	1.42188	1.15574	0.844418	23.5587	0.020302	0.373559	7	0.459336	22.8191	0.049448	0.068238	9.28169	0.512814	22.4925	0.030562	0.02535	8.40741	3.07	1	0	5	0	0.236638	0.428571	0.379518	-0.000356	-0.0700853	-0.0812256	31.0986	1.17057
6010162018	2018	601016	0.844575	18	-0.065855	2	D44	Beijing	8	1.35156	1.36719	1	4	1.19672	1.22951	1.20968	1	1	1.17391	1.27957	0.64172	23.7906	0.07007	0	8	0.515221	23.8151	0.038645	0.073948	9.35938	0.588962	23.7144	0.066011	0.001209	9.90164	3.17	1	1	3	1	0.456327	0.375	-0.007906	0.011	-0.0788103	-0.0890074	24.3281	1.1415
8302011	2011	830	0.585754	8	-0.045771	0	C26	Shandong Province	1	0.464789	0.422535	0	3	0.492754	0.478261	0.485714	0	0	0.533191	0.52809	0.612337	23.3015	0.058688	0.000714	7	0.556093	22.1674	0.043749	0.00695	9.14085	0.550876	21.9283	0.055232	0.008977	9	3.07	1	1	2	0	0.303729	0.571429	-0.233403	0.005644	-0.022554	-0.021274	3.71831	0.272252
7552017	2017	755	0.901867	33	-0.015564	0	C26	Shanxi Province	7	0.904762	0.857143	0	1	0.961165	0.941748	0.951923	0	0	0.973684	1.15401	0.651815	21.4185	-0.040207	1.8e-05	13	0.521987	22.7432	0.033169	0.001939	9.19048	0.422125	22.137	0.050945	0.10262	8.34951	2.94	0	1	2	0	0.277908	0.307692	-0.054061	-0.02682	-0.01496	-0.0140821	29.8571	0.815975
6005832013	2013	600583	0.597724	6	-0.151021	0	B07	Tianjin	3	0.52381	0.47619	0	2	0	0	0	0	0	0.526316	0.470588	0.409589	24.0592	0.11988	0.000135	7	0.631729	22.6111	0.021438	3.1e-05	8.90476	0.493843	26.789	0.114986	5.6e-06	9	3.44	1	1	1	0	0.513443	0.428571	0.330539	0.012561	0	-0.0791062	3.14286	0.313094
6692019	2019	669	0.709433	12	-0.058123	2	D45	Jilin Province	9	1.24138	1.31034	1	24	1.5625	1.625	1.58824	1	1	1.32432	1.07778	0.848981	22.9462	0.057003	0.020522	9	0.526558	22.7163	0.020507	0.023614	8.41379	0.500392	22.7789	0.070282	0.089966	10.1875	3.11	1	0	3	0	0.234128	0.333333	0.144255	-0.007511	-0.0908178	-0.0721532	14.8965	0.880675
6010052010	2010	601005	0.870682	25	-0.037664	0	C31	Chongqing	0	0.407407	0.37037	0	12	0.25	0.208333	0.24	0	0	0.409449	0.488011	0.746514	23.8364	-0.093405	0	9	0.553391	21.2684	0.003197	0.000267	9.96296	0.644456	23.5287	0.032678	7.7e-05	10.5	3.12	1	1	2	0	0.48225	0.333333	0.282278	0.001649	-0.0094159	-0.0153445	10.1852	0.354722
6006912013	2013	600691	0.779252	16	-0.023175	1	C26	Sichuan Province	3	1.13333	1.15	1	8	0.556962	0.56962	0.5625	0	0	0.931818	0.638537	0.747797	23.9466	0.044573	0	9	0.49007	21.8708	0.029978	0.033485	8.6	0.533791	22.0771	-0.018258	0.013927	8.8481	3.05	0	1	2	0	0.384879	0.333333	-0.52977	0.005819	-0.0129075	-0.0262649	18.1333	0.883152
9592013	2013	959	0.920028	37	-0.023175	0	C31	Beijing	3	0.556701	0.546392	0	2	0.24	1.08696	0.230769	0	0	0.526316	0.639944	0.52718	23.4815	0.024697	0	11	0.540373	23.6904	0.037677	0.0104	9.91753	0.715485	23.8264	0.03741	0.012863	10.16	3.17	1	1	2	0	0.632355	0.363636	0.181394	-0.012041	-0.005562	-0.0129015	20.5979	0.512181
6002952010	2010	600295	0.5841	8	-0.037664	0	C18	Inner Mongolia Autonomous Region	0	0.705882	0.647059	0	6	1.16667	0.916667	1.07692	1	0	0.469613	0.488011	0.667851	23.9765	0.080752	3.6e-05	9	0.495366	22.2443	0.041215	0.000856	9.52941	0.55531	21.013	0.015051	0.003708	9.16667	3.01	0	0	2	0	0.406977	0.333333	0.57844	0.010965	-0.0439411	-0.0265862	5.64706	0.412306
6007152017	2017	600715	0.603567	9	-0.099024	1	R86	Liaoning Province	7	1.96078	1.52941	1	23	1.22222		1.2	1	1	1.80531	2.125	0.312285	23.0746	0.028143	0.078981	8	0.584791	22.7352	0.015902	0.042986	8.88235	0.270958	22.216	0.021149	0.030998	8.44444	3.05	0	1	17	1	0.203461	0.375	0.535035	0.028717	-0.121029	-0.194164	17.6471	1.18346
6016112017	2017	601611	0.83774	22	-0.142422	0	E48	Beijing	7	0.984127	0.960317	0	1	2.10256	2	2.05	1	0	0.973684	1.9375	0.856949	25.0805	0.030396	0	9	0.500763	23.7069	0.040443	0.074244	9.5	0.683495	23.6991	-0.012792	0.098611	8.53846	3.17	1	1	4	0	0.61776	0.333333	0.555402	0.002184	-0.299452	-0.140161	21.6508	0.824443
6006772019	2019	600677	0.926449	45	-0.065409	1	F51	ZheJiang Province	9	1.91765	1.84706	1	11	1.57895	1.54386	1.56897	1	1	1.83914	1.27419	0.932242	22.5611	0.102996	0	7	0.417268	22.2467	0.071786	0.163174	8.52353	0.534609	22.7484	0.0299	0.024141	8.33333	3.15	1	0	5	1	0.192046	0.428571	0.36966	-0.011258	-0.103278	-0.125432	86.2941	1.7766
6712011	2011	671	0.890709	29	-0.054972	4	K70	Fujian Province	1	0.688889	0.755556	1	121	1.05263	1.09211	1.09091	0	0	0.524625	1.05263	0.670823	23.3026	-0.178798	0.000925	7	0.530559	22.0991	0.018841	0.015152	8.82222	0.619231	22.0659	-0.036289	0.012662	8.44737	3.06	1	0	10	0	0.244365	0.428571	1.53973	0.00191	-0.0578655	-0.0378697	19.9778	0.613599
6008152012	2012	600815	0.896249	28	-0.021213	0	C35	Fujian Province	2	1.55556	1.44444	0	3	0.309524	0.285714	0.302326	0	1	0.831224	0.629214	0.595413	23.1865	-0.128584	0.000329	9	0.557204	22.2008	0.028723	0.016118	8.6	0.522925	22.1527	0.023507	0.025364	9	3.06	1	1	2	1	0.491912	0.333333	-0.048837	0.022811	-0.0065658	-0.0329975	43.5556	1.39417
6003082010	2010	600308	0.807947	17	-0.037664	0	C22	Shandong Province	0	0.428571	0.414286	0	2	0.3125	0.25	0.294118	0	0	0.512195	0.488011	0.582863	23.4535	0.020574	0.000544	9	0.529382	22.023	0.038374	0.004937	8.64286	0.665879	21.7506	0.029667	0.000414	9.75	3.07	1	0	2	0	0.343871	0.333333	0.239692	-0.002688	-0.0117699	-0.0161416	7.28571	0.346263
6004892014	2014	600489	0.94275	55	-0.140773	1	B09	Tianjin	4	0.521739	0.565217	1	2	0.904762	0.952381	0.909091	0	0	0.733333	0.767857	0.564217	24.0425	0.029363	0	9	0.564369	22.7127	0.033202	0.022611	8.73913	0.440267	22.3489	0.070672	0.061324	8.42857	3.44	1	1	1	0	0.500093	0.333333	0.808671	0.007159	-0.127366	-0.0734466	28.6957	0.49187
8622011	2011	862	0.560547	8	-0.045771	1	C34	Ningxia Hui Autonomous Region	1	0.9	1	1	7	0.645161	0.612903	0.65625	0	0	0.466667	0.526685	0.871495	22.3735	0.072664	0	9	0.596957	21.3282	-0.020307	0.000206	9.2	0.549756	21.6873	-0.001287	0.002459	8.54839	2.98	0	1	2	0	0.280229	0.333333	0.005192	0.001573	-0.0295299	-0.0411942	7.2	0.504492
6007772019	2019	600777	0.78555	17	-0.12944	0	S90	Shandong Province	9	1.42857	1.32967	0	22	1.25		1.19048	1	1	1.84048	1.25	0.43333	24.0713	0.146382	2.3e-06	9	0.478207	22.8373	0.069758	0.062127	8.59341	0.473235	22.1925	0.015966	0.0251	8.65	3.07	1	0	18	1	0.063869	0.333333	-0.011277	-0.006399	-0.1618	-0.184914	24.2857	1.12221
6002672014	2014	600267	0.762667	12	-0.02125	0	C27	ZheJiang Province	4	1.14286	1.05495	0	7	0.881579	0.868421	0.87013	0	1	0.865234	0.741333	0.522227	23.5739	0.033011	2.6e-05	8	0.480781	22.181	0.039494	0.071389	8.98901	0.425862	21.8443	0.058081	0.025521	8.78947	3.15	1	1	2	1	0.332235	0.375	0.010117	0.00966	-0.0187333	-0.0242854	13.7143	0.871619
6008122012	2012	600812	0.875012	23	-0.021213	0	C27	Hebei Province	2	0.689655	0.655172	0	5	0.88	0.866667	0.868421	0	0	0.636842	0.629214	0.691443	23.329	-0.00472	3.1e-06	11	0.662612	22.2818	0.013873	0.015363	9.34483	0.45353	21.4869	0.058638	0.010146	8.97333	2.97	0	1	2	0	0.253885	0.454545	0.074356	-0.002121	-0.0186672	-0.0146294	15.8621	0.603457
6008592019	2019	600859	0.942702	59	-0.065409	1	F52	Beijing	9	1.39063	1.39844	1	8	1.01515	0.984848	1.01493	0	1	1.26957	1.27419	0.499464	23.9057	0.055734	8.9e-06	12	0.525394	23.8662	0.055698	0.066994	9.13281	0.535364	22.7401	0.035697	0.060051	8.98485	3.17	1	0	5	0	0.267276	0.333333	0.235389	0.018909	-0.0664005	-0.0909599	82.0469	1.31095
6008792017	2017	600879	0.869839	25	-0.015564	0	C35	Hubei Province	7	1.98361	1.95082	0	1	1.10448	1.07463	1.08824	0	1	1.55862	1.15401	0.481574	23.8306	-0.02337	5.3e-05	9	0.510632	22.6545	0.025124	0.054233	8.72131	0.434415	22.1454	0.031927	0.137903	8.55224	3.01	0	1	2	0	0.215732	0.333333	0.873488	0.004426	-0.0171905	-0.0308736	49.5902	1.72542
4102014	2014	410	0.753772	13	-0.02125	3	C34	Liaoning Province	4	0.956522	0.891304	1	7	0.71875	0.75	0.787879	0	0	0.809524	0.737333	0.863882	23.7263	-0.081559	8.7e-06	9	0.585583	22.2946	0.026681	0.022067	8.80435	0.526923	22.1978	0.031784	0.059567	9.03125	3.05	0	1	2	0	0.300901	0.333333	0.457545	0.000169	-0.0152732	-0.0203258	12.4348	0.720999
6004162016	2016	600416	0.91368	39	-0.017336	0	C34	Hunan Province	6	1.42222	1.37778	0	1	1.125	1	1.09756	0	1	1.27972	1.2196	0.669667	23.7128	0.014558	0.000306	11	0.482573	22.3191	0.033894	0.05638	8.68889	0.473347	22.0768	0.029607	0.116685	8.625	2.98	0	1	2	0	0.335378	0.363636	-0.127416	7.3e-05	-0.0195025	-0.0246551	55.4667	1.29946
6001702010	2010	600170	0.560547	8	-0.639784	1	E47	Shanghai	0	0.482456	0.491228	1	15	0.5	0.666667	0.571429	0	0	0.509978	0.44	0.826976	24.6188	0.010573	0.000121	9	0.498391	21.9665	0.033808	0.008687	9.18421	0.686109	23.1198	0.018567	0.061889	7.33333	3.25	1	1	4	0	0.699096	0.333333	0.228799	0.004145	-0.319892	-0.308668	3.85965	0.270439
8612016	2016	861	0.902979	31	-0.171877	4	L72	Guangdong Province	6	1.33803	1.34507	1	35	1.33333	1.44444	1.47368	1	1	1.41146	1.52381	0.679972	23.0431	0.049845	0.058803	7	0.460494	22.8227	0.049239	0.070455	9.28169	0.405931	22.3676	0.039245	0.05802	8.77778	3.07	1	0	11	0	0.481664	0.428571	0.347201	0.00512	-0.229169	-0.229976	41.4789	1.20821
6000262014	2014	600026	0.856859	32	-0.11792	0	G55	Shanghai	4	0.745902	0.680328	0	5	0.84	0.8	0.807692	0	0	0.865234	0.716667	0.65555	24.9091	0.049987	0	14	0.486694	22.5634	0.027731	0.025915	9.01639	0.504289	23.1242	0.039863	0.000518	9.84	3.25	1	1	6	0	0.412652	0.357143	-0.091755	0.001073	-0.0990525	-0.0879564	23.8688	0.639133
6512011	2011	651	0.858052	23	-0.045771	0	C38	Guangdong Province	1	0.762295	0.713115	0	7	0.571429	0.5	0.55814	0	0	0.727273	0.52809	0.784335	25.1684	0.039386	0.017893	8	0.511439	22.0902	0.029787	0.017568	9.41803	0.547049	22.1747	0.005807	0.029315	9	3.07	1	1	2	0	0.194517	0.375	-0.183991	0.015419	-0.026155	-0.0348912	17.5328	0.654089
6031562018	2018	603156	0	0	-0.016152	2	C15	Hebei Province	8	1.11765	1.17647	1	2	1.21622	1.27027	1.23684	1	0	1.17391	1.61538	0.217237	23.4506	0.134948	0.509475	9	0.515547	23.2352	0.04145	0.056934	9.44118	0.335294	22.2151	0.053745	0.051195	9.32432	2.97	0	0	2	0	0.211497	0.333333	0.498428	0.068751	-0.0196437	-0.0180517	0	0
6002772013	2013	600277	0.501302	6	-0.023175	1	C26	Inner Mongolia Autonomous Region	3	0.611111	0.666667	1	19	0.556962	0.56962	0.5625	0	0	0.521053	0.638537	0.564207	23.8434	0.003622	0	6	0.499323	22.7015	0.05805	0.025142	9.72222	0.536115	22.0784	-0.017739	0.013927	8.88608	3.01	0	0	2	0	0.62541	0.5	0.803977	0.001241	-0.0129075	-0.0141624	3.66667	0.306351
6007642019	2019	600764	0.437197	5	-0.018796	3	C39	Gansu Province	9	1.45455	1.22727	1	11	2.29808	2.30769	2.30476	1	1	1.26415	1.6153	0.458903	22.7625	0.00915	0	8	0.469543	22.501	0.04462	0.003479	9.40909	0.486091	22.3923	0.041005	0.109291	8.13461	2.84	0	0	2	0	0.520895	0.375	67.4865	0.007609	-0.0431956	-0.0273402	7.27273	0.635923
6019292014	2014	601929	0.791496	17	-0.173368	1	I63	Jilin Province	4	0.517241	0.551724	1	3	0.571429	0.714286	0.625	0	0	0.828571	0.645161	0.459663	22.9598	0.105257	0	8	0.539017	22.3418	0.030059	0.014976	8.68966	0.388012	22.3765	-0.022352	0.000206	10.5714	3.11	1	1	8	1	0.399623	0.375	0.106198	0.023135	-0.0990674	-0.0896731	8.7931	0.409394
6005162013	2013	600516	0.914587	44	-0.023175	1	C30	Gansu Province	3	0.111111	0.166667	1	11	0.615385	0.641026	0.625	0	0	0.51087	0.638537	0.431469	23.0507	0.059439	4e-05	9	0.469789	21.9993	0.032873	0.000125	9.27778	0.564693	22.4027	0.046624	0.016449	8.61539	2.84	0	0	2	0	0.462273	0.333333	-0.037124	0.012568	-0.0142615	-0.002575	4.88889	0.101621
6000062017	2017	600006	0.740343	13	-0.015564	0	C36	Hubei Province	7	1.98361	1.95082	0	3	0.934426	0.885246	0.919355	0	1	1.55862	1.15401	0.605115	23.6018	-0.028252	0	9	0.508606	22.6582	0.025204	0.054234	8.72131	0.484479	22.5625	0.036226	0.117663	9.04918	3.01	0	1	2	0	0.601	0.333333	0.093584	-0.000288	-0.0145438	-0.0308736	25.7869	1.46855
6002082011	2011	600208	0.913939	36	-0.054972	2	K70	ZheJiang Province	1	0.753425	0.69863	1	38	1.07895	1.09211	1.09091	0	0	0.528908	1.07895	0.678498	24.2874	-0.072213	0.00342	9	0.514622	22.0461	0.022179	0.041321	9.27397	0.61913	22.0529	-0.037691	0.012629	8.42105	3.15	1	0	10	0	0.621515	0.333333	0.841743	0.008613	-0.0593121	-0.0414174	27.1233	0.688584
6002562010	2010	600256	0.840264	20	-0.045283	1	K70	Xinjiang Uighur Autonomous Region	0	0.384615	0.423077	1	15	1.04286	1	1.04225	0	0	0.455556	1.04286	0.601414	23.2635	0.040952	0	11	0.564492	21.9381	0.041729	8.3e-05	9.03846	0.590371	21.8265	-0.020032	0.008723	8.35714	2.8	0	0	10	0	0.419305	0.363636	-0.185896	0.015074	-0.0472239	-0.0174166	7.69231	0.323178
6004832016	2016	600483	0.92231	42	-0.066005	1	D44	Fujian Province	6	2.32203	1.98305	1	2	0.966667	0.916667	0.967213	0	1	1.5104	1.05682	0.411403	23.6108	0.098144	0	9	0.506946	22.5184	0.036189	0.114119	8.40678	0.573255	23.5379	0.071984	0.000145	9.96667	3.06	1	1	3	0	0.624982	0.333333	-0.029191	0.007752	-0.0638049	-0.153266	97.5254	2.14163
6007432015	2015	600743	0.804567	16	-0.076915	2	K70	Hubei Province	5	1.64407	1.59322	1	26	3.45977	3.48276	3.44318	1	1	1.43165	3.45977	0.78158	23.7938	-0.010259	0	9	0.516236	22.3832	0.032322	0.02045	8.79661	0.62	22.9768	0.000688	0.013607	8.25287	3.01	0	1	10	0	0.460687	0.333333	3.16983	0.001169	-0.266107	-0.126453	26.3051	1.32276
6292014	2014	629	0.804252	17	-0.140773	0	B08	Sichuan Province	4	0.733333	0.716667	0	2	1.71429	1.57143	1.5	1	0	0.911111	0.785714	0.767554	24.6811	0.031933	7.2e-06	11	0.506184	22.0342	0.036271	0.013911	8.4	0.353228	21.6379	0.05514	0.001557	8.57143	3.05	0	1	1	0	0.30627	0.363636	-0.040498	0.010636	-0.241324	-0.103233	12.4667	0.589785
6002011	2011	600	0.623228	8	-0.094111	0	D44	Hebei Province	1	0.482759	0.413793	0	5	0.482143	0.464286	0.473684	0	0	0.494681	0.469697	0.739262	23.4706	0.010549	0	9	0.58216	22.1372	0.017329	0.015361	9.41379	0.646413	22.912	0.05391	0.000418	10.1786	2.97	0	1	3	0	0.550085	0.333333	-0.016826	-0.003529	-0.0453751	-0.045433	3.86207	0.300869
6004872017	2017	600487	0.796612	16	-0.015564	1	C38	Jiangsu Province	7	1.18012	1.15528	1	14	1	0.986842	1	0	1	1.29275	1.15295	0.608106	24.0636	0.010422	0.199277	9	0.411129	22.2484	0.036411	0.162804	8.39752	0.463496	22.3717	0.013512	0.096115	8.55263	3.14	1	0	2	0	0.199277	0.333333	-0.089716	0.015482	-0.0155644	-0.0183679	18.882	0.940101
892011	2011	89	0.953581	70	-0.092652	0	G58	Guangdong Province	1	0.762295	0.713115	0	1	0.28125	0.25	0.272727	0	0	0.727273	0.344828	0.251293	22.9386	0.081851	3.5e-05	9	0.515808	22.1085	0.029439	0.017715	9.40984	0.421359	22.7392	0.071227	0.017289	10.1875	3.07	1	1	6	0	0.613556	0.333333	0.641567	0.026107	-0.0260584	-0.0706283	53.3606	0.72691
382018	2018	38	0.862858	23	-0.192301	5	L72	Guangdong Province	8	1.64744	1.66026	1	18	1.73684	1.78947	1.9	1	1	1.6699	2	0.133376	21.8331	-0.214216	0.082299	8	0.481108	22.9932	0.056595	0.081516	8.89744	0.5312	22.7445	0.030744	0.055223	8.68421	3.07	1	0	11	1	0.21424	0.375	-0.456196	0.009072	-0.333996	-0.316803	37.891	1.4215
6762016	2016	676	0.593348	7	-0.017336	4	C38	Henan Province	6	1.05714	1.17143	1	15	1.36765	1.42647	1.4058	1	0	1.25175	1.21488	0.289852	22.5937	0.025811	0.0417	5	0.498149	22.7528	0.057497	0.06216	8.71429	0.453637	22.4104	0.039017	0.078143	8.72059	3.05	0	0	2	0	0.457771	0.4	0.081364	-0.021345	-0.023709	-0.0183262	7.4	0.627254
612013	2013	61	0.714906	12	-0.154802	2	L72	Guangdong Province	3	0.879032	0.895161	1	12	1	1.09091	1.08333	0	0	0.91018	0.916667	0.499835	23.2266	0.015561	0.009246	13	0.507376	22.4418	-0.040509	0.019166	9.56452	0.49934	22.4076	0.023799	4.8e-05	9.27273	3.07	1	1	11	0	0.243056	0.384615	-0.084236	0.005239	-0.154802	-0.136076	10.5484	0.628425
6006832015	2015	600683	0.866917	25	-0.076915	2	K70	ZheJiang Province	5	1.99048	1.62857	1	29	3.45977	3.48276	3.44318	1	1	1.5292	3.45977	0.898217	24.0402	0.126882	0.207795	8	0.439148	22.1551	0.048596	0.091642	8.73333	0.61866	22.974	-0.000888	0.011219	8.26437	3.15	1	1	10	0	0.300062	0.375	3.01053	-0.002368	-0.266107	-0.153097	49.7619	1.72558
6031692015	2015	603169	0.560547	8	-0.01935	0	C35	Gansu Province	5	1.2	1.15	0	9	0.901961	0.882353	0.884615	0	1	1.1875	1.35897	0.601713	22.7826	-0.033332	0	9	0.463013	22.1057	0.025672	0.0001	8.65	0.461484	22.2255	0.011753	0.06151	8.47059	2.84	0	1	2	0	0.577009	0.333333	0.002297	-0.001993	-0.0174528	-0.0232198	9.6	0.672656
5282010	2010	528	0.646793	8	-0.037664	0	C35	Guangxi Zhuang Autonomous Region	0	0.55	0.5	0	4	0.463415	0.439024	0.452381	0	0	0.644172	0.488011	0.544765	23.6462	0.036921	2.3e-05	9	0.559257	21.1746	-0.034962	0.000592	8.95	0.561391	21.6892	0.021517	0.008235	9.04878	3.09	1	1	2	0	0.386884	0.333333	0.005925	0.035332	-0.017454	-0.0207151	4.4	0.355736
6001332013	2013	600133	0.893878	30	-0.145258	1	E48	Hubei Province	3	0.983051	1	1	18	0.615385	0.653846	0.62963	0	0	0.857143	0.5625	0.873144	23.0615	-0.040658	0	9	0.565641	22.1174	-0.028132	0.013598	9.15254	0.775522	24.1614	0.022585	0.02466	8.73077	3.01	0	1	4	0	0.261342	0.333333	1.43403	0.000323	-0.0893892	-0.142795	29.4915	0.878727
6007432014	2014	600743	0.647331	8	-0.067809	4	K70	Hubei Province	4	0.661017	0.677966	1	26	2.36905	2.29762	2.38824	1	0	0.679105	2.36905	0.790789	23.7414	-0.073493	0	9	0.543791	22.1812	0.032885	0.014375	8.77966	0.614365	22.6237	-0.040165	0.010291	8.27381	3.01	0	1	10	0	0.460687	0.333333	4.28319	0.002979	-0.160642	-0.0448226	5.28814	0.427897
6019182017	2017	601918	0.895658	30	-0.142304	0	B06	Anhui Province	7	1.46296	1.38889	0	3	0.65	0.5	0.619048	0	1	1.29412	0.898305	0.822901	24.144	0.070608	0	8	0.456151	22.6028	0.032112	0.082619	8.83333	0.542702	23.9555	0.076858	8.3e-06	10.05	3.04	0	1	1	0	0.303138	0.375	-0.022316	0.006713	-0.0924976	-0.208185	43.8889	1.31031
6001032016	2016	600103	0.840858	20	-0.017336	1	C22	Fujian Province	6	2.32203	1.98305	1	28	1.06667	1	1.0625	0	1	1.5104	1.21842	0.31124	22.3108	0.061905	0.000568	11	0.508644	22.5404	0.036804	0.114109	8.37288	0.474623	22.3132	0.045394	0.041281	8.66667	3.06	1	1	2	0	0.095558	0.363636	-0.09031	-0.006002	-0.0184913	-0.0402538	46.4407	1.9525
6001502014	2014	600150	0.928838	47	-0.02125	0	C37	Shanghai	4	0.745902	0.680328	0	5	0.75	0.708333	0.72	0	0	0.865234	0.741333	0.621678	24.6704	-0.017193	0	15	0.486972	22.5653	0.028282	0.025915	9.0082	0.4997	22.4482	0.020107	0.02875	9.875	3.25	1	1	2	0	0.560618	0.333333	0.096677	-0.000115	-0.0159373	-0.0158502	35.0574	0.692822
6008322014	2014	600832	0.928109	46	-0.139767	0	N78	Shanghai	4	0.745902	0.680328	0	1	0.416667		0.384615	0	0	0.865234	0.5625	0.406597	23.5926	0.084221	0.000125	14	0.488734	22.5741	0.027451	0.025914	9.01639	0.379387	21.4963	0.039603	0.002763	9.58333	3.25	1	1	13	0	0.553239	0.357143	-0.095055	0.013692	-0.0582362	-0.104252	34.3115	0.692278
6009832014	2014	600983	0.869841	26	-0.02125	0	C38	Anhui Province	4	0.568182	0.5	0	1	0.516667	0.5	0.508197	0	0	0.865234	0.741333	0.445415	22.7241	-0.029398	0	12	0.492814	22.48	0.053725	0.016678	8.61364	0.496061	22.2778	0.039904	0.033303	8.68333	3.04	0	0	2	1	0.51	0.333333	-0.019188	0.021103	-0.010979	-0.0120737	14.7727	0.494228
6038852017	2017	603885	0.828039	17	-0.134048	0	G56	Shanghai	7	1.125	1.11905	0	3	0.142857	0	0.125	0	0	1.29412	0.857143	0.565968	23.7308	0.136451	0	9	0.450762	22.579	0.028687	0.100717	8.79167	0.515764	24.5144	0.075202	8.6e-07	9.14286	3.25	1	0	6	0	0.631209	0.333333	-0.285195	0.022851	-0.0191497	-0.150804	19.125	0.931544
7662019	2019	766	0.552057	7	-0.018796	3	C27	Jilin Province	9	1.2069	1.24138	1	16	1.79787	1.78723	1.81053	1	1	1.31532	1.6153	0.432534	22.2704	0.015935	4e-05	9	0.540918	22.7396	0.021923	0.02432	8.41379	0.350746	22.4003	0.075093	0.071226	8.60638	3.11	1	0	2	0	0.249836	0.333333	0.175884	0.008561	-0.0337935	-0.0226853	8.44828	0.666276
6005092015	2015	600509	0.922472	41	-0.071888	4	D44	Xinjiang Uighur Autonomous Region	5	0.62963	0.777778	1	13	1.27119	1.32203	1.31667	1	0	1.14583	1.28049	0.726797	23.5741	0.037334	6.6e-07	11	0.554063	22.4051	0.04212	0.000859	9.03704	0.575174	23.4067	0.097277	0.000192	9.71186	2.8	0	1	3	0	0.371957	0.363636	0.04761	0.009186	-0.0913834	-0.045263	25.8148	0.580816
6652018	2018	665	0.893924	29	-0.099344	0	R86	Hubei Province	8	2.12698	2.11111	0	5	1.77778		1.6	1	1	1.83108	1.2	0.402302	23.1352	0.05049	0.000112	10	0.529309	22.7108	0.043839	0.055768	8.77778	0.293865	22.3583	0.003281	0.036765	8.22222	3.01	0	1	17	1	0.131601	0.4	0.378439	0.009642	-0.176611	-0.211302	61.6825	1.90136
6009982014	2014	600998	0.843334	21	-0.064698	0	F51	Hubei Province	4	0.728814	0.677966	0	11	0.910714	0.857143	0.894737	0	0	0.708955	0.885246	0.664781	23.9065	-0.007116	0.034731	11	0.545927	22.1784	0.03176	0.013787	8.74576	0.568293	22.0393	0.000955	0.014735	8.23214	3.01	0	0	5	0	0.263609	0.363636	-0.025699	0.005522	-0.0589215	-0.0471529	15.3051	0.614633
6017662010	2010	601766	0.585754	8	-0.037664	0	C37	Beijing	0	0.422222	0.388889	0	1	0.115385	0.076923	0.111111	0	0	0.469613	0.488011	0.675926	25.0214	0.050515	0	9	0.522437	23.232	0.039191	0.008947	10.0444	0.467249	20.8767	0.055321	0.015078	9.96154	3.17	1	1	2	0	0.542712	0.555556	0.453525	0.0084	-0.0043458	-0.0159025	3.37778	0.247318
6000742016	2016	600074	0.865772	26	-0.017336	3	C39	Jiangsu Province	6	1.28676	1.27193	1	11	1.15385	1.17582	1.17391	1	1	1.5072	1.21606	0.502315	22.9685	-0.035622	0.364544	9	0.428284	22.3586	0.052546	0.118788	8.53677	0.444436	22.3323	0.025701	0.08194	8.35165	3.14	1	0	2	0	0.350659	0.333333	-0.126428	0.039006	-0.0200026	-0.0223068	33.4559	1.11404
6002662015	2015	600266	0.935948	51	-0.076915	3	K70	Beijing	5	1.23148	1.25926	1	36	3.44828	3.48276	3.44318	1	1	1.22772	3.44828	0.68134	24.8827	-0.087942	0	9	0.522214	23.8059	0.045344	0.043544	9.56481	0.621153	22.9643	0.001581	0.013607	8.25287	3.17	1	1	10	0	0.403873	0.444444	0.545576	0.004091	-0.265223	-0.094719	62.8055	1.1526
6002252014	2014	600225	0.927602	48	-0.067809	3	K70	Fujian Province	4	1.32	1.18	1	20	2.38095	2.29762	2.38824	1	1	0.859375	2.38095	0.916126	23.3259	-0.109328	0	9	0.552057	22.3867	-0.028843	0.062436	8.34	0.612873	22.6287	-0.039739	0.010291	8.27381	3.06	1	1	10	1	0.580705	0.333333	10.301	-0.01122	-0.161449	-0.0895074	63.36	1.22443
18962014	2014	1896	0.635181	9	-0.076131	0	D44	Henan Province	4	0.46875	0.4375	0	3	0.589286	0.571429	0.578947	0	0	0.708955	0.565789	0.693992	23.2199	0.092782	1.2e-05	7	0.57597	22.5922	0.056668	0.01985	8.84375	0.582259	23.2062	0.09559	0.000254	9.85714	3.05	0	1	3	0	0.60742	0.428571	-0.088131	0.024936	-0.0448627	-0.0356862	4.21875	0.297741
6008592016	2016	600859	0.939056	50	-0.060073	3	F52	Beijing	6	0.810345	0.818965	1	8	1.1194	1.14925	1.14706	0	0	1.06161	1.14754	0.400103	23.6018	0.055111	3.7e-05	11	0.518417	23.8384	0.048062	0.043843	9.4569	0.540314	22.6162	0.044152	0.045318	8.8209	3.17	1	1	5	0	0.381823	0.363636	0.26274	0.013554	-0.067246	-0.0486799	40.5172	0.760959
6019082016	2016	601908	0.919998	40	-0.017336	1	C35	Beijing	6	0.827586	0.818965	1	8	1.05263	1.03509	1.05172	0	0	1.07109	1.21842	0.475375	23.2072	0.04028	0.004393	9	0.517768	23.8418	0.04819	0.043806	9.47414	0.463243	22.162	0.041749	0.087709	8.61403	3.17	1	0	2	1	0.574927	0.333333	0.302752	0.010521	-0.018248	-0.0143467	33.1035	0.761378
6006212018	2018	600621	0.911247	36	-0.110178	1	J67	Shanghai	8	1.71098	1.69364	1	12	0.761905	0.809524	0.772727	0	1	1.7748	0.913043	0.666142	23.7117	-0.072131	0	7	0.45573	22.6012	0.036113	0.105009	8.66474	0.716781	25.2753	0.017203	0.007121	9.85714	3.25	1	1	9	0	0.274896	0.428571	-0.194027	0.000114	-0.083945	-0.188512	61.5954	1.55913
6009692015	2015	600969	0.824713	20	-0.071888	4	D44	Hunan Province	5	1.5	1.56818	1	22	1.27119	1.32203	1.31667	1	1	1.41727	1.28049	0.622433	22.9238	0.070703	0	8	0.453648	22.1831	0.032183	0.051282	8.81818	0.576943	23.4177	0.096711	0.000192	9.76271	2.98	0	1	3	1	0.121164	0.375	0.054395	0.003732	-0.0913834	-0.107832	30	1.23707
6006172019	2019	600617	0.734329	14	-0.058123	0	D45	Shanghai	9	2.01163	2	0	4	1.6875	1.5625	1.58824	1	1	1.84048	1.1	0.853434	24.108	0.025794	0.000101	11	0.468408	22.7278	0.052658	0.10512	8.61628	0.500113	22.7063	0.072233	0.091243	10.0625	3.25	1	0	3	0	0.316407	0.363636	0.632752	0.000354	-0.0980832	-0.116923	28.1628	1.4772
6005002011	2011	600500	0.732353	10	-0.114809	0	F52	Beijing	1	0.557895	0.547368	0	14	0.641026	0.615385	0.632911	0	0	0.494681	0.71875	0.654551	23.9642	0.035438	2.1e-05	9	0.541429	23.4753	0.03006	0.008649	10.0947	0.584555	22.0273	0.04963	0.015925	8.92308	3.17	1	1	5	0	0.551688	0.444444	-0.06335	0.015811	-0.0735956	-0.0640514	5.57895	0.408576
8502019	2019	850	0.439815	6	-0.018796	0	C17	Anhui Province	9	1.01818	1	0	5	0.761905	0.714286	0.727273	0	0	1.84048	1.61845	0.42404	22.7451	0.075574	0.000399	9	0.459823	22.7432	0.059757	0.076882	8.85455	0.370491	21.7234	0.026252	0.100675	8.66667	3.04	0	1	2	0	0.464	0.444444	0.243237	0.054279	-0.0143211	-0.0191382	6.10909	0.447812
6017002011	2011	601700	0	0	-0.045771	0	C33	Jiangsu Province	1	0.43617	0.425532	0	11	0.5	0.333333	0.461538	0	0	0.533191	0.52809	0.083794	21.7168	0.00135	0.575225	9	0.518955	22.1167	0.00666	0.041357	8.65957	0.615907	22.0226	-0.008779	0.002017	9.08333	3.14	1	0	2	0	0.301721	0.333333	-0.005815	0.017274	-0.0228857	-0.0199641	0	0
6006042015	2015	600604	0.914126	33	-0.076915	1	K70	Shanghai	5	1.26563	1.27344	1	15	3.47126	3.48276	3.44318	1	1	1.53102	3.47126	0.593123	22.8986	-0.144142	0	6	0.488082	22.743	0.032511	0.037424	8.96875	0.622167	22.9871	0.002227	0.013607	8.28736	3.25	1	1	10	0	0.50429	0.5	16.5285	-0.003124	-0.266991	-0.0973452	41.7656	1.15694
6003302015	2015	600330	0.749795	13	-0.01935	2	C39	ZheJiang Province	5	1.99048	1.62857	1	20	1.39241	1.41772	1.4	1	1	1.5292	1.35641	0.195152	22.1957	-0.000265	0.061169	8	0.445844	22.1727	0.049807	0.093039	8.73333	0.440501	22.2776	0.049036	0.067702	8.29114	3.15	1	0	2	1	0.130008	0.375	-0.197201	0.002345	-0.0269428	-0.0385153	25.8762	1.49245
6002892017	2017	600289	0.814004	17	-0.15078	0	I65	Heilongjiang Province	7	2.03333	2	0	3	1.54286	1.51429	1.5	1	1	1.81416	1.72131	0.763417	21.8159	-0.450405	0.000776	11	0.496953	22.7105	0.026499	0.045793	8.03333	0.395554	21.8192	0.026239	0.195726	8.4	3.11	1	0	8	0	0.328932	0.363636	1.40293	0.001816	-0.232632	-0.306587	34.5667	1.65514
6018882013	2013	601888	0.830266	16	-0.154802	0	L72	Beijing	3	0.556701	0.546392	0	6	1.18182	1	1.08333	1	0	0.526316	1.08333	0.251164	23.2852	0.113431	0	7	0.543219	23.6924	0.036763	0.0104	9.95876	0.521946	22.4023	0.014902	0.000889	9.81818	3.17	1	1	11	0	0.552986	0.571429	-0.000791	0.056944	-0.182948	-0.0861785	8.90722	0.46221
6001752019	2019	600175	0.927894	48	-0.12944	3	S90	Hainan Province	9	1.31818	1.45455	1	20	1.1		1.19048	0	1	1.80583	1.1	0.346547	23.3735	-0.007795	0.309677	9	0.437005	22.0251	0.013332	0.00152	8.40909	0.477574	22.2274	0.023675	0.009617	8.65	3.01	0	0	18	0	0.299849	0.333333	-0.122742	-0.005118	-0.142384	-0.170625	63.2727	1.22313
8392014	2014	839	0.775496	14	-0.173368	1	I63	Beijing	4	0.76	0.75	1	11	0.571429	0.714286	0.625	0	0	0.733333	0.645161	0.42021	23.1613	0.112736	0.000279	15	0.540059	23.8417	0.043848	0.015619	9.69	0.393648	22.3477	-0.023421	0.000166	9.57143	3.17	1	1	8	0	0.414174	0.333333	0.332949	0.003539	-0.0990674	-0.13176	10.64	0.589377
6000352011	2011	600035	0.889824	29	-0.092652	0	G58	Hubei Province	1	0.694915	0.661017	0	5	0.28125	0.25	0.272727	0	0	0.625954	0.344828	0.62587	22.9782	0.061314	0	9	0.585272	21.9412	0.019849	0.014226	9.38983	0.409653	22.7379	0.071869	0.01729	10.1875	3.01	0	1	6	0	0.403656	0.333333	0.017628	0.01818	-0.0260584	-0.0643854	20.1525	0.618352
6004832018	2018	600483	0.921925	40	-0.065855	0	D44	Fujian Province	8	2	1.95385	0	2	1.22951	1.18033	1.20968	1	1	1.77614	1.30108	0.51407	24.0267	0.07868	0	9	0.517399	22.6115	0.059029	0.126988	8.24615	0.591055	23.7106	0.06587	0.001209	9.88525	3.06	1	1	3	0	0.624982	0.333333	0.058324	0.008038	-0.0809695	-0.13171	80	1.84385
282014	2014	28	0.950257	63	-0.064698	0	F51	Guangdong Province	4	1.008	0.984	0	12	0.910714	0.857143	0.894737	0	0	1.16374	0.885246	0.621854	23.275	-0.062102	0	9	0.521464	22.5974	0.048478	0.019449	9.584	0.56906	22.0506	0.001937	0.015355	8.26786	3.07	1	1	5	0	0.51	0.333333	-0.035377	0.014015	-0.0589215	-0.0652157	63.504	0.957859
5372015	2015	537	0.734569	10	-0.076915	4	K70	Tianjin	5	1.6087	1.69565	1	15	3.43678	3.48276	3.44318	1	1	1.22277	3.43678	0.657062	22.802	-0.327058	2.8e-05	9	0.546173	22.8591	0.036718	0.022663	8.69565	0.621432	22.9882	0.004329	0.013607	8.25287	3.44	1	1	10	0	0.208247	0.333333	0.141691	0.015565	-0.264339	-0.123732	16.087	1.1817
6004592019	2019	600459	0.580013	8	-0.018796	0	C32	Yunnan Province	9	1.73684	1.52632	0	2	1.05405	0.945946	1.02632	0	1	1.2449	1.61845	0.546156	22.7429	-0.112978	0	7	0.517417	23.1373	0.046384	0.003764	9.05263	0.494422	23.0857	0.066418	0.052146	9.13513	2.86	0	1	2	0	0.396439	0.428571	-0.259674	0.00555	-0.0198124	-0.0326464	13.8947	1.00739
6007012016	2016	600701	0.577447	8	-0.099662	1	S90	Heilongjiang Province	6	0.7	0.733333	1	5	2.04348		2	1	0	1.21429	2.04348	0.408546	22.7231	-0.010112	5.6e-05	8	0.481903	22.5827	0.042804	0.040692	8.36667	0.436345	21.9744	0.014238	0.025571	8.47826	3.11	1	1	18	0	0.164238	0.375	1.03584	-0.001104	-0.203656	-0.0697631	5.6	0.404213
6662012	2012	666	0.623695	8	-0.021213	0	C35	Shanxi Province	2	0.666667	0.619048	0	7	0.309524	0.285714	0.302326	0	0	0.636842	0.629214	0.481236	23.4676	0.115193	0.000472	9	0.579796	22.2857	0.039361	0.0289	9.42857	0.525644	22.146	0.017702	0.025361	9	2.94	0	1	2	0	0.311299	0.444444	0.131599	0.030633	-0.0065658	-0.0141418	5.33333	0.415797
6004232018	2018	600423	0.808165	18	-0.016152	0	C26	Guangxi Zhuang Autonomous Region	8	1.03846	0.884615	0	6	1.43689	1.42718	1.42308	1	0	1.69417	1.61746	0.208335	21.7321	0.00881	0.00269	8	0.537751	22.3495	-0.000918	0.025501	9.26923	0.410057	22.2233	0.058802	0.107687	8.42718	3.09	1	1	2	1	0.252227	0.375	0.486571	0.002471	-0.023208	-0.0167727	18.6923	0.839248
6007102016	2016	600710	0.93738	49	-0.017336	2	C35	Jiangsu Province	6	1.29412	1.27193	1	4	1.03509	1.05263	1.05172	0	1	1.5088	1.21724	0.823054	24.3348	-0.050583	5.2e-05	9	0.425926	22.3486	0.052656	0.121468	8.53677	0.457143	22.1422	0.043343	0.087785	8.61403	3.14	1	1	2	0	0.232272	0.444444	238.944	-0.023387	-0.0179439	-0.0224343	63.4118	1.21308
6002692013	2013	600269	0.82222	20	-0.116862	0	G54	Jiangxi Province	3	0.727273	0.636364	0	5	0.636364	0.590909	0.608696	0	0	0.891441	0.5	0.52603	24.0597	0.057421	4.6e-06	15	0.565264	22.426	0.057079	0.000618	9.36364	0.455039	22.8527	0.055681	0.000217	9.68182	2.94	0	1	6	0	0.519762	0.4	0.489397	0.005321	-0.0743665	-0.0849903	14.5455	0.597978
8092011	2011	809	0.589656	8	-0.045771	0	C17	Sichuan Province	1	0.551724	0.534483	0	8	0.583333	0.5	0.56	0	0	0.585938	0.52809	0.399416	21.9788	0.066048	3.8e-06	9	0.543691	21.5411	0.025787	0.003929	8.53448	0.474925	21.3277	0.020973	0.023269	9.04167	3.05	0	1	2	0	0.120968	0.333333	26.6662	-0.005071	-0.0266999	-0.0252531	4.41379	0.325327
9282014	2014	928	0.937071	48	-0.02125	0	C30	Jilin Province	4	0.551724	0.517241	0	5	0.55814	0.534884	0.545455	0	0	0.838095	0.741333	0.774269	23.0943	0.050305	0	7	0.528168	22.3372	0.031954	0.014976	8.72414	0.503895	22.3837	0.06538	0.033978	8.51163	3.11	1	1	2	0	0.351252	0.571429	-0.688974	-0.052577	-0.0118603	-0.011724	26.4828	0.517005
5602015	2015	560	0.627638	9	-0.052347	0	F52	Yunnan Province	5	1.94737	1.63158	0	18	1.50746	1.47761	1.48529	1	1	1.72794	1.26446	0.382268	22.531	-0.004159	3.7e-05	7	0.643651	22.7916	0.029747	0.00057	9.05263	0.549509	22.4662	0.032381	0.024946	8.85075	2.86	0	0	5	1	0.19337	0.428571	0.006477	0.001189	-0.0789116	-0.10194	17.5263	1.22224
6006172015	2015	600617	0.884021	30	-0.071888	0	D45	Shanghai	5	1.27344	1.23438	0	4	1.75	1.25	1.55556	1	1	1.53285	1.32927	0.766396	23.5758	0.050928	0	11	0.486729	22.7377	0.030987	0.037424	8.92969	0.511988	22.9649	0.072027	0.008274	10.125	3.25	1	1	3	0	0.316407	0.363636	0.366259	0.012893	-0.125805	-0.0915453	38.2031	1.12574
6000572018	2018	600057	0.819514	19	-0.192301	1	L72	Fujian Province	8	1.98462	1.95385	1	9	1.94737	1.78947	1.9	1	1	1.7748	2.18182	0.644597	24.7255	0.037051	1.2e-06	9	0.515391	22.6007	0.05967	0.126988	8.24615	0.504294	22.5923	0.017519	0.059555	8.63158	3.06	1	1	11	0	0.540337	0.333333	0.010165	0.006168	-0.37448	-0.381643	37.7077	1.62642
662010	2010	66	0.885826	27	-0.037664	1	C39	Guangdong Province	0	0.669421	0.677686	1	10	0.531646	0.544304	0.5375	0	0	0.638037	0.486601	0.674447	24.2175	-0.04292	7.2e-05	9	0.501177	21.9676	0.043407	0.01427	9.28926	0.485913	21.379	-0.01451	0.015312	8.5443	3.07	1	1	2	0	0.539174	0.333333	0.093596	0.008724	-0.0200238	-0.025213	18.0744	0.592991
6001512016	2016	600151	0.9193	39	-0.017336	3	C39	Shanghai	6	1.35664	1.37762	1	17	1.15385	1.17582	1.17391	1	1	1.5072	1.21606	0.546481	23.348	0.075768	4.6e-05	9	0.467349	22.6619	0.040014	0.072467	8.86713	0.443951	22.3281	0.024477	0.085946	8.35165	3.25	1	1	2	0	0.283423	0.333333	0.659802	0.003412	-0.0200026	-0.0235182	52.9091	1.24716
6002112017	2017	600211	0.560547	8	-0.015564	0	C27	Tibet Autonomous Region	7	1.6	1.3	0	6	1.93478	1.75	1.91398	1	1	1.26667	1.15401	0.122162	21.5692	0.039251	0	9	0.402427	21.9215	0.079618	0.064119	7.5	0.329196	22.2526	0.052418	0.074642	8.73913	0	0	0	2	0	0.318266	0.333333	0.317248	0.024201	-0.0301137	-0.024903	12.8	0.896875
6011062011	2011	601106	0.778594	14	-0.045771	0	C35	Heilongjiang Province	1	0.642857	0.607143	0	3	0.488889	0.4	0.478261	0	0	0.617647	0.52809	0.505106	24.2546	-0.04812	0	9	0.474185	21.6185	-0.005386	0.006294	9.07143	0.551025	21.9189	-0.034758	0.02287	9	3.11	1	1	2	0	0.621104	0.555556	0.774611	0.000749	-0.0223771	-0.0294244	9	0.500525
8022016	2016	802	0.743506	13	-0.115348	2	R86	Beijing	6	0.818965	0.827586	1	36	0.571429		0.75	0	0	1.06635	0.962963	0.161005	22.3866	3.7e-05	0.025259	9	0.520478	23.8489	0.048537	0.043626	9.47414	0.290445	22.4358	0.043836	0.044027	9.57143	3.17	1	0	17	0	0.156752	0.333333	5.69183	-0.006464	-0.0659131	-0.0944659	10.6465	0.608906
6001832017	2017	600183	0.655875	10	-0.015564	0	C39	Guangdong Province	7	1.61039	1.57792	0	16	1.22115	1.19231	1.20952	1	1	1.61765	1.15401	0.500163	23.2759	0.046192	0.004744	11	0.455149	22.8776	0.045498	0.088374	8.88961	0.446311	22.2637	0.015375	0.120683	8.30769	3.07	1	1	2	0	0.158343	0.363636	0.051494	0.029039	-0.0190065	-0.0250647	16.1039	1.05621
6010212018	2018	601021	0.933562	46	-0.051208	3	G56	Shanghai	8	1.69942	1.69364	1	6	0.571429	1	0.875	0	1	1.77212	0.916667	0.498608	24.0033	0.108965	0	8	0.456698	22.5995	0.035066	0.105009	8.65896	0.519346	24.5796	0.077791	2.4e-07	9.14286	3.25	1	0	6	0	0.54968	0.375	-0.237152	0.015712	-0.0292618	-0.0870243	78.1734	1.58652
6006372011	2011	600637	0.651398	8	-0.045771	1	C39	Shanghai	1	0.438596	0.429825	1	20	0.594937	0.531646	0.6	0	0	0.531049	0.526685	0.143851	21.8599	0.17487	0	9	0.489312	22.1741	-0.001845	0.008986	9.17544	0.471098	21.6258	0.009848	0.01097	8.36709	3.25	1	1	2	0	0.419206	0.333333	-1.60585	0.004009	-0.027231	-0.0200751	3.50877	0.285701
9602012	2012	960	0.759983	14	-0.021213	0	C32	Yunnan Province	2	1.26316	1.10526	0	4	0.655172	0.551724	0.633333	0	1	0.734848	0.629214	0.78013	23.8779	0.011796	0	10	0.593961	22.3603	0.014669	0.001417	9.26316	0.54352	22.7343	0.017991	0.066825	9.62069	2.86	0	1	2	0	0.505104	0.4	0.420423	0.002357	-0.013898	-0.026795	17.6842	0.959978
6001332019	2019	600133	0.811773	17	-0.143205	2	E48	Hubei Province	9	1.37097	1.35484	1	18	1.13158	1.18421	1.15385	1	1	1.46939	1.13043	0.776981	24.0058	0.013458	0	8	0.535063	22.7793	0.058323	0.055234	8.77419	0.703017	23.9599	0.003959	0.097598	8.18421	3.01	0	0	4	0	0.223732	0.375	0.237306	0.001855	-0.162048	-0.19633	23.3065	1.11292
6006492013	2013	600649	0.841628	19	-0.069207	3	K70	Shanghai	3	0.706897	0.732759	1	26	2.41176	2.32941	2.4186	1	0	0.885177	2.41176	0.55266	24.2613	0.017918	0	8	0.496105	22.4515	0.037543	0.008352	9.14655	0.617124	22.451	-0.022939	0.011094	8.35294	3.25	1	1	10	0	0.556146	0.625	0.376095	0.009835	-0.16691	-0.048922	13.431	0.594944
8102014	2014	810	0.798609	16	-0.02125	2	C39	Sichuan Province	4	0.7	0.716667	1	12	1.13889	1.125	1.15068	1	0	0.896296	0.738667	0.48494	22.0868	0.054724	0.058106	9	0.510894	22.0774	0.035891	0.012943	8.43333	0.480217	22.1815	0.012046	0.029733	8.59722	3.05	0	0	2	0	0.585425	0.333333	-0.516084	-0.003632	-0.024201	-0.0148748	11.2	0.559026
6002062014	2014	600206	0.909977	35	-0.02125	1	C32	Beijing	4	0.76	0.75	1	3	0.375	0.40625	0.393939	0	0	0.733333	0.74	0.08226	21.8652	-0.026224	0	9	0.543438	23.8546	0.045237	0.015622	9.75	0.553372	22.9022	0.044236	0.051771	9.34375	3.17	1	1	2	0	0.469147	0.333333	0.007169	-0.005829	-0.0079686	-0.0161498	26.6	0.691582
7922011	2011	792	0.824261	20	-0.045771	0	C26	Qinghai Province	1	0.75	0.625	0	3	0.492754	0.478261	0.485714	0	0	0.477778	0.52809	0.492258	24.1033	0.040482	2.5e-05	11	0.724669	22.018	-0.001408	6.6e-06	9.25	0.552617	21.9167	0.055495	0.008987	8.94203	——	0	1	2	0	0.309902	0.363636	-0.331457	0.033247	-0.022554	-0.0343285	15	0.618196
9372011	2011	937	0.867917	23	-0.176968	2	B06	Hebei Province	1	0.413793	0.482759	1	12	0.428571	0.333333	0.5	0	0	0.484043	0.45	0.572459	24.3623	0.080082	0	15	0.587912	22.1064	0.014932	0.015361	9.2069	0.477684	23.13	0.098531	8.2e-06	10.5238	2.97	0	1	1	0	0.364538	0.333333	-0.120331	0.02943	-0.0758432	-0.0732279	9.51724	0.359138
6152017	2017	615	0.718826	10	-0.0699	5	K70	Hubei Province	7	1.90164	1.98361	1	26	3.87013	3.76623	3.88462	1	1	1.52414	3.87013	0.693009	22.9376	-0.072333	0.015617	9	0.507166	22.6691	0.025927	0.053978	8.72131	0.64367	23.5018	-0.013524	0.013585	8.4026	3.01	0	0	10	0	0.426206	0.333333	9.01772	-0.001443	-0.270521	-0.132924	19.0164	1.36695
6007602017	2017	600760	0.903956	32	-0.015564	0	C36	Shandong Province	7	1.08791	1.05495	0	12	0.934426	0.885246	0.919355	0	0	1.29412	1.15401	0.723102	23.9962	0.123776	6e-05	10	0.459369	22.6821	0.045705	0.077478	8.67033	0.482545	22.556	0.033734	0.117662	9.03279	3.07	1	1	2	0	0.723814	0.4	71.5366	-0.005987	-0.0145438	-0.0169327	34.8132	0.983425
6712010	2010	671	0.780186	14	-0.058649	3	S90	Fujian Province	0	0.75	0.818182	1	121	0.823529	0.803922	0.865385	0	0	0.505543	0.823529	0.534319	22.4989	-0.122519	3.9e-05	5	0.573367	21.9412	-0.03227	0.016598	8.88636	0.505444	21.6243	0.034616	0.014058	9.01961	3.06	1	0	18	0	0.238998	0.2	0.945149	0.003229	-0.0482988	-0.0439864	10.5	0.58514
6003162010	2010	600316	0.734625	11	-0.037664	0	C37	Jiangxi Province	0	0.590909	0.5	0	7	0.115385	0.076923	0.111111	0	0	0.512195	0.488011	0.253346	22.5671	0.014072	0	12	0.554404	22.0736	0.062587	0.000244	9.68182	0.483502	20.9711	0.056723	0.015078	9.84615	2.94	0	1	2	0	0.436309	0.333333	0.688001	0.008777	-0.0043458	-0.0222559	6.5	0.434097
5632018	2018	563	0.509172	6	-0.110178	3	J69	Shaanxi Province	8	1.71429	1.82143	1	4	2.5	2.875	2.55556	1	1	1.70755	0.869565	0.15184	23.2312	-0.105642	0	7	0.462631	22.6318	0.033182	0.02775	8.53571	0.470392	23.0661	-0.014457	0.000171	8.125	3.01	0	1	9	0	0.350457	0.428571	0.592174	0.012976	-0.275444	-0.188876	10.2857	0.872866
6002082010	2010	600208	0.894603	30	-0.045283	2	K70	ZheJiang Province	0	0.550725	0.565217	1	38	1.02857	1	1.04225	0	0	0.507761	1.02857	0.684417	24.0715	-0.084542	0.001975	9	0.514851	21.8046	0.02504	0.037511	9.42029	0.589185	21.8149	-0.018239	0.008695	8.38571	3.15	1	0	10	0	0.626614	0.333333	1.37323	0.00818	-0.046577	-0.0249386	16.5217	0.49268
6000502018	2018	600050	0.876023	28	-0.165565	0	I63	Beijing	8	1.36719	1.35156	0	4	0.555556	0.444444	0.5	0	1	1.18261	2.30303	0.414983	27.0181	0.175039	9e-07	13	0.516993	23.7898	0.037825	0.073948	9.32031	0.418299	23.2986	0.039301	0.023792	11.2222	3.17	1	1	8	0	0.367403	0.384615	0.007915	0.005194	-0.0919803	-0.226358	38.2812	1.19769
402015	2015	40	0.792783	17	-0.076915	1	K70	Guangdong Province	5	1.61765	1.61029	1	27	3.47126	3.48276	3.44318	1	1	1.59783	3.47126	0.804167	22.6356	0.028219	1.1e-05	11	0.484711	22.6795	0.05592	0.039211	9.13235	0.619741	22.9901	0.000246	0.013607	8.22989	3.07	1	0	10	1	0.298768	0.363636	4.0319	0.001493	-0.266991	-0.124421	27.5	1.28244
6015672016	2016	601567	0.868621	23	-0.017336	7	C40	ZheJiang Province	6	1.632	1.464	1	22	1.2	1.4	2.16667	1	1	1.5008	1.21133	0.404999	23.1774	0.075782	0.169289	9	0.417239	22.1331	0.056154	0.126971	8.704	0.345088	21.84	0.035005	0.153615	8.4	3.15	1	0	2	0	0.322609	0.333333	0.416278	0.007934	-0.0208027	-0.0282917	37.536	1.41759
5192016	2016	519	0.891036	30	-0.017336	0	C30	Sichuan Province	6	1.12903	1.08065	0	5	1.61905	1.59524	1.5814	1	0	1.31206	1.2196	0.282296	23.0516	0.015321	0	9	0.487388	22.2583	0.019364	0.022849	8.51613	0.452787	22.4526	0.050928	0.062087	8.30952	3.05	0	1	2	0	0.336804	0.333333	6.83547	0.001966	-0.0280672	-0.0195724	33.871	1.00601
6007872015	2015	600787	0.896572	34	-0.119213	7	G59	Tianjin	5	1.47826	1.69565	1	22	0.5	4	2.66667	0	1	1.20792	0.904762	0.421553	23.4358	-0.004674	0.000173	8	0.556413	22.8315	0.022701	0.022657	8.73913	0.301039	21.2809	0.11547	0.002892	8	3.44	1	1	6	0	0.437399	0.375	0.202526	0.001968	-0.0596064	-0.176228	50.2609	1.32537
6016162011	2011	601616	0	0	-0.045771	0	C38	Shanghai	1	0.447368	0.429825	0	7	0.571429	0.5	0.55814	0	0	0.533191	0.52809	0.271564	22.0165	-0.019703	0.199708	11	0.488192	22.1727	-0.000138	0.007234	9.1579	0.559257	22.2497	0.007214	0.024986	8.92857	3.25	1	0	2	0	0.279068	0.363636	0.32811	0.009173	-0.026155	-0.0204766	0	0
6001722017	2017	600172	0.588502	8	-0.015564	4	C30	Henan Province	7	0.942857	1.05714	1	10	1.56818	1.43182	1.62222	1	0	1.53103	1.14979	0.532538	23.1271	0.00139	0.082395	9	0.507597	22.8327	0.043358	0.059381	8.57143	0.431103	22.4279	0.06749	0.105624	8.34091	3.05	0	0	2	0	0.229461	0.333333	0.372329	0.012012	-0.0244078	-0.014675	7.54286	0.554873
6000572015	2015	600057	0.932814	41	-0.16308	0	L72	Fujian Province	5	2.27451	1.98039	0	9	2	1.92308	1.85714	1	1	1.53285	1.73333	0.655411	23.9851	0.111992	1.2e-06	8	0.500657	22.5133	0.071127	0.07709	8.41177	0.42975	22.2765	0.012986	0.075907	8.61539	3.06	1	1	11	0	0.533395	0.375	-0.069206	0.005174	-0.326161	-0.370928	93.2549	2.12169
6038332019	2019	603833	0.90485	35	-0.018796	0	C21	Guangdong Province	9	2.03205	2.02564	0	2	1.90909	1.81818	1.75	1	1	1.82039	1.61845	0.354732	23.4188	0.145562	0.779101	6	0.475549	23.0512	0.061135	0.071872	8.76282	0.510576	22.3145	0.077075	0.356641	7.81818	3.07	1	0	2	1	0.685437	0.5	-0.006764	0.008061	-0.035884	-0.0381952	71.1218	1.8387
9582018	2018	958	0.922542	41	-0.065855	0	D44	Hebei Province	8	1.17647	1.11765	0	4	1.22951	1.18033	1.20968	1	1	1.18261	1.30108	0.666509	23.1039	0.054492	0.000226	8	0.502333	23.2454	0.043817	0.071912	9.47059	0.588556	23.7257	0.066267	0.001205	9.90164	2.97	0	1	3	1	0.333689	0.375	0.179391	0.010122	-0.0809695	-0.0774767	48.2353	1.08534
6002692011	2011	600269	0.711182	12	-0.092652	0	G54	Jiangxi Province	1	0.772727	0.636364	0	5	0.75	0.5	0.6	0	0	0.533191	0.344828	0.535359	23.859	0.083221	4.6e-06	13	0.560445	22.1967	0.055749	0.00023	9.68182	0.472307	21.6243	0.033374	0.0002	9.5	2.94	0	1	6	0	0.519762	0.384615	0.138056	0.014084	-0.0694892	-0.0715949	9.27273	0.54955
6003812011	2011	600381	0.639	10	-0.176968	0	B06	Qinghai Province	1	0.75	0.625	0	11	0.52381	0.428571	0.5	0	0	0.477778	0.5	0.411077	22.0934	0.06351	0	9	0.734817	22.2693	-0.004287	9.8e-06	9.5	0.485369	23.238	0.09932	8.2e-06	10.8095	——	0	0	1	0	0.312553	0.333333	-0.227287	0.004887	-0.0926973	-0.132726	7.5	0.47925
6018012016	2016	601801	0.757572	14	-0.115348	0	R85	Anhui Province	6	1.64	1.54	0	5	0.875		0.823529	0	1	1.512	1.03704	0.208197	23.1224	0.050575	5.5e-05	9	0.487594	22.6037	0.058869	0.046729	8.58	0.334607	22.4474	0.063668	0.000335	9.1875	3.04	0	1	17	0	0.535008	0.333333	-0.177541	0.029086	-0.100929	-0.189171	22.96	1.24242
6003372017	2017	600337	0.886953	28	-0.064989	2	F52	Xinjiang Uighur Autonomous Region	7	1.12903	1.19355	1	5	1.18462	1.2	1.19697	1	0	1.21905	1.21311	0.287802	22.6584	0.098855	0.004786	9	0.469744	22.5041	0.047824	0.055596	8.80645	0.53631	22.6629	0.054449	0.059838	8.90769	2.8	0	0	5	0	0.234879	0.333333	0.095047	0.008544	-0.0769866	-0.0733743	31.6129	1.0014
6002392010	2010	600239	0.509732	6	-0.045283	1	K70	Yunnan Province	0	0.315789	0.368421	1	59	1.04286	1	1.04225	0	0	0.401575	1.04286	0.68683	23.2108	-0.239592	0	7	0.586876	22.0296	0.024724	0.002776	9.73684	0.58915	21.8272	-0.016024	0.008723	8.41429	2.86	0	1	10	0	0.310277	0.428571	1.17999	0.002647	-0.0472239	-0.0143	1.89474	0.160968
6009632010	2010	600963	0.938636	57	-0.037664	1	C22	Hunan Province	0	0.631579	0.578947	1	3	0.25	0.3125	0.294118	0	0	0.527559	0.486601	0.620977	23.2169	0.018331	4.5e-05	10	0.534397	21.5344	0.053843	0.00459	9.39474	0.663497	21.7654	0.029807	0.000445	9.6875	2.98	0	1	2	0	0.224817	0.4	0.17582	0.003367	-0.0094159	-0.0237877	36	0.592823
6002992010	2010	600299	0.839484	21	-0.037664	0	C26	Beijing	0	0.422222	0.388889	0	1	0.486111	0.472222	0.479452	0	0	0.469613	0.488011	0.800647	23.4508	0.00233	2.5e-05	9	0.521051	23.2494	0.039726	0.008947	10.0444	0.533338	21.6766	0.067996	0.003285	9.05556	3.17	1	1	2	0	0.539585	0.333333	-0.055153	0.0002	-0.0183088	-0.0159025	8.86667	0.354449
6005672016	2016	600567	0.908723	36	-0.017336	1	C22	Anhui Province	6	1.62	1.54	1	11	1.06667	1	1.0625	0	1	1.5104	1.21842	0.579662	23.7214	0.047031	0.00368	7	0.480165	22.5917	0.05894	0.046656	8.62	0.456728	22.2192	0.046386	0.041074	8.93333	3.04	0	0	2	1	0.280601	0.428571	0.196811	0.003244	-0.0184913	-0.0280837	58.32	1.47213
7782017	2017	778	0.915731	38	-0.015564	0	C33	Hebei Province	7	1.08824	1	0	15	1.04762	1	1	0	0	0.973684	1.15401	0.579449	24.6158	0.075139	0.000106	9	0.49863	23.1218	0.031576	0.07632	9.20588	0.383517	21.9136	0.03414	0.216531	8.38095	2.97	0	1	2	0	0.389951	0.333333	-0.412682	0.004397	-0.0163056	-0.0169377	41.3529	0.996531
6011072015	2015	601107	0.860998	22	-0.119213	0	G54	Sichuan Province	5	1.5	1.48333	0	1	0.695652	0.652174	0.666667	0	1	1.72794	1.01587	0.603561	24.236	0.047419	4.1e-05	11	0.498481	22.1666	0.017246	0.016577	8.41667	0.458502	22.8849	0.066304	0.054344	9.3913	3.05	0	1	6	0	0.338749	0.363636	1.62979	0.010034	-0.0829306	-0.178819	33	1.2915
6008912015	2015	600891	0.888294	30	-0.052347	0	F52	Heilongjiang Province	5	1.13333	0.866667	0	5	1.50746	1.47761	1.48529	1	0	1.45455	1.26446	0.234334	22.0085	0.008306	0	9	0.482996	22.249	0.044041	0.023164	8.33333	0.551717	22.474	0.032195	0.024947	8.8209	3.11	1	0	5	0	0.375878	0.333333	47.7951	0.017067	-0.0789116	-0.0593269	34	1.00673
6038692016	2016	603869	0.931756	44	-0.130587	2	N78	Guangxi Zhuang Autonomous Region	6	1.34615	1.23077	1	8	1.27273		1.33333	1	1	1.42188	1.44444	0.30455	22.3699	0.045713	0	9	0.529793	22.3031	0.060927	0.021328	9.38461	0.434085	21.8554	0.05345	0.000333	9.27273	3.09	1	0	13	0	0.349648	0.333333	1.47941	0.004048	-0.166202	-0.17579	59.2308	1.25429
6007972012	2012	600797	0.671494	10	-0.86684	0	I65	ZheJiang Province	2	1.03947	0.75	0	15	0.5	0.444444	0.473684	0	0	0.831224	0.586207	0.597468	22.3068	-0.009263	0.013166	10	0.5058	22.1645	0.05529	0.048175	9.26316	0.396687	21.4332	0.030865	0.093007	9.27778	3.15	1	1	8	0	0.160564	0.4	0.299855	0.00077	-0.43342	-0.901057	10.3947	0.698
6005102013	2013	600510	0.89632	29	-0.069207	4	K70	Jiangsu Province	3	0.618557	0.659794	1	19	2.4	2.32941	2.4186	1	0	0.88309	2.4	0.668908	23.3964	-0.084174	0.009078	9	0.500798	22.2455	0.04525	0.050019	8.85567	0.615757	22.4611	-0.021738	0.010987	8.34118	3.14	1	1	10	0	0.558181	0.444444	0.173115	0.002914	-0.166096	-0.0428083	17.9381	0.554425
122010	2010	12	0.656073	8	-0.037664	3	C30	Guangdong Province	0	0.652893	0.677686	1	9	0.595238	0.619048	0.651163	0	0	0.625767	0.48378	0.457945	23.2466	0.189766	0.006509	9	0.502967	21.9756	0.041484	0.014217	9.28926	0.60354	21.7514	0.048559	0.00011	8.45238	3.07	1	1	2	0	0.036919	0.333333	0.092404	0.029593	-0.0224189	-0.0245904	5.22314	0.428345
6006222014	2014	600622	0.917697	38	-0.067809	0	K70	Shanghai	4	0.745902	0.680328	0	8	2.41667	2.29762	2.38824	1	0	0.865234	2.41667	0.61334	22.9125	-0.177948	0.000356	9	0.48704	22.5797	0.029599	0.025912	9.05738	0.616478	22.6336	-0.038922	0.010287	8.27381	3.25	1	1	10	1	0.121324	0.333333	4.34468	0.013363	-0.163871	-0.0505785	28.3443	0.684512
6006282016	2016	600628	0.625651	8	-0.060073	0	F52	Shanghai	6	1.37762	1.35664	0	3	1.16418	1.14925	1.14706	1	1	1.512	1.17213	0.305864	22.4781	0.07914	0.000204	9	0.469032	22.668	0.03999	0.072465	8.86713	0.541721	22.6329	0.043793	0.045316	8.85075	3.25	1	1	5	0	0.207265	0.333333	0.179219	0.002935	-0.0699358	-0.082758	11.021	0.861911
92014	2014	9	0.697905	9	-0.086331	2	S90	Guangdong Province	4	0.992	0.984	1	31	1.09524		1.13636	0	0	1.15205	1.09524	0.628934	23.4128	0.032232	0.000151	7	0.521407	22.5963	0.047724	0.019448	9.6	0.483689	21.6069	0.010948	0.000141	8.95238	3.07	1	0	18	1	0.123429	0.428571	0.945968	0.008555	-0.0945532	-0.0856405	8.928	0.692322
6007732015	2015	600773	0.911834	37	-0.076915	0	K70	Tibet Autonomous Region	5	1.75	1	0	9	3.48276	3.42529	3.44318	1	1	1.72794	3.48276	0.766631	23.127	0.10823	0.000206	9	0.357751	21.5339	0.110625	0.061978	8.625	0.620172	22.9845	-0.000674	0.013605	8.25287	0	0	1	10	0	0.436171	0.444444	15.8994	0.000865	-0.267875	-0.134601	64.75	1.59571
6001462016	2016	600146	0.882569	26	-0.017336	2	C26	Ningxia Hui Autonomous Region	6	0.5	0.6	1	16	0.888889	0.9	0.901099	0	0	1.18627	1.21724	0.265638	22.0981	-0.019553	0.001671	8	0.485643	22.1843	0.031829	0.00216	9.1	0.473439	22.2179	0.054978	0.052717	8.58889	2.98	0	0	2	0	0.155329	0.375	228.78	-0.010337	-0.0154094	-0.0086678	13	0.441285
6002312015	2015	600231	0.91058	36	-0.01935	0	C31	Liaoning Province	5	1.79592	1.69388	0	4	1.45833	1.375	1.4	1	1	1.45455	1.35897	0.666424	23.4511	0.075346	0.000503	9	0.574842	22.51	0.027921	0.039273	8.79592	0.750046	23.9623	0.043157	0.00012	9.29167	3.05	0	1	2	0	0.342552	0.333333	-0.240249	-0.010909	-0.0282185	-0.0347507	64.6531	1.63533
6035882019	2019	603588	0.726661	11	-0.060335	0	N77	Beijing	9	1.39844	1.38281	0	26	2.66667	2.5	2.46154	1	1	1.27391	1.72727	0.680442	23.1617	0.068675	0.320948	9	0.52398	23.872	0.055597	0.064487	9.15625	0.559133	23.0975	0.050016	0.093092	8.58333	3.17	1	0	13	0	0.224261	0.333333	0.745858	0.006394	-0.160893	-0.0843747	15.3828	1.01619
6016892017	2017	601689	0.931493	50	-0.015564	2	C36	ZheJiang Province	7	1.33742	1.26994	1	13	0.901639	0.885246	0.919355	0	1	1.29138	1.1519	0.395241	23.0967	0.086543	0.006834	8	0.391171	22.0573	0.045787	0.165877	8.46626	0.48792	22.5708	0.034344	0.117551	9.06557	3.15	1	0	2	0	0.657524	0.375	0.287297	0.032096	-0.0140335	-0.0208162	66.8712	1.2458
6008392017	2017	600839	0.941746	51	-0.015564	0	C39	Sichuan Province	7	1.125	0.984375	0	8	1.22115	1.19231	1.20952	1	0	1.26667	1.15401	0.681199	24.9041	0.022258	9.3e-06	8	0.494415	22.2767	0.031166	0.033303	8.29688	0.44457	22.248	0.015605	0.120729	8.33654	3.05	0	1	2	0	0.232151	0.375	0.177829	0.002663	-0.0190065	-0.01751	57.375	1.05946
5912015	2015	591	0.792257	16	-0.052347	1	F52	Chongqing	5	2.09375	1.96875	1	6	1.49254	1.47761	1.48529	1	1	1.72059	1.2562	0.726502	23.8473	0.033294	7.8e-05	0	0.519235	22.3616	0.037655	0.040548	9.1875	0.544371	22.4466	0.031822	0.024946	8.95522	3.12	1	1	5	0	0.4079	0	-1.06724	0.002074	-0.0781303	-0.109602	33.5	1.65879
8822010	2010	882	0.849499	19	-0.105449	1	F51	Beijing	0	0.411111	0.422222	1	23	0.625	0.6875	0.647059	0	0	0.464088	0.663043	0.373523	22.3967	-0.005382	7.3e-06	9	0.525797	23.2611	0.039812	0.008947	10.0444	0.524863	21.5317	0.00406	0.004743	9.1875	3.17	1	1	5	0	0.39475	0.333333	-0.09286	0.002207	-0.0659054	-0.0433511	7.81111	0.349239
6008012010	2010	600801	0.585754	8	-0.037664	2	C30	Hubei Province	0	0.534483	0.568965	1	8	0.619048	0.642857	0.651163	0	0	0.519685	0.48519	0.682906	23.6032	0.086457	0.000805	9	0.550633	21.7861	0.069459	0.00681	9.10345	0.598184	21.7429	0.051019	0.000246	8.45238	3.01	0	0	2	0	0.398814	0.333333	0.562888	0.003234	-0.0233157	-0.0201307	4.27586	0.313075
6007912013	2013	600791	0.943427	54	-0.069207	0	K70	Guizhou Province	3	0.769231	0.692308	0	5	2.44706	2.32941	2.4186	1	0	0.939394	2.44706	0.730698	22.6756	0.199257	3.3e-05	7	0.534574	22.4095	0.029058	0.023415	8.61539	0.61503	22.4696	-0.025073	0.011094	8.36471	2.99	0	1	10	0	0.452622	0.428571	4.19988	0.004928	-0.169353	-0.053236	41.5385	0.725713
6004382016	2016	600438	0.929768	46	-0.017336	1	C13	Sichuan Province	6	1.1129	1.12903	1	8	1.36842	1.42105	1.35	1	0	1.30496	1.21842	0.448494	23.7866	0.113635	0.003012	9	0.484707	22.2465	0.017779	0.022801	8.51613	0.428531	21.8251	0.018149	0.10036	8.05263	3.05	0	0	2	0	0.524524	0.333333	-0.406267	-0.001752	-0.0237224	-0.0192928	51.1936	1.03474
6011132018	2018	601113	0.855963	20	-0.016152	1	C28	ZheJiang Province	8	2.13609	2.10651	1	9	2	1.93333	1.9375	1	1	1.7748	1.61642	0.397638	22.9898	0.033535	0	7	0.411599	22.1468	0.05673	0.165476	8.49704	0.489605	22.9639	0.041393	0.057331	8.73333	3.15	1	0	2	0	0.30303	0.428571	0.126957	0.005438	-0.032303	-0.0345011	42.7219	1.82842
6001512015	2015	600151	0.922015	44	-0.01935	3	C39	Shanghai	5	1.25	1.27344	1	17	1.37975	1.39241	1.4	1	1	1.52737	1.35513	0.612229	23.1028	0.011428	5.3e-05	9	0.487933	22.7414	0.031296	0.037424	8.94531	0.435222	22.2661	0.048888	0.068476	8.27848	3.25	1	1	2	0	0.303437	0.333333	1.24109	-0.01012	-0.0266978	-0.0241873	55	1.15252
6003072012	2012	600307	0.884444	30	-0.021213	0	C31	Gansu Province	2	0.166667	0.111111	0	5	0.32	0.24	0.307692	0	0	0.582418	0.629214	0.73569	24.5542	0.011178	0	15	0.485143	21.6227	0.06071	0.000161	9	0.702305	23.6735	0.044469	0.012694	10.08	2.84	0	1	2	0	0.837353	0.333333	0.157156	0.003303	-0.0067881	-0.0035355	5	0.147407
6038852018	2018	603885	0.920533	39	-0.051208	2	G56	Shanghai	8	1.7052	1.69364	1	3	0.714286	1	0.875	0	1	1.77346	0.930556	0.552535	23.7892	0.090837	0	9	0.456387	22.6007	0.035171	0.105009	8.65318	0.511643	24.6102	0.08038	2.4e-07	9	3.25	1	0	6	0	0.631209	0.333333	-0.222068	0.021014	-0.0365773	-0.0873203	66.5029	1.5697
9792013	2013	979	0.929738	44	-0.069207	6	K70	Anhui Province	3	0.44186	0.55814	1	26	2.37647	2.32941	2.4186	1	0	0.878914	2.37647	0.774847	23.1751	-0.123488	1.5e-05	7	0.518127	22.4446	0.047887	0.00709	9.11628	0.61451	22.4638	-0.021276	0.011094	8.36471	3.04	0	0	10	0	0.399542	0.428571	-0.147468	0.019413	-0.164468	-0.0305797	19.4419	0.410815
6013602018	2018	601360	0	0	-0.165565	0	I64	ZheJiang Province	8	2.14201	2.10651	0	1	3	2.66667	2.84211	1	1	1.77614	2.30303	0.172711	24.1025	0.127701	0.148217	7	0.412929	22.1402	0.056173	0.164599	8.49704	0.356316	21.966	0.039454	0.124128	8	3.15	1	0	8	1	0.487392	0.428571	0.074898	0.021072	-0.496694	-0.354641	0	0
4012010	2010	401	0.642876	8	-0.037664	2	C30	Hebei Province	0	0.5	0.571429	1	16	0.619048	0.642857	0.651163	0	0	0.458564	0.48519	0.692911	24.1328	0.05616	8.8e-05	9	0.570689	21.8085	0.037918	0.000101	9.57143	0.597946	21.7303	0.05174	0.000263	8.45238	2.97	0	1	2	0	0.414247	0.333333	-0.107454	0.001139	-0.0233157	-0.0188319	4	0.321438
9352018	2018	935	0.895933	29	-0.016152	3	C30	Sichuan Province	8	1.46032	1.36508	1	9	1.45238	1.52381	1.48837	1	1	1.39865	1.61435	0.164091	22.1516	0.166302	2.9e-06	8	0.487871	22.543	0.046119	0.035193	8.44444	0.417609	22.5489	0.089988	0.102604	8.42857	3.05	0	0	2	0	0.265176	0.375	-0.025958	0.026431	-0.0234581	-0.0235863	42.3492	1.30835
6032882014	2014	603288	0	0	-0.02125	1	C14	Guangdong Province	4	1	0.984	1	9	0.416667	0.5	0.461538	0	0	1.15789	0.74	0.319318	23.1212	0.249017	0.173114	9	0.523884	22.5986	0.045989	0.018064	9.584	0.48711	22.2647	0.042434	0.039668	8.91667	3.07	1	0	2	1	0.581275	0.333333	0.128423	0.080982	-0.008854	-0.0212497	0	0
402017	2017	40	0.852197	21	-0.142422	10	E48	Guangdong Province	7	1.54545	1.57792	1	27	1.84615	2.10256	2.05	1	1	1.56863	1.72917	0.600067	24.0872	0.005285	0	11	0.4545	22.8723	0.045764	0.088405	8.88961	0.690082	23.7246	-0.012149	0.098611	8.48718	3.07	1	0	4	1	0.309812	0.363636	0.503719	0.002059	-0.262933	-0.220107	32.4545	1.31703
6000582014	2014	600058	0.927456	42	-0.064698	0	F51	Beijing	4	0.77	0.75	0	3	0.910714	0.857143	0.894737	0	0	0.738462	0.885246	0.775488	24.5696	-0.03534	6.4e-05	9	0.536506	23.8276	0.045328	0.015621	9.75	0.566317	22.0275	0.001459	0.015354	8.26786	3.17	1	1	5	0	0.625616	0.333333	-0.377939	-0.001379	-0.0589215	-0.0498175	32.34	0.714141
6017272010	2010	601727	0.827203	18	-0.037664	0	C38	Shanghai	0	0.491228	0.482456	0	5	0.454545	0.431818	0.444444	0	0	0.512195	0.488011	0.648693	25.3104	0.04915	0	9	0.499954	21.9604	0.03347	0.008689	9.18421	0.548714	21.994	0.036784	0.02017	9	3.25	1	1	2	0	0.577769	0.333333	0.135537	0.011179	-0.0171199	-0.0185015	8.84211	0.406345
6122015	2015	612	0.679178	10	-0.01935	3	C32	Henan Province	5	0.852941	0.941176	1	11	1.05882	1.02941	1.11429	0	0	1.42446	1.35513	0.447863	22.8783	-0.005034	0.009744	8	0.532632	22.5619	0.076103	0.041978	8.67647	0.522108	22.888	0.037271	0.033782	9.32353	3.05	0	0	2	0	0.175597	0.375	-0.112339	0.002994	-0.020488	-0.0165042	8.52941	0.579299
6232018	2018	623	0.873303	28	-0.016152	3	C27	Jilin Province	8	1.27586	1.37931	1	12	1.97849	1.98925	1.98936	1	1	1.66964	1.61435	0.138458	23.9284	0.014098	0.002882	7	0.521702	22.689	0.038187	0.026142	8.48276	0.350629	22.3179	0.069224	0.074904	8.76344	3.11	1	0	2	0	0.266551	0.428571	0.136353	0.013276	-0.0319557	-0.0206071	35.7241	1.11421
7662016	2016	766	0.627916	8	-0.017336	3	C27	Jilin Province	6	1.2	1.16667	1	16	1.975	2.0125	1.98765	1	1	1.19643	1.21606	0.215342	22.3916	0.017088	0	9	0.509718	22.6412	0.009643	0.02138	8.43333	0.356168	22.2628	0.077277	0.060501	8.975	3.11	1	0	2	0	0.459696	0.333333	0.616152	0.011035	-0.0342378	-0.0208027	9.6	0.753499
562016	2016	56	0.662839	9	-0.069288	2	K70	Guangdong Province	6	1.35211	1.34507	1	23	4.10256	3.85897	4.07595	1	1	1.42188	4.10256	0.482337	23.0879	0.002705	0.001195	9	0.461886	22.8224	0.049571	0.070861	9.26761	0.645011	23.3918	0.013642	0.011602	8.46154	3.07	1	0	10	0	0.214908	0.333333	0.342581	0.00243	-0.28426	-0.0936856	12.169	0.896233
6002562019	2019	600256	0.92705	47	-0.154646	2	B07	Xinjiang Uighur Autonomous Region	9	1.625	1.65625	1	15	1.33333	1.66667	1.5	1	1	1.27358	0.898305	0.658081	24.6073	0.083776	0.003275	10	0.438178	22.4378	0.07319	0.066767	8.90625	0.523986	24.9677	0.095768	0.000234	8	2.8	0	0	1	0	0.372545	0.4	0.232007	0.008257	-0.206195	-0.2513	76.375	1.50646
6002672011	2011	600267	0.702249	10	-0.045771	0	C27	ZheJiang Province	1	0.780822	0.69863	0	7	0.559524	0.535714	0.552941	0	0	0.533191	0.52809	0.441918	22.8312	0.063821	2.2e-05	9	0.517863	22.0661	0.020315	0.041367	9.27397	0.453306	21.3699	0.027182	0.009196	9	3.15	1	1	2	1	0.382018	0.333333	0.341349	0.013492	-0.0256101	-0.0357392	7.80822	0.548331
6019692017	2017	601969	0.738555	12	-0.142304	0	B08	Hainan Province	7	2.5	2.40909	0	1	1.25	0	1	1	1	1.61765	0.898305	0.36216	22.7729	0.03259	0	11	0.456486	22.169	-0.02517	0.014431	8.04545	0.314946	22.1151	-0.003161	0.019647	7.25	3.01	0	0	1	0	0.343783	0.363636	0.565436	0.006847	-0.17788	-0.35576	30	1.84639
6012222015	2015	601222	0.439815	6	-0.01935	2	C40	Jiangsu Province	5	1.27193	1.28947	1	13	2.33333	3	2.25	1	1	1.5292	1.35641	0.275574	22.6726	0.039338	0.023106	7	0.456147	22.4477	0.050307	0.078656	8.63158	0.526345	21.9007	0.038787	0.06799	9.33333	3.14	1	0	2	1	0.490657	0.428571	0.085832	0.019277	-0.0451495	-0.0246116	7.63158	0.559414
7382013	2013	738	0.868073	24	-0.023175	0	C37	Hunan Province	3	0.875	0.75	0	5	0.391304	0.347826	0.375	0	0	0.864662	0.639944	0.302078	22.5901	0.020593	0	15	0.503187	21.985	0.03119	0.010168	9.2	0.519934	22.5014	0.002741	0.017735	10.2174	2.98	0	1	2	0	0.243914	0.333333	0.114899	0.005031	-0.0090684	-0.020278	21	0.759564
6005972015	2015	600597	0.919968	36	-0.01935	0	C14	Shanghai	5	1.27344	1.23438	0	4	1.375	1	1.29412	1	1	1.53285	1.35897	0.659273	23.4607	0.120825	0.00201	7	0.487565	22.7386	0.030441	0.037409	8.96094	0.364914	22.0761	0.11984	0.147539	8.8125	3.25	1	1	2	0	0.5435	0.571429	-1.08204	0.008093	-0.026606	-0.0246408	45.8438	1.17152
8262012	2012	826	0.908764	36	-0.438104	1	N77	Hubei Province	2	0.762712	0.779661	1	24	0	0	0	0	0	0.537313	0.833333	0.379079	22.5685	-0.017576	0.00159	7	0.606427	22.0778	0.037148	0.014108	9.42373	0	0	0	0	0	3.01	0	0	13	0	0.34601	0.428571	0.728396	0.017348	0	-0.334147	27.4576	0.693125
4282015	2015	428	0.704158	11	-0.39697	2	H61	Hunan Province	5	1.54545	1.5	1	15	1	1.16667	1.14286	0	1	1.43165	1.125	0.642123	22.977	0.019245	0.000214	8	0.4532	22.1819	0.033353	0.051277	8.81818	0.536527	21.151	0.053967	0.000293	8.66667	2.98	0	1	7	0	0.324762	0.5	0.34422	-0.005622	-0.39697	-0.613499	17	1.08824
6031182016	2016	603118	0.922646	39	-0.017336	0	C39	Guangdong Province	6	1.3662	1.34507	0	16	1.18681	1.17582	1.17391	1	1	1.43229	1.2196	0.381617	22.6588	0.129055	0.508589	11	0.462595	22.8255	0.048682	0.067288	9.25352	0.445762	22.3357	0.023892	0.080357	8.32967	3.07	1	0	2	0	0.249833	0.363636	-0.090035	0.019397	-0.0205741	-0.0236838	53.2817	1.26052
6002172015	2015	600217	0.621766	8	-0.01935	0	C30	Shaanxi Province	5	1.40741	1.18519	0	6	1.02273	1	1	0	1	1.1875	1.35897	0.619518	21.614	0.028152	0.007693	7	0.450055	22.3664	0.026753	0.029525	8.66667	0.483979	22.4873	0.044724	0.059742	8.36364	3.01	0	1	2	0	0.253476	0.428571	0.216747	-0.029575	-0.0197896	-0.0272331	11.2593	0.875078
8152016	2016	815	0.635485	8	-0.017336	1	C22	Ningxia Hui Autonomous Region	6	0.6	0.5	1	7	1.06667	1	1.0625	0	0	1.19608	1.21842	0.303169	21.7757	0.030745	1.6e-05	9	0.48189	22.2165	0.0268	0.002325	9	0.475161	22.3489	0.047471	0.041318	8.8	2.98	0	1	2	0	0.208554	0.333333	0.575604	-0.016357	-0.0184913	-0.0104014	4.8	0.381291
6012282019	2019	601228	0.908948	34	-0.050146	0	G55	Guangdong Province	9	2.03205	2.02564	0	2	1	0.954545	0.956522	0	1	1.82039	1.13889	0.445781	24.0836	0.092216	0	9	0.474965	23.047	0.061477	0.076866	8.74359	0.46036	23.8514	0.064569	0.000579	9.63636	3.07	1	1	6	0	0.75722	0.333333	0.020337	0.012169	-0.0501459	-0.101899	69.0897	1.84703
6004582015	2015	600458	0.881422	29	-0.01935	2	C29	Guangdong Province	5	1.61029	1.625	1	11	2	1.78571	2	1	1	1.59239	1.35641	0.637757	23.2947	0.020698	5.6e-06	15	0.485935	22.6746	0.055975	0.039211	9.10294	0.525975	22.0863	0.070393	0.057019	8.64286	3.07	1	1	2	0	0.44222	0.333333	-0.030479	0.016377	-0.0386996	-0.0311589	46.6985	1.41935
352019	2019	35	0.49284	5	-0.060335	2	N77	Guangdong Province	9	2.01923	2.02564	1	9	2.5	2	2.46154	1	1	1.81068	1.63636	0.752553	24.5797	0.050747	0.03721	7	0.472999	23.0438	0.061743	0.076627	8.75641	0.553124	22.9793	0.05151	0.116736	8.75	3.07	1	0	13	0	0.162034	0.428571	0.098719	0.00243	-0.150838	-0.12183	10.0961	0.995158
6003082011	2011	600308	0.600705	8	-0.045771	1	C22	Shandong Province	1	0.450704	0.422535	1	2	0.9375	1	0.941176	0	0	0.531049	0.526685	0.632972	23.5931	0.061918	0.000544	9	0.555803	22.1633	0.043703	0.006953	9.11268	0.640388	21.8139	0.010603	0.000405	9.75	3.07	1	0	2	0	0.343871	0.333333	-0.037005	0.001733	-0.0429106	-0.0206293	3.60563	0.27074
5812012	2012	581	0.596296	8	-0.021213	0	C36	Jiangsu Province	2	0.810526	0.789474	0	4	0.567568	0.540541	0.552632	0	0	0.831224	0.629214	0.189489	23.1262	0.105442	6.7e-05	11	0.510387	22.2183	0.040988	0.056144	8.94737	0.582663	22.398	0.043771	0.012606	9.43243	3.14	1	1	2	0	0.200019	0.363636	0.297263	0.024662	-0.0120396	-0.0171935	6.48421	0.483314
6005032014	2014	600503	0.806082	18	-0.067809	0	K70	Fujian Province	4	1.38	1.18	0	24	2.41667	2.29762	2.38824	1	1	0.865234	2.41667	0.182216	22.2036	0.013008	0	8	0.566735	22.4092	-0.03129	0.062436	8.36	0.62161	22.6421	-0.041195	0.010291	8.28571	3.06	1	0	10	0	0.071161	0.375	0.756037	0.000157	-0.163871	-0.0935759	24.84	1.11239
7172016	2016	717	0.894278	30	-0.017336	0	C31	Guangdong Province	6	1.3662	1.34507	0	6	0.416667	0.333333	0.4	0	1	1.43229	1.2196	0.969384	23.4297	0.028835	0	11	0.458456	22.82	0.049387	0.070869	9.25352	0.716993	23.9159	0.046735	0.016914	9.41667	3.07	1	1	2	0	0.533665	0.363636	0.247533	-0.01414	-0.0072232	-0.0236838	40.9859	1.22176
6002772016	2016	600277	0.600705	8	-0.017336	3	C26	Inner Mongolia Autonomous Region	6	0.823529	1	1	19	0.877778	0.9	0.901099	0	0	1.06161	1.21606	0.550392	23.8715	0.016198	0.000892	6	0.473778	23.1255	0.083323	0.007069	9.82353	0.470275	22.1982	0.054581	0.052726	8.61111	3.01	0	0	2	0	0.593234	0.5	0.918397	0.001936	-0.0152168	-0.0142764	6.58824	0.494698
6002902011	2011	600290	0.649151	9	-0.045771	0	C35	Jiangsu Province	1	0.43617	0.425532	0	12	0.488889	0.4	0.478261	0	0	0.533191	0.52809	0.540462	22.1341	0.006187	0	9	0.514097	22.1123	0.006608	0.047477	8.65957	0.550239	21.966	-0.035965	0.02287	9	3.14	1	0	2	0	0.37867	0.333333	0.458765	0.005011	-0.0223771	-0.0199641	3.92553	0.28314
6000082011	2011	600008	0.651698	10	-0.094111	0	D46	Beijing	1	0.557895	0.547368	0	20	0.375	0.25	0.333333	0	0	0.494681	0.469697	0.560757	23.6689	0.027927	0	11	0.542416	23.4784	0.030139	0.008649	10.0737	0.388811	22.0397	0.074593	0.000362	8.625	3.17	1	1	3	0	0.595133	0.363636	1.58615	0.006384	-0.0352917	-0.0525042	5.57895	0.363579
6005692010	2010	600569	0.706153	11	-0.037664	0	C31	Henan Province	0	0.344828	0.310345	0	2	0.25	0.208333	0.24	0	0	0.535433	0.488011	0.65641	24.1711	-0.029241	8e-05	9	0.581673	21.73	0.078607	0.001564	8.75862	0.64821	23.5147	0.030004	7.4e-05	10.5	3.05	0	1	2	0	0.601138	0.333333	0.01675	0.000492	-0.0094159	-0.0129875	3.7931	0.243501
7362013	2013	736	0.68191	10	-0.069207	1	K70	Chongqing	3	0.655172	0.551724	1	19	2.43529	2.32941	2.4186	1	0	0.931818	2.43529	0.395445	22.2591	-0.342162	0	9	0.542782	22.1137	0.022056	0.014519	9.72414	0.618974	22.4745	-0.018703	0.011094	8.34118	3.12	1	1	10	0	0.533188	0.333333	0.376621	0.015594	-0.168539	-0.0453424	6.55172	0.446769
6007872012	2012	600787	0.904878	34	-0.140552	3	G59	Tianjin	2	1	1.14286	1	22	2	3	2.5	1	0	0.621053	0.683333	0.617408	23.1942	0.062011	1.5e-05	8	0.605006	22.6054	0.022546	4e-05	8.7619	0.581691	21.4806	0.141215	0.021876	9	3.44	1	1	6	0	0.461215	0.5	0.220763	0.008765	-0.281104	-0.140552	34	0.904878
6006772016	2016	600677	0.841404	20	-0.060073	1	F51	ZheJiang Province	6	1.68	1.464	1	11	1.18519	1.2037	1.18182	1	1	1.5104	1.16393	0.70273	23.2281	-0.131426	1.9e-05	8	0.414857	22.1327	0.057811	0.128325	8.712	0.515437	22.4987	0.033372	0.032267	8.38889	3.15	1	1	5	0	0.192046	0.375	-0.943654	0.002368	-0.0711977	-0.100923	33.6	1.41356
6012332013	2013	601233	0.663231	10	-0.023175	0	C28	ZheJiang Province	3	1.41558	1.4026	0	5	0.3125	0.25	0.294118	0	1	0.891441	0.639944	0.541945	23.4583	0.015438	0.078199	11	0.508202	22.299	0.038457	0.043094	9.22078	0.536335	22.02	0.000388	0.011648	9.25	3.15	1	0	2	0	0.376178	0.363636	0.024469	0.001103	-0.0072422	-0.032806	14.1558	0.938859
6002272019	2019	600227	0.903325	33	-0.018796	1	C27	Guizhou Province	9	1.1875	1	1	5	1.81915	1.78723	1.81053	1	1	1.2381	1.6174	0.324696	22.272	0.029774	3.9e-05	9	0.501176	22.5797	0.014261	0.037724	8.5	0.351893	22.4003	0.074946	0.071226	8.60638	2.99	0	0	2	1	0.264441	0.333333	0.215773	-0.004868	-0.0341934	-0.0223207	39.1875	1.0727
6008732011	2011	600873	0.873832	26	-0.045771	1	C14	Tibet Autonomous Region	1	0.857143	1	1	11	0.454545	0.545455	0.5	0	0	0.578125	0.526685	0.628326	23.3509	0.033653	0.375342	9	0.501408	21.1571	0.046468	0.004979	8.71429	0.576403	21.935	0.056079	0.001219	9	0	0	0	2	0	0.315372	0.333333	0.344508	0.020923	-0.0208051	-0.0392325	22.2857	0.748999
6005862011	2011	600586	0.560547	8	-0.045771	1	C30	Shandong Province	1	0.450704	0.422535	1	3	0.717949	0.74359	0.725	0	0	0.531049	0.526685	0.450473	22.8284	0.063773	0	9	0.558373	22.1741	0.043677	0.00696	9.11268	0.569364	22.0767	0.0312	0.010749	8.33333	3.07	1	0	2	0	0.321665	0.333333	-0.22753	0.009375	-0.0328614	-0.0206293	3.60563	0.252641
7182010	2010	718	0.560547	8	-0.045283	3	K70	Jilin Province	0	0.777778	0.888889	1	9	1.01429	1	1.04225	0	0	0.61	1.01429	0.753112	23.4453	-0.224448	0.367924	7	0.558392	20.9125	0.008619	0.000282	8.85185	0.588203	21.8239	-0.01624	0.003467	8.41429	3.11	1	0	10	1	0.268074	0.428571	-0.473853	0.017038	-0.0459301	-0.0352203	6.22222	0.435981
6003162016	2016	600316	0.850599	22	-0.017336	2	C37	Jiangxi Province	6	1.17391	1.21739	1	7	1.14815	1	1.17857	1	1	1.5088	1.21724	0.522279	23.0877	-0.06079	0	12	0.511735	22.6318	0.06232	0.001925	9.17391	0.487602	22.9055	0.017681	0.049918	9.37037	2.94	0	1	2	0	0.437703	0.333333	1.42598	-0.002389	-0.0199038	-0.0203505	25.8261	0.998529
7882015	2015	788	0.903948	36	-0.01935	2	C27	Chongqing	5	2.0625	1.96875	1	3	1.6125	1.575	1.61728	1	1	1.71324	1.35641	0.638146	21.8623	0.130821	3.3e-06	8	0.521996	22.4236	0.034607	0.04055	8.9375	0.390792	21.9545	0.056363	0.054724	8.8	3.12	1	1	2	0	0.285839	0.375	-0.429309	-0.020012	-0.0312016	-0.039909	74.25	1.86439
432013	2013	43	0.866306	37	-0.069207	7	K70	Guangdong Province	3	0.83871	0.895161	1	25	2.36471	2.32941	2.4186	1	0	0.88024	2.36471	0.767877	23.5978	-0.077327	1.4e-05	9	0.505214	22.4388	-0.03976	0.019241	9.59677	0.614592	22.4588	-0.021819	0.011094	8.34118	3.07	1	1	10	0	0.223533	0.333333	1.43215	-0.003091	-0.163654	-0.0580444	31.0323	0.726579
6007732013	2013	600773	0.782301	15	-0.069207	1	K70	Tibet Autonomous Region	3	0.428571	0.285714	1	9	2.43529	2.32941	2.4186	1	0	0.931818	2.43529	0.858935	22.9064	-0.006449	0.000261	9	0.491343	21.425	0.066101	0.047069	9.14286	0.613521	22.4669	-0.022653	0.011091	8.34118	0	0	1	10	0	0.560505	0.444444	-0.744992	0.003028	-0.168539	-0.0296601	6.42857	0.335272
6006142018	2018	600614	0.825568	19	-0.016152	1	C42	Shanghai	8	1.71098	1.69364	1	24	2.5		2	1	1	1.7748	1.61642	0.755134	22.3339	-0.019374	0.091478	7	0.455216	22.6092	0.035808	0.10448	8.66474	0.82276	21.7504	0.064204	0.002605	7	3.25	1	0	2	1	0.114262	0.428571	-0.1121	0.008834	-0.0403788	-0.0276349	32.5087	1.41253
6008392010	2010	600839	0.70952	10	-0.037664	0	C39	Sichuan Province	0	0.368421	0.280702	0	8	0.544304	0.531646	0.5375	0	0	0.409449	0.488011	0.672126	24.52	-0.016575	1.1e-06	11	0.535543	21.3356	0.064972	0.003858	8.49123	0.485943	21.3751	-0.014844	0.015313	8.51899	3.05	0	1	2	0	0.298308	0.545455	0.15989	0.00232	-0.0205005	-0.0138761	3.68421	0.261402
6003972015	2015	600397	0.79031	14	-0.146832	4	B06	Jiangxi Province	5	1.54545	1.5	1	6	0.909091	1.09091	1.04348	0	1	1.52555	1.05	0.679216	23.1105	0.01077	0	9	0.541948	22.6042	0.076637	0.001125	9.18182	0.560492	23.772	0.017309	0.005323	10.1364	2.94	0	1	1	0	0.387952	0.333333	-0.114859	-0.000658	-0.133484	-0.226923	21.6364	1.22139
6037762019	2019	603776	0	0	-0.045501	11	M74	Jiangsu Province	9	1.93252	2	1	13	2.07143	2.5	2.66667	1	1	1.82574	2.47368	0.316879	22.1005	0.098929	0.481891	7	0.438248	22.4325	0.04816	0.147407	8.39877	0.441154	21.7898	0.06073	0.159882	8.71429	3.14	1	0	12	1	0.352659	0.428571	0.271859	0.007971	-0.0942525	-0.0879318	0	0
9902016	2016	990	0.841657	18	-0.017336	1	C26	Jiangxi Province	6	1.21739	1.17391	1	13	0.9	0.911111	0.901099	0	1	1.5104	1.21842	0.22986	23.7265	-0.001027	4.3e-06	7	0.524449	22.604	0.059721	0.001925	9.3913	0.473837	22.1998	0.054772	0.052736	8.6	2.94	0	1	2	0	0.334383	0.428571	0.786878	-0.002738	-0.015602	-0.0211042	21.913	1.02463
6004082014	2014	600408	0.588502	8	-0.02125	0	C31	Shanxi Province	4	0.809524	0.761905	0	6	0.416667	0.333333	0.4	0	0	0.738462	0.741333	0.744106	22.7724	-0.097269	0.315978	8	0.54902	22.4682	0.02714	0.010604	9.52381	0.732536	23.9913	0.058975	9.5e-05	9.83333	2.94	0	0	2	1	0.315661	0.375	0.608176	-0.009746	-0.008854	-0.0172021	6.47619	0.476406
6002362013	2013	600236	0.725578	11	-0.082671	0	D44	Guangxi Zhuang Autonomous Region	3	0.52381	0.47619	0	4	0.672727	0.654545	0.660714	0	0	0.922156	0.739726	0.767588	23.811	0.109051	1.4e-05	11	0.579106	21.8612	0.013083	0.004692	8.90476	0.603768	23.0938	0.107735	0.000323	10.1818	3.09	1	1	3	0	0.50513	0.363636	-0.160432	0.00623	-0.0556153	-0.0433041	5.7619	0.380065
6008692011	2011	600869	0.895079	29	-0.045771	1	C27	Qinghai Province	1	0.625	0.75	1	31	0.547619	0.535714	0.552941	0	0	0.466667	0.526685	0.699535	23.1083	-0.008455	0	9	0.698759	22.1424	0.004709	9.8e-06	9.5	0.450239	21.3666	0.028042	0.009196	9	——	0	0	2	0	0.696373	0.333333	-0.134262	0.007651	-0.0250652	-0.0286071	18.125	0.559424
6033682016	2016	603368	0.597645	8	-0.060073	2	F51	Guangxi Zhuang Autonomous Region	6	1.34615	1.23077	1	10	1.16667	1.2037	1.18182	1	1	1.42188	1.15574	0.484348	22.5605	0.017262	0.352548	7	0.522878	22.2958	0.062021	0.007768	9.46154	0.519482	22.511	0.030619	0.025739	8.40741	3.09	1	0	5	1	0.278555	0.428571	-0.018482	0.011838	-0.0700853	-0.0808676	10.7692	0.804522
6832012	2012	683	0.702046	8	-0.021213	0	C26	Inner Mongolia Autonomous Region	2	0.388889	0.277778	0	4	0.52	0.506667	0.513158	0	0	0.636842	0.629214	0.578615	23.0225	0.066673	0	9	0.510947	22.6349	0.012352	0.022405	9.66667	0.54436	22.0165	0.048873	0.015505	8.88	3.01	0	0	2	0	0.198554	0.444444	-0.128232	0.010651	-0.0110306	-0.0082494	3.11111	0.273018
6000392017	2017	600039	0.914153	37	-0.142422	0	E48	Sichuan Province	7	1.125	0.984375	0	6	2.10256	2	2.05	1	0	1.26667	1.9375	0.802776	25.014	0.01623	0	11	0.492515	22.275	0.03126	0.033303	8.25	0.684885	23.7008	-0.012429	0.098611	8.48718	3.05	0	1	4	0	0.40998	0.363636	0.368253	0.001683	-0.299452	-0.160225	41.625	1.02842
6001452014	2014	600145	0.507289	7	-0.02125	0	C30	Chongqing	4	1.625	1.0625	0	4	0.55814	0.534884	0.545455	0	1	0.911111	0.741333	0	17.277	-0.010074	0	5	0.526245	22.2581	0.00682	0.03171	9.875	0.521901	22.519	0.066784	0.033978	8.55814	3.12	1	0	2	0	0.093994	0.4	-0.023631	-0.004285	-0.0118603	-0.0345308	11.375	0.824345
6000082014	2014	600008	0.72951	13	-0.076131	6	D46	Beijing	4	0.71	0.75	1	20	0.25	0.75	0.692308	0	0	0.707692	0.486842	0.690112	23.9491	0.013583	0	11	0.53736	23.8338	0.044839	0.015622	9.73	0.489825	22.5531	0.067656	0.000191	8.5	3.17	1	1	3	0	0.595133	0.363636	1.62733	0.003072	-0.0190326	-0.0540527	9.23	0.517952
6152015	2015	615	0.806612	17	-0.01935	3	C28	Hubei Province	5	1.62712	1.59322	1	26	0.733333	0.933333	0.875	0	1	1.42446	1.35513	0.733866	22.717	0.246902	0.00396	9	0.517044	22.4014	0.027963	0.020383	8.79661	0.448146	22.001	0.036191	0.018447	8.93333	3.01	0	0	2	0	0.428832	0.333333	-0.590318	0.078688	-0.0141899	-0.0314844	27.661	1.31245
602017	2017	60	0.76612	11	-0.015564	5	C32	Guangdong Province	7	1.57792	1.6039	1	20	1.36111	1.41667	1.45946	1	1	1.59314	1.14873	0.448532	23.6608	0.130864	0.00054	9	0.455484	22.8751	0.044948	0.088402	8.9026	0.510375	22.9937	0.000174	0.049957	9	3.07	1	1	2	1	0.275064	0.444444	-0.15031	0.013005	-0.0211849	-0.0245594	17.3571	1.20888
6019292019	2019	601929	0.352	5	-0.015033	0	I63	Jilin Province	9	1.31034	1.24138	0	3	1.22222	1	1.1	1	1	1.34234	2.78571	0.504301	23.3742	0.042777	0	10	0.538444	22.7015	0.020998	0.024322	8.37931	0.414208	23.7531	0.062109	0.017009	11.5556	3.11	1	0	8	0	0.316078	0.4	0.202191	0.002696	-0.0183742	-0.0196989	6.55172	0.461241
6007472018	2018	600747	0.543045	7	-0.064057	1	F51	Liaoning Province	8	2.11765	2	1	12	1.59649	1.5614	1.58621	1	1	1.6875	1.54472	0.814162	21.5932	-0.023926	0	7	0.578987	22.844	0.031924	0.047678	8.90196	0.539188	22.7666	0.025975	0.024437	8.42105	3.05	0	0	5	0	0.355112	0.428571	-3.12355	0.002529	-0.102267	-0.13565	14.8235	1.14998
6007452014	2014	600745	0.484051	4	-0.067809	0	K70	Hubei Province	4	0.728814	0.677966	0	11	2.41667	2.29762	2.38824	1	0	0.708955	2.41667	0.483517	22.6939	-0.129365	0.085382	5	0.548999	22.199	0.033832	0.012928	8.84746	0.618023	22.6362	-0.0395	0.009275	8.32143	3.01	0	0	10	0	0.299608	0.4	5.50712	0.001824	-0.163871	-0.0494198	2.91525	0.352783
6001852018	2018	600185	0.847958	20	-0.067993	0	K70	Shaanxi Province	8	1.82143	1.75	0	13	3.49333	3.37333	3.44737	1	1	1.73585	3.49333	0.723442	24.1134	-0.041005	0	8	0.442217	22.6003	0.030874	0.02775	8.5	0.640185	23.7068	0.03995	0.017589	8.41333	3.01	0	1	10	0	0.411306	0.375	1.00096	0.007746	-0.237523	-0.123845	36.4286	1.54449
6004322013	2013	600432	0.682971	10	-0.023175	1	C32	Jilin Province	3	0.607143	0.642857	1	6	0.413793	0.448276	0.433333	0	0	0.941748	0.638537	0.861689	23.7133	0.004155	0	8	0.543823	22.1534	0.022509	0.014169	9.14286	0.5485	22.8306	-0.003058	0.060508	9.75862	3.11	1	1	2	0	0.54226	0.375	0.675171	-0.001735	-0.0095896	-0.0140705	6.07143	0.414661
6036032019	2019	603603	0.732487	12	-0.060335	6	N77	Beijing	9	1.35156	1.39844	1	14	2.16667	2.5	2.46154	1	1	1.24783	1.45455	0.861379	23.2431	0.037144	0.29301	7	0.522566	23.8714	0.055843	0.064705	9.17188	0.544055	23.0907	0.052643	0.09542	8.75	3.17	1	0	13	0	0.354844	0.428571	5.7795	0.001564	-0.130726	-0.0815465	16.2188	0.990002
6016002011	2011	601600	0.631578	9	-0.045771	0	C32	Beijing	1	0.557895	0.547368	0	14	0.535714	0.5	0.517241	0	0	0.494681	0.52809	0.629904	25.7804	0.015845	2.7e-07	9	0.541689	23.4561	0.030266	0.008649	10.0947	0.59173	22.6745	0.030806	0.024247	9.89286	3.17	1	1	2	0	0.385553	0.333333	-0.08129	0.002954	-0.0245203	-0.0255356	5.02105	0.352354
6009632017	2017	600963	0.904927	30	-0.015564	0	C22	Hunan Province	7	1.44681	1.42553	0	3	0.933333	0.8	0.875	0	1	1.55862	1.15401	0.491252	23.4603	0.071447	0.064585	9	0.461159	22.3589	0.035259	0.054673	8.61702	0.412519	22.2301	0.043675	0.06088	8.46667	2.98	0	1	2	0	0.278706	0.333333	0.349309	0.001031	-0.0145268	-0.0225187	43.4042	1.30926
7122012	2012	712	0.648427	9	-0.092277	0	D46	Guangdong Province	2	0.83871	0.814516	0	10	0.416667	0.25	0.384615	0	0	0.91018	0.388889	0.17174	21.7213	0.012062	0	9	0.506423	22.2717	0.040451	0.018648	9.58065	0.460266	22.3746	0.071703	0.000234	9	3.07	1	0	3	0	0.500124	0.333333	-0.032323	0.007172	-0.0384486	-0.0773934	7.54839	0.543842
6003352016	2016	600335	0.943799	53	-0.060073	0	F51	Tianjin	6	1.41667	1.25	0	3	1.2037	1.09259	1.18182	1	1	1.07583	1.17213	0.677143	23.8209	0.390052	0	8	0.54592	22.9251	-0.014917	0.021221	9	0.515911	22.4877	0.023715	0.032268	8.38889	3.44	1	1	5	0	0.583129	0.375	-0.107581	0.007736	-0.0723102	-0.0851036	75.0833	1.33705
6005972012	2012	600597	0.939461	52	-0.021213	0	C14	Shanghai	2	0.577586	0.560345	0	4	0.3	0.1	0.272727	0	0	0.831224	0.629214	0.526232	22.9575	0.132969	0.001505	7	0.487337	22.3136	0.026348	0.008599	9.23276	0.584798	22.2153	0.042196	0.0387	9.4	3.25	1	1	2	0	0.29999	0.571429	0.128916	0.005855	-0.0063638	-0.0122522	30.0345	0.54262
6005682016	2016	600568	0.915979	36	-0.017336	11	C27	Hubei Province	6	1.09836	1.27869	1	48	1.875	2.0125	1.98765	1	0	1.2028	1.20661	0.157622	22.6886	0.041552	0.004766	9	0.504043	22.526	0.037368	0.054843	8.83607	0.356889	22.2591	0.076971	0.060441	8.975	3.01	0	0	2	1	0.2952	0.333333	0.074571	0.004412	-0.0325042	-0.0190407	39.541	1.00608
6000382013	2013	600038	0.874627	23	-0.023175	0	C37	Heilongjiang Province	3	1.25	0.857143	0	3	0.391304	0.347826	0.375	0	1	0.951456	0.639944	0.715068	23.7549	0.011145	0	12	0.516088	22.1376	0.038989	0.004134	8.82143	0.501978	22.4508	0.003152	0.017735	10.3478	3.11	1	1	2	0	0.286452	0.333333	9.08834	0.002766	-0.0090684	-0.0289686	28.75	1.09328
9882017	2017	988	0.655164	9	-0.015564	0	C39	Hubei Province	7	1.98361	1.95082	0	16	1.22115	1.19231	1.20952	1	1	1.55862	1.15401	0.379837	22.8725	0.011498	0.000269	9	0.5123	22.6702	0.024553	0.054229	8.72131	0.447468	22.2676	0.015709	0.120726	8.32692	3.01	0	1	2	1	0.286765	0.333333	-0.059194	0.00945	-0.0190065	-0.0308736	17.8525	1.29959
6002922014	2014	600292	0.882885	29	-0.139767	0	N77	Chongqing	4	1.625	1.0625	0	7	1.33333	0	1	1	1	0.911111	0.5625	0.42759	22.8814	-0.018094	0	15	0.512882	22.083	0.007071	0.03171	9.5625	0.455364	22.237	-0.01719	0.141609	7.66667	3.12	1	1	13	0	0.435852	0.333333	0.262985	0.01307	-0.186356	-0.227121	47.125	1.43469
6010112017	2017	601011	0.603567	9	-0.015564	2	C25	Heilongjiang Province	7	1.96667	2.03333	1	16	0.583333	0.75	0.692308	0	1	1.79646	1.1519	0.373742	23.0511	0.009511	0.078206	9	0.509943	22.6693	0.011169	0.043212	8.1	0.3838	22.1309	0.026387	0.086997	9	3.11	1	0	2	0	0.283759	0.333333	0.193639	0.002155	-0.0090792	-0.03061	17.7	1.18701
6007472014	2014	600747	0.65456	9	-0.067809	2	K70	Liaoning Province	4	0.978261	0.891304	1	12	2.39286	2.29762	2.38824	1	0	0.819048	2.39286	0.175391	21.6778	-0.306666	0	6	0.60055	22.3391	0.031575	0.022068	8.86957	0.621691	22.6483	-0.037389	0.010291	8.30952	3.05	0	0	10	0	0.355112	0.5	-0.066666	-0.018339	-0.162256	-0.0663345	8.80435	0.640331
6005822015	2015	600582	0.932594	50	-0.01935	1	C35	Beijing	5	1.25	1.25926	1	6	0.882353	0.901961	0.884615	0	1	1.23762	1.35769	0.462428	24.2265	0.007195	0.00023	9	0.524241	23.812	0.044463	0.043542	9.56481	0.464215	22.1972	0.010958	0.061505	8.47059	3.17	1	1	2	0	0.692745	0.333333	1.00667	0.004464	-0.0170734	-0.0241873	62.5	1.16574
6000352010	2010	600035	0.884196	27	-0.070221	0	G58	Hubei Province	0	0.568965	0.551724	0	5	0.16129	0.129032	0.15625	0	0	0.535433	0.368421	0.471792	22.517	0.123825	0	9	0.554273	21.8048	0.068815	0.006824	9.10345	0.394015	22.6458	0.091147	0.000392	10.2258	3.01	0	1	6	0	0.403656	0.333333	0.044654	0.027714	-0.011326	-0.0399534	15.3621	0.503077
6011392018	2018	601139	0.821111	18	-0.065855	0	D45	Guangdong Province	8	1.67949	1.64744	0	5	1.8125	1.75	1.70588	1	1	1.69417	1.30108	0.509099	23.7045	0.094087	0.001634	16	0.478699	22.9812	0.054618	0.082033	8.84615	0.487605	22.6819	0.058427	0.094188	9.5625	3.07	1	1	3	0	0.50052	0.3125	0.026752	0.013991	-0.119362	-0.110603	30.2308	1.37905
6003962010	2010	600396	0.811036	19	-0.09127	0	D44	Liaoning Province	0	0.568182	0.5	0	4	0.375	0.357143	0.368421	0	0	0.64	0.384615	0.844271	23.285	0.029103	0.000225	9	0.597157	21.7646	-0.204824	0.000509	9.02273	0.624221	22.755	0.062649	0.001197	9.91071	3.05	0	1	3	0	0.169138	0.444444	1.60545	0.004565	-0.0342264	-0.0518582	10.7955	0.460816
7112016	2016	711	0.934196	48	-0.069288	4	K70	Heilongjiang Province	6	0.6	0.733333	1	23	4.07692	3.85897	4.07595	1	0	1.1875	4.07692	0.267287	22.1307	-0.063026	0	7	0.486612	22.6025	0.044568	0.040694	8.4	0.647769	23.4041	0.014484	0.011617	8.48718	3.11	1	0	10	0	0.198528	0.428571	1207.91	-0.01138	-0.282483	-0.041573	28.8	0.560518
6004662019	2019	600466	0.732239	13	-0.072003	5	K70	Sichuan Province	9	1.28571	1.33333	1	28	2.25676	2.31081	2.29333	1	1	1.21088	2.25676	0.806228	26.031	0.018987	0.128154	8	0.50045	22.5174	0.054946	0.032353	8.38095	0.64823	23.7695	0.020298	0.021892	8.27027	3.05	0	0	10	0	0.472078	0.375	-0.152286	0.003497	-0.162494	-0.0925754	16.7143	0.94145
6007442014	2014	600744	0.883154	27	-0.076131	1	D44	Hunan Province	4	0.878049	0.853659	1	5	0.571429	0.589286	0.578947	0	0	0.701493	0.552632	0.908527	23.4571	0.095343	2.8e-05	11	0.479009	22.0608	0.034422	0.030791	9.07317	0.578427	23.2019	0.095545	0.000253	9.78571	2.98	0	1	3	0	0.3334	0.363636	0.610832	-0.001709	-0.0435032	-0.0668464	23.7073	0.775452
9052019	2019	905	0.560547	8	-0.050146	2	G55	Fujian Province	9	2.4	2.33846	1	5	0.909091	0.954545	0.956522	0	1	1.8378	1.11111	0.545323	23.0025	0.065319	3.8e-06	9	0.544663	22.7	0.042394	0.120184	8.23077	0.455835	23.9005	0.065792	0.000579	9.63636	3.06	1	1	6	0	0.551254	0.333333	-0.06574	0.004473	-0.0455872	-0.12035	19.2	1.34531
6011012016	2016	601101	0.926882	46	-0.148809	1	B06	Beijing	6	0.827586	0.818965	1	6	1.22727	1.27273	1.21739	1	0	1.07109	0.881356	0.459446	23.7306	0.050434	0	15	0.517905	23.8373	0.048103	0.043844	9.42241	0.581528	23.7899	0.048662	0.000696	9.31818	3.17	1	1	1	0	0.622971	0.333333	0.92233	-0.005071	-0.18263	-0.123152	38.069	0.767075
6019912019	2019	601991	0.938421	54	-0.058123	1	D44	Beijing	9	1.39063	1.39844	0	1	0.932203	0.949153	0.933333	0	1	1.26957	1.08889	0.71022	26.3656	0.07681	4.9e-07	15	0.523747	23.847	0.055533	0.066994	9.10938	0.56293	23.7814	0.074444	0.00148	9.74576	3.17	1	1	3	0	0.353424	0.333333	0.100235	0.002732	-0.0541828	-0.0808279	75.0938	1.30499
6001902016	2016	600190	0.761472	14	-0.119635	0	G55	Liaoning Province	6	1.52	1.1	0	8	1.12	0.96	1.07692	0	1	1.22321	0.861538	0.508111	23.2278	0.060628	0.001254	11	0.567907	22.6685	0.042623	0.040576	9.06	0.477555	23.4298	0.050315	0.000344	9.6	3.05	0	0	6	0	0.190837	0.363636	-0.638563	0.001061	-0.133991	-0.181845	21.28	1.15744
6008252015	2015	600825	0.870826	23	-0.139612	0	R85	Shanghai	5	1.27344	1.23438	0	1	0.866667		0.8125	0	1	1.53285	1.31818	0.404357	22.1872	0.057451	8.9e-05	9	0.489557	22.7485	0.030936	0.037424	8.94531	0.376382	22.3074	0.053699	0.000866	9.26667	3.25	1	1	17	0	0.277095	0.333333	0.572326	0.00318	-0.120997	-0.177787	29.2891	1.10894
6012312014	2014	601231	0.937051	49	-0.02125	0	C39	Shanghai	4	0.745902	0.680328	0	5	1.16667	1.13889	1.15068	1	0	0.865234	0.741333	0.487084	23.2356	0.078098	0	9	0.488075	22.5771	0.027501	0.025915	9.05738	0.480187	22.1655	0.011721	0.03054	8.59722	3.25	1	0	2	0	0.823443	0.333333	0.15588	0.018927	-0.0247913	-0.0158502	36.5492	0.698948
6252012	2012	625	0.943265	55	-0.021213	0	C36	Chongqing	2	0.62069	0.586207	0	6	0.567568	0.540541	0.552632	0	0	0.734848	0.629214	0.666268	24.5545	0.0111	4.9e-06	15	0.555866	21.7056	0.042445	0.007467	9.72414	0.569777	22.3594	0.046321	0.012608	9.32432	3.12	1	1	2	0	0.449253	0.333333	0.496028	0.003546	-0.0120396	-0.0131665	34.1379	0.585475
6015582016	2016	601558	0.874158	26	-0.017336	2	C34	Beijing	6	0.818965	0.827586	1	8	1.075	1	1.09756	0	0	1.06635	1.21724	0.8719	22.9435	-0.043793	0	9	0.514349	23.8441	0.048915	0.043844	9.47414	0.468291	22.0961	0.031066	0.116692	8.675	3.17	1	0	2	0	0.155127	0.333333	1.60994	-0.018946	-0.0186358	-0.0141973	21.2931	0.715905
5682017	2017	568	0.706006	10	-0.015564	1	C15	Sichuan Province	7	1.10938	0.984375	1	9	0.944444	0.972222	0.945946	0	0	1.26	1.15295	0.224905	23.7067	0.186953	0.000437	11	0.501544	22.2954	0.028592	0.033296	8.25	0.350892	22.0749	0.043323	0.067427	9.16667	3.05	0	1	2	0	0.260173	0.363636	0.439381	0.057509	-0.0146997	-0.0172668	11.0938	0.783225
6005672012	2012	600567	0.896154	34	-0.021213	0	C22	Anhui Province	2	0.880952	0.833333	0	11	0.941176	0.823529	0.888889	0	0	0.831224	0.629214	0.619216	22.7813	0.000632	0	11	0.531088	22.3124	0.062687	0.000376	8.85714	0.611692	21.7423	-0.026817	0.000419	9.23529	3.04	0	1	2	0	0.075019	0.363636	-0.031849	0.001581	-0.0199649	-0.0186874	29.9524	0.789469
6001702011	2011	600170	0.684008	11	-0.64214	2	E47	Shanghai	1	0.429825	0.447368	1	15	0.714286	1	0.875	0	0	0.528908	0.321429	0.83297	24.9466	-0.036354	8e-05	9	0.483267	22.147	8.3e-06	0.008985	9.17544	0.721633	23.115	-0.048485	0.06359	7.85714	3.25	1	1	4	1	0.728839	0.333333	0.10709	0.00395	-0.458671	-0.276008	4.72807	0.294003
5392014	2014	539	0.806213	18	-0.076131	1	D44	Guangdong Province	4	1	0.984	1	3	0.571429	0.589286	0.578947	0	0	1.15789	0.552632	0.597825	24.9586	0.121485	1.1e-06	18	0.521656	22.5839	0.04701	0.019449	9.512	0.583976	23.1751	0.095078	0.000254	9.66071	3.07	1	1	3	0	0.673869	0.333333	-0.184176	0.012922	-0.0435032	-0.0761306	18	0.806213
5132016	2016	513	0.894332	28	-0.017336	0	C27	Guangdong Province	6	1.3662	1.34507	0	8	2.0125	1.875	1.98765	1	1	1.43229	1.2196	0.325153	23.0774	0.121491	0.002658	11	0.462993	22.8225	0.048735	0.07085	9.25352	0.354795	22.2543	0.075972	0.060467	8.95	3.07	1	0	2	0	0.341973	0.454545	-0.005994	0.03011	-0.0348879	-0.0236838	38.2535	1.22183
6035552014	2014	603555	0	0	-0.02125	0	C18	Fujian Province	4	1.38	1.18	0	15	0.4	0.3	0.363636	0	1	0.865234	0.741333	0.468403	22.1597	0.023061	0.805969	10	0.561011	22.41	-0.031491	0.046317	8.32	0.359383	22.1285	0.114412	0.072903	8.1	3.06	1	0	2	1	0.788868	0.5	0.690397	0.019931	-0.0084999	-0.0293246	0	0
6011162018	2018	601116	0.924266	42	-0.064057	2	F52	ZheJiang Province	8	2.13018	2.10651	1	7	1.49231	1.46154	1.5	1	1	1.77346	1.53659	0.29777	22.2135	0.072247	0.017765	9	0.412189	22.1514	0.056501	0.165371	8.48521	0.539329	22.7075	0.032151	0.0646	8.90769	3.15	1	0	5	0	0.354244	0.333333	-0.068763	0.012347	-0.0955929	-0.136453	89.4674	1.96885
6008732019	2019	600873	0	2	-0.018796	0	C14	Tibet Autonomous Region	9	1	0.9	0	11	2.26087	2.08696	2.16667	1	0	1.2449	1.61845	0.522897	23.6843	0.144838	0.048545	5	0.369889	21.8409	0.093857	0.026996	7.8	0.372049	22.2328	0.097897	0.145674	8.30435	0	0	0	2	0	0.275136	0.4	-0.018693	0.018227	-0.0424962	-0.0187964	2	0
8382019	2019	838	0.770507	14	-0.072003	3	K70	Sichuan Province	9	1.31746	1.33333	1	35	2.28378	2.31081	2.29333	1	1	1.22449	2.28378	0.840901	23.5963	0.103245	0.00129	9	0.4999	22.556	0.053609	0.034366	8.36508	0.647761	23.8024	0.01916	0.023607	8.25676	3.05	0	0	10	0	0.616305	0.333333	4.49569	-0.001721	-0.164439	-0.0948612	18.4444	1.01511
6016362017	2017	601636	0.715521	13	-0.015564	1	C30	Hunan Province	7	1.42553	1.44681	1	7	1.63636	1.56818	1.62222	1	1	1.55172	1.15295	0.443419	23.2661	0.184949	0.162751	9	0.462177	22.363	0.032844	0.052584	8.61702	0.433128	22.4248	0.063318	0.103797	8.34091	2.98	0	0	2	0	0.326076	0.333333	0.049087	0.019611	-0.025469	-0.0221875	18.5319	1.02
9672015	2015	967	0.934333	46	-0.01935	6	C38	ZheJiang Province	5	1.95238	1.62857	1	19	1.38095	1.44444	1.45313	1	1	1.5219	1.35128	0.369212	22.4203	0.037958	0.04875	7	0.444187	22.1705	0.049443	0.093157	8.74286	0.460909	22.315	0.064239	0.048596	8.8254	3.15	1	0	2	0	0.322312	0.428571	0.80344	0.002845	-0.0267212	-0.0377782	89.8095	1.82417
6011182015	2015	601118	0.830412	19	-0.71638	0	A01	Hainan Province	5	1.33333	1.2381	0	2	1.22222	1.11111	1.1	1	1	1.60326	1.26316	0.3696	23.2798	-0.018456	3.1e-05	8	0.470145	21.7255	-0.004453	0.013658	7.80952	0.413289	21.687	0.060325	0.00771	8.88889	3.01	0	1	0	0	0.700049	0.375	0.202342	-0.008999	-0.875575	-0.955173	25.3333	1.10722
6005782010	2010	600578	0.849287	27	-0.09127	0	D44	Beijing	0	0.422222	0.388889	0	3	0.375	0.357143	0.368421	0	0	0.469613	0.384615	0.640558	22.9473	0.038416	0	9	0.52283	23.255	0.039325	0.008947	10.0444	0.627859	22.761	0.062482	0.001201	9.91071	3.17	1	1	3	0	0.348588	0.333333	-0.120843	0.01147	-0.0342264	-0.0385364	11.4	0.358588
6001002019	2019	600100	0.690494	9	-0.018796	6	C39	Beijing	9	1.35156	1.39844	1	18	2.26923	2.30769	2.30476	1	1	1.24783	1.61216	0.667458	24.8496	0.032994	0.000101	7	0.524081	23.8588	0.055875	0.066993	9.17188	0.484085	22.3722	0.040776	0.10929	8.14423	3.17	1	0	2	0	0.257536	0.428571	0.510455	0.007951	-0.0426534	-0.0254045	12.1641	0.933246
6007482011	2011	600748	0.914509	36	-0.054972	0	K70	Shanghai	1	0.447368	0.429825	0	13	1.10526	1.09211	1.09091	0	0	0.533191	1.10526	0.645119	23.6258	0.024935	8.4e-05	7	0.484915	22.1586	-0.000529	0.008985	9.19298	0.619569	22.0616	-0.03897	0.012673	8.44737	3.25	1	1	10	0	0.6365	0.428571	-7e-06	0.006121	-0.0607587	-0.0245928	16.1053	0.409122
6002922011	2011	600292	0.741885	14	-0.094111	0	D44	Chongqing	1	0.407407	0.37037	0	7	0.482143	0.464286	0.473684	0	0	0.585938	0.469697	0.59522	22.6898	-0.003273	0	15	0.603481	21.6867	0.035185	0.007268	9.59259	0.648985	22.9259	0.054157	0.000418	10.0714	3.12	1	1	3	0	0.546591	0.333333	0.078895	0.00117	-0.0453751	-0.0383416	5.7037	0.302249
5402015	2015	540	0.946525	62	-0.076915	2	K70	Guizhou Province	5	1.84615	2	1	19	3.45977	3.48276	3.44318	1	1	1.71324	3.45977	0.766098	24.7378	-0.001757	0.005868	12	0.493296	22.2953	0.06079	0.020792	8.38461	0.620178	22.966	0.00059	0.01354	8.21839	2.99	0	0	10	1	0.41783	0.333333	0.346546	0.016548	-0.266107	-0.141996	114.462	1.74743
9722014	2014	972	0.913152	37	-0.02125	0	C13	Xinjiang Uighur Autonomous Region	4	0.5	0.423077	0	6	1.05882	0.941176	1	0	0	0.606383	0.741333	0.610579	21.4018	-0.079179	0	9	0.544799	22.4328	0.030566	0.000184	8.96154	0.450577	22.0409	0.01648	0.034586	8.41177	2.8	0	1	2	0	0.154604	0.333333	0.726813	-0.003521	-0.0224997	-0.0106249	18.5	0.456576
662019	2019	66	0.899761	33	-0.018796	0	C39	Guangdong Province	9	2.03205	2.02564	0	10	2.32692	2.30769	2.30476	1	1	1.82039	1.61845	0.600809	23.7992	0.005037	0.000158	9	0.473971	23.0488	0.062036	0.076865	8.74359	0.484726	22.3823	0.041045	0.109289	8.125	3.07	1	0	2	0	0.405877	0.333333	0.310116	0.003728	-0.0437378	-0.0381952	67.0577	1.82836
9602017	2017	960	0.806671	19	-0.015564	2	C32	Yunnan Province	7	1.55	1.6	1	4	1.44444	1.41667	1.45946	1	1	1.25333	1.1519	0.59961	24.1427	0.075114	0	10	0.570724	22.8672	-0.009395	0.003948	9.2	0.506178	22.9803	0.001723	0.049972	8.97222	2.86	0	1	2	0	0.325153	0.4	-0.232014	0.00732	-0.0224819	-0.0241248	29.45	1.25034
6002212015	2015	600221	0.849726	22	-0.119213	2	G56	Hainan Province	5	1.2381	1.33333	1	14	0.285714	0.571429	0.5	0	1	1.59239	0.984127	0.692423	25.5546	0.099987	0	7	0.454772	21.6171	-0.010094	0.013659	7.85714	0.522459	23.933	0.116626	8e-06	10.2857	3.01	0	1	6	0	0.330743	0.428571	-0.140112	0.008364	-0.0340608	-0.147597	27.2381	1.05204
6007752013	2013	600775	0.679874	10	-0.023175	0	C39	Jiangsu Province	3	0.659794	0.618557	0	9	0.814286	0.8	0.802817	0	0	0.891441	0.639944	0.243069	22.1435	-0.020915	1.4e-05	9	0.505188	22.2584	0.044598	0.050113	8.85567	0.472186	21.9456	-0.123438	0.014502	8.55714	3.14	1	1	2	0	0.366274	0.333333	0.909488	0.007337	-0.018871	-0.0152907	6.59794	0.448577
6013682019	2019	601368	0.848719	21	-0.058123	0	D46	Guangxi Zhuang Autonomous Region	9	1	0.769231	0	7	1.23077	1	1.14286	1	0	1.82039	1.1	0.667261	23.2579	0.053112	0	9	0.52647	22.3485	0.014096	0.024757	9.03846	0.493213	23.2184	0.066823	0.004936	8.69231	3.09	1	1	3	0	0.510023	0.333333	0.009652	0.009162	-0.0715365	-0.0581234	21	0.848719
6007822010	2010	600782	0.84642	18	-0.037664	0	C33	Jiangxi Province	0	0.590909	0.5	0	1	0.769231	0.538462	0.714286	0	0	0.512195	0.488011	0.679633	24.0101	-0.024416	1.1e-05	11	0.535027	22.008	0.064337	0.000244	9.72727	0.460154	21.6181	0.039665	0.046097	8.84615	2.94	0	1	2	0	0.770177	0.363636	0.114442	0.00547	-0.0289722	-0.0222559	10.6364	0.500157
6002842015	2015	600284	0.925235	41	-0.147007	1	E48	Shanghai	5	1.26563	1.27344	1	3	1.23333	1.26667	1.22581	1	1	1.53102	1.21622	0.491057	23.3159	-0.01719	0	8	0.48888	22.7397	0.03152	0.037424	8.95313	0.716434	24.1126	0.003324	0.038545	8.13333	3.25	1	1	4	0	0.211456	0.375	1.0121	0.004954	-0.181308	-0.186056	51.8906	1.171
6006362015	2015	600636	0.921907	42	-0.01935	0	C26	Shanghai	5	1.27344	1.23438	0	8	1.16279	1.15116	1.14943	1	1	1.53285	1.35897	0.273408	22.2428	-0.016268	5.3e-05	8	0.49058	22.7481	0.031512	0.037424	8.95313	0.484597	22.1412	0.0387	0.021688	8.65116	3.25	1	1	2	0	0.316	0.375	-0.041233	-0.006289	-0.0224998	-0.0246408	53.4844	1.17399
6012222016	2016	601222	0.626858	9	-0.017336	6	C40	Jiangsu Province	6	1.26471	1.27193	1	13	1.4	1.2	2.16667	1	1	1.5024	1.21251	0.345916	23.2611	-0.028885	0.017781	7	0.429434	22.3565	0.052497	0.121338	8.55147	0.356905	21.8232	0.055938	0.183917	8.8	3.14	1	0	2	1	0.406345	0.428571	0.582121	0.015293	-0.0242698	-0.0219244	11.3824	0.792791
6002892018	2018	600289	0.790056	16	-0.165565	0	I65	Heilongjiang Province	8	1.36667	1.33333	0	3	2.51351	2.48649	2.44737	1	1	1.69643	2.30303	1.28548	21.7203	-0.00688	0.000776	11	0.563245	22.7014	0.032032	0.044577	8.13333	0.446387	21.8097	0.01438	0.190913	8.32432	3.11	1	0	8	0	0.328932	0.363636	1.32705	-0.041076	-0.416149	-0.226272	21.8667	1.07974
612016	2016	61	0.756005	14	-0.171877	0	L72	Guangdong Province	6	1.3662	1.34507	0	12	1.55556	1.44444	1.47368	1	1	1.43229	1.71429	0.637762	23.571	0.030606	0.004175	13	0.460791	22.819	0.049375	0.07084	9.23944	0.408276	22.3383	0.040314	0.061055	8.44444	3.07	1	1	11	0	0.287595	0.384615	0.214403	0.000848	-0.267364	-0.234818	19.1268	1.03285
7622011	2011	762	0.588502	8	-0.176968	1	B08	Tibet Autonomous Region	1	0.857143	1	1	4	0	1	0.5	0	0	0.578125	0.475	0.134656	21.6944	-0.058398	3.7e-05	9	0.571932	21.3938	0.059618	0.058594	8.71429	0.11365	21.7995	0.157321	0	8	0	0	1	1	0	0.176926	0.444444	0.297376	0.010591	0	-0.151686	6.85714	0.50443
6000692015	2015	600069	0.880107	27	-0.01935	3	C22	Henan Province	5	0.852941	0.941176	1	9	0.764706	0.941176	0.888889	0	0	1.42446	1.35513	0.526884	22.3477	0.016679	5.3e-05	10	0.530308	22.5775	0.075465	0.042263	8.61765	0.542807	22.052	0.027775	0.036561	8.64706	3.05	0	1	2	1	0.473491	0.4	0.171379	-0.010076	-0.0147969	-0.0165042	23.0294	0.75068
6000842014	2014	600084	0.856937	25	-0.02125	0	C15	Xinjiang Uighur Autonomous Region	4	0.5	0.423077	0	17	0.4	0.366667	0.387097	0	0	0.606383	0.741333	0.398913	22.1004	-0.094388	6.9e-06	11	0.55294	22.4059	0.031151	0.000184	8.88461	0.318662	21.8059	0.046266	0.006162	9.2	2.8	0	1	2	0	0.307421	0.363636	1.56884	-0.008665	-0.0084999	-0.0106249	12.5	0.428468
7122014	2014	712	0.849991	22	-0.124927	3	J67	Guangdong Province	4	0.984	1	1	10	2	2.21429	2.06667	1	0	1.1462	1	0.737887	23.4445	0.101417	0.02567	9	0.520536	22.5961	0.04717	0.019244	9.584	0.727586	25.1078	0.096306	5.6e-05	10.4286	3.07	1	0	9	0	0.474455	0.333333	-1.0067	0.019907	-0.249853	-0.122928	21.648	0.836391
7122016	2016	712	0.91189	37	-0.107329	1	J67	Guangdong Province	6	1.35915	1.34507	1	10	1.17647	1.23529	1.16667	1	1	1.42708	0.868421	0.794889	23.9878	-0.055246	0.073996	9	0.459685	22.8161	0.04998	0.070348	9.26761	0.714758	25.2601	-0.107291	1.4e-05	9.94118	3.07	1	0	9	0	0.426463	0.333333	0.32734	0.004843	-0.12627	-0.145877	50.2887	1.2394
6008932015	2015	600893	0.888431	32	-0.01935	3	C37	Jilin Province	5	1.2069	1.24138	1	12	1.32	1.44	1.38462	1	1	1.42727	1.35513	0.617266	24.5865	0.061733	2.2e-05	11	0.51732	22.4882	0.04609	0.015553	8.65517	0.479472	22.5514	0.022495	0.032354	9.6	3.11	1	1	2	0	0.306108	0.363636	1.08167	-0.001015	-0.0255417	-0.0233532	38.6207	1.07224
6017992016	2016	601799	0.793856	15	-0.017336	3	C36	Jiangsu Province	6	1.28676	1.27193	1	10	0.826923	0.807692	0.867925	0	1	1.5072	1.21606	0.301065	22.4043	0.063237	0.374421	7	0.429764	22.3628	0.051819	0.118716	8.55147	0.518792	22.5754	0.028388	0.074621	9.26923	3.14	1	0	2	1	0.372986	0.428571	0.448309	0.021491	-0.0143352	-0.0223068	19.3015	1.02151
6001622017	2017	600162	0.900498	31	-0.0699	2	K70	Shandong Province	7	1.06593	1.08791	1	24	3.90909	3.76623	3.88462	1	0	1.29138	3.90909	0.560031	23.6343	0.031024	0.005275	9	0.461161	22.6861	0.046724	0.077421	8.68132	0.645397	23.4928	-0.014866	0.01372	8.4026	3.07	1	0	10	0	0.255751	0.333333	1.69636	0.005781	-0.273244	-0.0745085	33.044	0.959871
9612019	2019	961	0.799796	18	-0.072003	3	K70	Liaoning Province	9	1.78	1.7	1	76	2.28378	2.31081	2.29333	1	1	1.31532	2.28378	0.90769	26.3951	0.028208	0.004229	11	0.552271	22.7423	0.044073	0.045259	8.84	0.646859	23.7646	0.020174	0.023567	8.22973	3.05	0	0	10	1	0.537468	0.363636	0.750753	0.002186	-0.164439	-0.128165	32.04	1.42364
6002422016	2016	600242	0.919477	41	-0.119635	0	G55	Guangdong Province	6	1.3662	1.34507	0	25	1.12	0.96	1.07692	0	1	1.43229	0.861538	0.357514	21.4809	-0.111084	0.000164	9	0.462765	22.8337	0.050373	0.070868	9.26761	0.483579	23.4997	0.057184	0.000387	9.68	3.07	1	0	6	0	0.27383	0.333333	0.127607	-0.006294	-0.133991	-0.163445	56.0141	1.25619
6352012	2012	635	0.560547	8	-0.021213	0	C26	Ningxia Hui Autonomous Region	2	0.7	0.6	0	2	0.52	0.506667	0.513158	0	0	0.582418	0.629214	0.26082	22.0114	0.057485	4.1e-05	9	0.583792	21.5183	-0.00322	0.0002	9	0.548597	22.03	0.048996	0.015505	8.88	2.98	0	1	2	0	0.512468	0.333333	0.055661	-0.006392	-0.0110306	-0.0148489	5.6	0.392383
7362014	2014	736	0.603358	8	-0.067809	1	K70	Chongqing	4	1.59375	1.0625	1	19	2.40476	2.29762	2.38824	1	1	0.903704	2.40476	0.515506	22.5296	-0.226931	0	9	0.510135	22.094	0.013597	0.03171	9.75	0.617642	22.6382	-0.038338	0.010291	8.27381	3.12	1	1	10	0	0.533188	0.333333	2.94417	0.010541	-0.163064	-0.10807	12.75	0.961602
6010212019	2019	601021	0.676	10	-0.050146	3	G56	Shanghai	9	1.99419	2.01163	1	6	1.14286	1.57143	1.375	1	1	1.83646	1.09722	0.48781	24.1031	0.117014	0	8	0.470534	22.7279	0.052128	0.105121	8.63372	0.527826	24.6919	0.099858	2.3e-07	9.42857	3.25	1	0	6	0	0.549782	0.375	-0.26637	0.017334	-0.0573096	-0.1	19.9419	1.34807
6000892014	2014	600089	0.830529	18	-0.02125	0	C38	Xinjiang Uighur Autonomous Region	4	0.5	0.423077	0	4	0.516667	0.5	0.508197	0	0	0.606383	0.741333	0.645475	24.8057	-0.023304	0.001522	11	0.543457	22.3019	0.028417	0.000126	8.88461	0.492727	22.2431	0.039803	0.033278	8.7	2.8	0	0	2	0	0.116486	0.363636	0.021268	0.008547	-0.010979	-0.0106249	9	0.415264
6008742018	2018	600874	0.598754	8	-0.065855	1	D46	Tianjin	8	0.807692	0.769231	1	2	1.14286	1	1.13333	1	0	1.17826	1.29032	0.578327	23.4761	0.046805	1.2e-06	8	0.552191	22.9874	0.023058	0.04075	8.69231	0.485876	23.0898	0.067466	1.1e-05	8.71429	3.44	1	1	3	0	0.501367	0.375	0.151499	0.008444	-0.0752631	-0.0531907	6.46154	0.483609
6592012	2012	659	0.825009	18	-0.021213	0	C29	Guangdong Province	2	0.83871	0.814516	0	11	0.882353	0.705882	0.833333	0	0	0.91018	0.629214	0.551759	22.5055	0.104886	0	9	0.503359	22.2654	0.039703	0.018648	9.58065	0.716138	21.9962	0.07223	0.024924	9.35294	3.07	1	0	2	0	0.263926	0.333333	-0.500995	-0.002378	-0.0187171	-0.0177913	15.0968	0.691943
6011062014	2014	601106	0.872328	24	-0.02125	1	C35	Heilongjiang Province	4	0.857143	0.892857	1	3	0.695652	0.673913	0.702128	0	0	0.828571	0.74	0.575707	24.4118	-0.057382	0	8	0.510827	22.1872	0.049418	0.005305	8.67857	0.49134	22.2548	0.016387	0.034125	8.78261	3.11	1	1	2	0	0.621104	0.5	0.20059	-0.009388	-0.0147824	-0.018214	20.5714	0.74771
6019922017	2017	601992	0.914982	39	-0.015564	10	C30	Beijing	7	0.904762	0.984127	1	31	1.43182	1.56818	1.62222	1	0	0.929825	1.14346	0.698899	26.1709	-0.051051	2.2e-05	10	0.502017	23.6982	0.041089	0.074244	9.49206	0.427322	22.3588	0.068682	0.107496	8.31818	3.17	1	1	2	0	0.449285	0.4	0.053509	0.000286	-0.0222854	-0.0140821	35.2857	0.827841
6006092017	2017	600609	0.916104	41	-0.015564	2	C36	Liaoning Province	7	1.94118	1.52941	1	11	0.901639	0.885246	0.919355	0	1	1.79646	1.1519	0.854121	22.5065	0.089252	0	12	0.574166	22.7464	0.014704	0.044535	8.80392	0.480397	22.5805	0.0343	0.117663	9	3.05	0	1	2	0	0.24383	0.333333	-0.018244	0.000839	-0.0140335	-0.0302132	79.5882	1.77832
6016772019	2019	601677	0.749923	12	-0.018796	4	C32	Henan Province	9	1.22857	1.31429	1	9	0.945946	1.05405	1.02632	0	1	1.45578	1.61426	0.382557	23.1887	-0.013673	0.211552	7	0.573884	22.9952	0.044128	0.054572	8.8	0.498844	23.0736	0.063734	0.046428	9.13513	3.05	0	0	2	0	0.17186	0.428571	0.026869	0.015714	-0.0177804	-0.0230927	14.7429	0.921334
5212016	2016	521	0.852376	27	-0.017336	2	C38	Anhui Province	6	1.6	1.54	1	21	1.39706	1.36765	1.4058	1	1	1.5088	1.21724	0.586964	23.2496	0.078784	0.004707	9	0.480019	22.6011	0.058305	0.046636	8.58	0.449268	22.4007	0.038238	0.078687	8.66177	3.04	0	1	2	0	0.224685	0.333333	-0.192011	0.005321	-0.0242189	-0.027737	43.2	1.3638
6008942012	2012	600894	0.912199	38	-0.021213	0	C34	Guangdong Province	2	0.83871	0.814516	0	4	0.322581	0.290323	0.3125	0	0	0.91018	0.629214	0.459819	22.125	0.117042	3e-05	11	0.5041	22.2684	0.039605	0.018648	9.56452	0.603192	21.9805	0.023974	0.018277	8.90323	3.07	1	1	2	0	0.611224	0.363636	0.09213	-0.071731	-0.0068428	-0.0177913	31.871	0.76507
6009672016	2016	600967	0.857759	26	-0.017336	0	C37	Inner Mongolia Autonomous Region	6	1	0.823529	0	2	1.22222	1	1.17857	1	0	1.07583	1.2196	0.481088	23.3676	0.050043	0	11	0.477855	23.1551	0.081332	0.007121	9.52941	0.489127	22.8951	0.013576	0.049918	9.40741	3.01	0	1	2	0	0.5148	0.454545	14.7186	-0.015585	-0.021188	-0.0173356	26	0.857759
4202016	2016	420	0.742691	14	-0.017336	0	C28	Jilin Province	6	1.3	1.16667	0	19	1.42857	1.07143	1.33333	1	1	1.22321	1.2196	0.417175	22.2538	-0.024824	1.3e-05	11	0.50299	22.6458	0.01104	0.02138	8.36667	0.410985	22.403	0.072019	0.018228	8.64286	3.11	1	1	2	0	0.145023	0.363636	-0.121759	0.000138	-0.0247651	-0.0225363	18.2	0.965498
6001632015	2015	600163	0.841504	19	-0.01935	0	C22	Fujian Province	5	2.27451	1.98039	0	7	0.941176	0.764706	0.888889	0	1	1.53285	1.35897	0.480249	21.8129	0.110613	1.9e-05	9	0.504091	22.5559	0.071154	0.07709	8.39216	0.54555	22.0834	0.02225	0.036563	8.70588	3.06	1	1	2	1	0.46195	0.333333	0.757665	-0.045585	-0.0182116	-0.0440113	43.2157	1.91401
6001852014	2014	600185	0.937071	48	-0.067809	2	K70	Shaanxi Province	4	0.555556	0.62963	1	13	2.39286	2.29762	2.38824	1	0	0.585106	2.39286	0.820568	23.642	-0.061847	0	9	0.461562	22.0705	0.027626	0.026406	8.7037	0.614011	22.6249	-0.040304	0.010291	8.27381	3.01	0	1	10	1	0.519396	0.333333	-0.936631	0.0042	-0.162256	-0.0376714	26.6667	0.520595
6972018	2018	697	0.916202	40	-0.016152	2	C37	Shaanxi Province	8	1.75	1.82143	1	10	1.77419	1.64516	1.78125	1	1	1.71698	1.61538	0.410005	22.3733	0.010798	0.210253	7	0.453411	22.6625	0.029024	0.020241	8.53571	0.487938	22.913	0.010824	0.063248	9.58065	3.01	0	0	2	1	0.210244	0.428571	0.195593	-0.005491	-0.0286559	-0.0282651	70	1.60335
452016	2016	45	0.923352	39	-0.017336	0	C39	Guangdong Province	6	1.3662	1.34507	0	2	1.18681	1.17582	1.17391	1	1	1.43229	1.2196	0.164936	22.139	-0.013415	0.000184	7	0.464121	22.8291	0.049685	0.070868	9.28169	0.448144	22.3414	0.025457	0.085944	8.37363	3.07	1	1	2	1	0.462111	0.428571	0.113247	-0.003529	-0.0205741	-0.0236838	53.2817	1.26148
6005002014	2014	600500	0.662248	9	-0.02125	2	C26	Beijing	4	0.75	0.77	1	14	0.864198	0.888889	0.878049	0	0	0.728205	0.738667	0.52193	24.1282	0.031762	0.000224	8	0.539042	23.832	0.044657	0.01562	9.76	0.525149	22.0876	0.049699	0.026911	8.82716	3.17	1	1	2	0	0.55352	0.375	0.197447	0.006388	-0.0183639	-0.0159373	6.75	0.496686
6005682018	2018	600568	0.812064	17	-0.016152	9	C27	Hubei Province	8	1.98413	2.11111	1	48	1.91398	1.98925	1.98936	1	1	1.77027	1.60811	0.242454	22.4495	-0.047651	0.006301	9	0.531846	22.7217	0.045397	0.055669	8.79365	0.349511	22.3338	0.069888	0.074867	8.74194	3.01	0	0	2	1	0.23833	0.333333	-0.275361	0.00858	-0.0309136	-0.0320466	33.7302	1.61124
6006432012	2012	600643	0.793523	15	-0.132046	0	J69	Shanghai	2	0.577586	0.560345	0	25	0	0	0	0	0	0.831224	0.6	0.046078	22.215	-0.206551	0.000207	8	0.491476	22.32	0.029275	0.00861	9.22414	0.083704	21.9933	-0.163149	2.1e-05	9	3.25	1	0	9	0	0.122981	0.25	-0.114101	0.019177	0	-0.076268	8.66379	0.458328
6004232019	2019	600423	0.54123	7	-0.018796	0	C26	Guangxi Zhuang Autonomous Region	9	1	0.769231	0	6	1.33981	1.31068	1.32692	1	0	1.82039	1.61845	0.360246	20.2006	-0.462683	0.00269	8	0.538279	22.4661	0.033935	0.024653	9.07692	0.391765	22.2756	0.070682	0.107699	8.41748	3.09	1	0	2	1	0.252227	0.375	2.86417	-0.044739	-0.0251835	-0.0187964	7	0.54123
6001892019	2019	600189	0.560547	8	-0.018796	0	C15	Jilin Province	9	1.31034	1.24138	0	5	0.555556	0.5	0.540541	0	1	1.34234	1.61845	0.702781	22.3611	0.014748	6.3e-06	7	0.531599	22.7364	0.021964	0.024322	8.48276	0.355783	22.3162	0.060616	0.064694	9.25	3.11	1	0	2	0	0.328306	0.428571	0.100848	0.002956	-0.0104424	-0.0246298	10.4828	0.73451
6005752013	2013	600575	0.820224	21	-0.116862	1	G55	Anhui Province	3	0.55814	0.44186	1	18	0.423077	0.384615	0.444444	0	0	0.889353	0.483333	0.818312	23.9091	-0.02753	0	11	0.517116	22.4276	0.045655	0.00709	9.02326	0.540748	22.9779	0.077708	0.000668	10.1154	3.04	0	1	6	0	0.415595	0.363636	-0.178144	0.002998	-0.0494414	-0.0652251	11.7209	0.4578
8262019	2019	826	0.921344	44	-0.060335	3	N77	Hubei Province	9	1.35484	1.37097	1	24	2.41667	2.5	2.46154	1	1	1.46259	1.59091	0.621958	24.5195	0.004053	0.000865	9	0.537563	22.771	0.058474	0.05522	8.75806	0.564007	22.9843	0.055401	0.119765	8.58333	3.01	0	0	13	0	0.165631	0.333333	0.100928	0.004769	-0.14581	-0.0817442	59.6129	1.24827
6006832010	2010	600683	0.603027	8	-0.045283	4	K70	ZheJiang Province	0	0.521739	0.565217	1	29	1	1.01429	1.04225	0	0	0.503326	1	0.751344	22.8678	-0.194066	0	9	0.513881	21.822	0.026627	0.03754	9.42029	0.588229	21.8321	-0.016674	0.008723	8.38571	3.15	1	1	10	0	0.298065	0.333333	12.5325	0.002451	-0.0452832	-0.023626	4.17391	0.314623
4082016	2016	408	0.563718	7	-0.060073	3	F51	Hebei Province	6	1.65517	1.75862	1	10	1.14815	1.2037	1.18182	1	1	1.06161	1.14754	0.186463	22.7194	0.05469	0.110225	9	0.554294	23.1798	0.044284	0.031503	9.48276	0.524998	22.5081	0.029926	0.030226	8.37037	2.97	0	0	5	0	0.436669	0.333333	-0.28149	0.000597	-0.0689728	-0.0994313	11.5862	0.933051
6001222010	2010	600122	0.839202	21	-0.105449	1	F52	Jiangsu Province	0	0.464286	0.47619	1	14	0.666667	0.68	0.671053	0	0	0.509978	0.663043	0.543832	22.9681	0.059874	3.2e-05	11	0.540586	21.9128	0.034814	0.023009	8.75	0.594011	21.8492	0.050702	0.010566	8.6	3.14	1	0	5	0	0.206463	0.363636	-0.32743	0.006665	-0.0702991	-0.0489583	9.75	0.38963
6008622015	2015	600862	0.657026	6	-0.076915	0	K70	Jiangsu Province	5	1.28947	1.27193	0	9	3.48276	3.42529	3.44318	1	1	1.53285	3.48276	0.649532	22.9951	0.05112	0.000252	7	0.452867	22.4449	0.050203	0.078857	8.63158	0.621518	22.986	-1.7e-05	0.013605	8.27586	3.14	1	1	10	0	0.428615	0.428571	-0.700774	-0.007619	-0.267875	-0.0991795	7.73684	0.847218
6004562019	2019	600456	0.910147	36	-0.018796	0	C32	Shaanxi Province	9	0.857143	0.821429	0	2	1.05405	0.945946	1.02632	0	0	1.29245	1.61845	0.497762	22.8153	0.0065	0	9	0.477044	22.7062	0.023137	0.021469	8.57143	0.49573	23.0837	0.063189	0.052146	9.08108	3.01	0	1	2	0	0.530433	0.444444	-0.208052	0.004453	-0.0198124	-0.0161112	30.8571	0.780126
6004812015	2015	600481	0.85793	25	-0.01935	0	C26	Jiangsu Province	5	1.28947	1.27193	0	8	1.16279	1.15116	1.14943	1	1	1.53285	1.35897	0.493966	22.2197	0.246027	0	9	0.454232	22.4517	0.048494	0.078859	8.61403	0.482032	22.1415	0.03565	0.021688	8.63953	3.14	1	0	2	0	0.343253	0.333333	-0.048277	0.006616	-0.0224998	-0.0249511	32.2368	1.10628
6035992017	2017	603599	0.883805	29	-0.015564	1	C26	Anhui Province	7	1.44444	1.38889	1	5	0.951456	0.941748	0.951923	0	1	1.29275	1.15295	0.248336	22.4266	0.173062	1.2e-06	9	0.466791	22.6346	0.030215	0.082619	8.81481	0.426042	22.1273	0.048874	0.10262	8.38835	3.04	0	0	2	1	0.519178	0.333333	0.063326	0.020526	-0.0148088	-0.0224819	41.8889	1.27661
6005022019	2019	600502	0.919258	42	-0.143205	0	E48	Anhui Province	9	1.01818	1	0	23	1.18421	1.13158	1.15385	1	0	1.84048	1.17391	0.841543	25.2279	-0.074064	0.000209	9	0.452232	22.6981	0.062478	0.076885	8.85455	0.701318	23.9277	0.006262	0.097593	8.1579	3.04	0	1	4	0	0.323192	0.333333	0.729016	0.00148	-0.169585	-0.145809	42.7636	0.935972
6013392016	2016	601339	0.713244	10	-0.017336	0	C17	ZheJiang Province	6	1.688	1.464	0	2	0.75	0.666667	0.72	0	1	1.512	1.2196	0.367695	23.169	0.120269	0.259585	9	0.417537	22.1331	0.055798	0.126248	8.704	0.413362	21.5096	0.045656	0.083565	8.875	3.15	1	0	2	1	0.2972	0.333333	-0.059504	0.009389	-0.0130017	-0.0292625	16.88	1.20396
6006852019	2019	600685	0.75003	14	-0.018796	0	C37	Guangdong Province	9	2.03205	2.02564	0	1	1.83333	1.76667	1.77419	1	1	1.82039	1.61845	0.702744	24.6803	0.07142	0	11	0.473318	23.0431	0.06161	0.076866	8.73077	0.45547	22.9494	0.046094	0.071159	9.16667	3.07	1	1	2	0	0.416644	0.363636	0.801163	-0.006182	-0.0344601	-0.0381952	28.4487	1.5241
6007732017	2017	600773	0.952314	64	-0.0699	3	K70	Tibet Autonomous Region	7	1.3	1.6	1	9	3.8961	3.76623	3.88462	1	1	1.24667	3.8961	0.709593	23.1269	0.016553	0.000206	9	0.343684	21.7657	0.081888	0.064098	7.5	0.643455	23.4994	-0.014678	0.013785	8.4026	0	0	1	10	0	0.436171	0.444444	0.311486	0.001167	-0.272336	-0.0908696	83.2	1.23801
6011372011	2011	601137	0	0	-0.045771	1	C32	ZheJiang Province	1	0.767123	0.69863	1	8	0.5	0.535714	0.517241	0	0	0.531049	0.526685	0.127952	21.4746	0.019097	0	9	0.522164	22.0847	0.020928	0.041367	9.27397	0.609657	22.8282	0.03069	0.024248	9.89286	3.15	1	0	2	0	0.488127	0.333333	0.029268	0.017853	-0.0228857	-0.0351122	0	0
6007252013	2013	600725	0.603567	9	-0.023175	1	C25	Yunnan Province	3	1.05263	1.10526	1	4	0.307692	0.384615	0.357143	0	0	0.931818	0.638537	0.867631	23.3314	0.057648	3.4e-06	9	0.563326	22.5379	0.038733	0.003017	9.36842	0.519521	21.9927	0.019574	0.008154	9	2.86	0	1	2	0	0.417871	0.333333	-0.104361	-0.009058	-0.0071307	-0.0243946	9.47368	0.635334
7192014	2014	719	0.585754	8	-0.168807	0	R85	Henan Province	4	0.46875	0.4375	0	1	0.636364		0.583333	0	0	0.708955	0.466667	0.347621	22.8722	0.138255	0	9	0.586794	22.6031	0.055247	0.019851	8.78125	0.405863	22.3216	0.039959	0.001233	9.72727	3.05	0	1	17	0	0.771334	0.333333	-0.198351	0.012582	-0.107423	-0.0791282	3.75	0.274572
6007262017	2017	600726	0.839995	21	-0.06666	1	D44	Heilongjiang Province	7	2	2.03333	1	9	1	1.01613	1	0	1	1.80531	1.08602	0.892699	23.9576	0.035017	9.4e-06	9	0.492644	22.6391	0.010318	0.045818	8.1	0.577208	23.6464	0.057542	0.000966	9.74194	3.11	1	1	3	1	0.448028	0.333333	0.634693	0.012813	-0.06666	-0.13332	42	1.67999
7512012	2012	751	0.507289	7	-0.021213	0	C32	Liaoning Province	2	0.666667	0.622222	0	6	0.655172	0.551724	0.633333	0	0	0.650485	0.629214	0.202392	21.908	-0.255249	5.3e-05	8	0.583914	22.1601	0.01869	0.01052	9.06667	0.563442	22.8022	0.027199	0.066823	9.68966	3.05	0	1	2	0	0.336904	0.375	0.179927	-0.015063	-0.013898	-0.0141418	4.66667	0.338193
5282018	2018	528	0.682311	9	-0.016152	0	C35	Guangxi Zhuang Autonomous Region	8	1.03846	0.884615	0	4	1.50746	1.49254	1.48529	1	0	1.69417	1.61746	0.614775	23.9895	0.024183	0.000166	11	0.522118	22.2627	-0.001509	0.025598	9.15385	0.468002	22.2625	0.02634	0.136547	8.53731	3.09	1	1	2	0	0.349758	0.363636	0.244583	0.012423	-0.0243478	-0.0167727	9.34615	0.708554
7672010	2010	767	0.839624	19	-0.09127	0	D44	Shanxi Province	0	0.571429	0.52381	0	10	0.375	0.357143	0.368421	0	0	0.469613	0.384615	0.872932	23.2215	-0.011045	9.3e-06	12	0.623286	22.0982	0.074213	0.014988	9.19048	0.623709	22.7561	0.063366	0.001201	9.85714	2.94	0	1	3	0	0.36243	0.333333	0.018137	0.000479	-0.0342264	-0.0521545	10.8571	0.479785
8832012	2012	883	0.932592	48	-0.092277	0	D44	Hubei Province	2	0.779661	0.762712	0	7	0.392857	0.357143	0.385965	0	0	0.544776	0.388889	0.576424	24.1922	0.101193	1.3e-06	9	0.603082	22.0503	0.035135	0.014135	9.38983	0.63296	22.9273	0.086014	0.000882	10.1429	3.01	0	1	3	0	0.332159	0.333333	0.339724	0.003522	-0.0362516	-0.0719445	37.4237	0.727106
6002292015	2015	600229	0.76531	14	-0.139612	1	R85	Shandong Province	5	1.26667	1.26667	1	5	0.8		0.8125	0	1	1.53102	1.27273	0.260034	21.6913	0.110575	6.5e-05	9	0.501652	22.5686	0.063106	0.028273	8.73333	0.386003	22.3404	0.050158	0.000867	9.26667	3.07	1	1	17	0	0.531091	0.333333	2.32491	0.011932	-0.111689	-0.176842	17.7333	0.969393
6003482018	2018	600348	0.592481	8	-0.146782	1	B06	Shanxi Province	8	0.714286	0.761905	1	5	0.714286	0.761905	0.727273	0	0	1.17826	0.813559	0.524904	24.5547	0.081597	1.3e-06	8	0.528475	22.6433	0.032143	0.000656	9.38095	0.549226	24.0094	0.085206	2.2e-05	10.2381	2.94	0	1	1	0	0.583384	0.375	-0.1263	0.013115	-0.104844	-0.104844	5.71429	0.423201
1502015	2015	150	0.702852	9	-0.076915	4	K70	Guangdong Province	5	1.59559	1.61029	1	30	3.43678	3.48276	3.44318	1	1	1.58152	3.43678	0.630016	22.2383	0.082822	0	7	0.485992	22.6824	0.055518	0.039211	9.16177	0.621743	22.9947	-0.000382	0.013607	8.27586	3.07	1	0	10	0	0.35079	0.428571	0.542145	0.000986	-0.264339	-0.122724	14.3603	1.12146
8602011	2011	860	0.684948	9	-0.573264	3	A01	Beijing	1	0.526316	0.557895	1	14	0.923077	1	1.07143	0	0	0.478723	0.583333	0.71026	23.0586	0.002621	8.2e-05	9	0.540843	23.4848	0.030405	0.008648	10.0947	0.448693	21.4828	0.009916	0.001292	9.23077	3.17	1	1	0	1	0.469955	0.333333	0.034221	0.009162	-0.529166	-0.301718	4.73684	0.360499
6006532018	2018	600653	0.708629	10	-0.064057	2	F52	Shanghai	8	1.7052	1.69364	1	13	1.49231	1.46154	1.5	1	1	1.77346	1.53659	0.684285	22.8454	0.03653	0	11	0.455625	22.6062	0.035485	0.105009	8.64162	0.533383	22.6978	0.0327	0.064874	8.87692	3.25	1	1	5	0	0.127974	0.363636	0.050262	-0.011606	-0.0955929	-0.10923	17.052	1.20836
6002712015	2015	600271	0.693165	11	-0.01935	0	C39	Beijing	5	1.25926	1.25	0	1	1.41772	1.39241	1.4	1	1	1.24257	1.35897	0.339067	23.3969	0.17334	0	8	0.525384	23.8196	0.042925	0.043544	9.57407	0.43868	22.2624	0.046839	0.068477	8.29114	3.17	1	1	2	0	0.401477	0.375	0.591109	0.037165	-0.0274326	-0.0243664	13.8519	0.872874
6004952013	2013	600495	0.837211	22	-0.023175	1	C37	Shanxi Province	3	0.238095	0.285714	1	4	0.347826	0.391304	0.375	0	0	0.521053	0.638537	0.213449	22.0878	0.0434	0	11	0.571602	22.4216	-0.00686	0.020815	9.47619	0.523787	22.5232	0.00175	0.017735	10.3913	2.94	0	1	2	0	0.310496	0.363636	0.858546	0.003376	-0.0080608	-0.0055178	5.2381	0.199336
4882011	2011	488	0.771033	14	-0.045771	1	C22	Shandong Province	1	0.450704	0.422535	1	26	0.9375	1	0.941176	0	0	0.531049	0.526685	0.671543	24.5438	-0.009587	0.005883	15	0.55526	22.1499	0.044711	0.006877	9.02817	0.637977	21.7545	0.015072	7.1e-05	9.375	3.07	1	1	2	1	0.188948	0.333333	-0.005523	0.00673	-0.0429106	-0.0206293	6.30986	0.347508
6005902016	2016	600590	0.941441	50	-0.017336	7	C38	Jiangxi Province	6	0.956522	1.17391	1	21	1.32353	1.36765	1.4058	1	0	1.5008	1.21133	0.542442	22.8736	0.028884	0.010701	7	0.510858	22.6411	0.058421	0.00146	9.3913	0.449922	22.4063	0.038972	0.078599	8.69118	2.94	0	0	2	0	0.153701	0.428571	1.61171	0.002815	-0.0229442	-0.0165819	47.8261	0.900509
4132012	2012	413	0.507289	7	-0.021213	0	C39	Hebei Province	2	0.689655	0.655172	0	18	0.73913	0.724638	0.728571	0	0	0.636842	0.629214	0.755861	21.4468	-0.226508	3.2e-05	7	0.66039	22.3467	0.021521	0.015362	9.48276	0.493424	21.8251	0.002399	0.014648	8.63768	2.97	0	0	2	0	0.289257	0.428571	-0.077781	0.083055	-0.015679	-0.0146294	4.82759	0.349855
9832014	2014	983	0.894429	29	-0.140773	0	B06	Shanxi Province	4	0.809524	0.761905	0	3	0.454545	0.409091	0.434783	0	0	0.738462	0.785714	0.611846	24.5986	0.019388	1.2e-05	11	0.555318	22.3812	0.021585	0.02565	9.38095	0.543217	23.6575	0.006734	0.000756	10.2727	2.94	0	1	1	0	0.543988	0.363636	0.048344	0.005933	-0.0639875	-0.113959	23.4762	0.724062
5282011	2011	528	0.798991	14	-0.045771	1	C35	Guangxi Zhuang Autonomous Region	1	0.571429	0.619048	1	4	0.466667	0.488889	0.478261	0	0	0.721212	0.526685	0.589365	23.8479	-0.088776	2e-05	9	0.559698	21.6252	0.020885	0.000503	9	0.549152	21.9279	-0.033854	0.022869	9	3.09	1	1	2	0	0.349758	0.333333	0.024602	0.029438	-0.0213599	-0.026155	8	0.456566
6017172012	2012	601717	0.928223	42	-0.021213	0	C35	Henan Province	2	0.30303	0.242424	0	2	0.309524	0.285714	0.302326	0	0	0.544776	0.629214	0.280204	23.2878	0.026734	0.026318	9	0.592959	22.3511	0.056328	0.020817	9.09091	0.53043	22.1503	0.019809	0.024745	9	3.05	0	1	2	0	0.321437	0.444444	0.125158	0.040812	-0.0065658	-0.0064281	12.7273	0.28128
6004002016	2016	600400	0.686564	11	-0.017336	4	C18	Jiangsu Province	6	1.27941	1.27193	1	44	1.45455	1.72727	1.66667	1	1	1.5056	1.21488	0.54585	23.01	-0.108897	0.009073	9	0.427964	22.3583	0.053085	0.121402	8.53677	0.373603	22.1646	0.097649	0.208886	8.27273	3.14	1	0	2	0	0.515006	0.333333	2.23216	0.004698	-0.0252154	-0.0221794	14.0735	0.878398
6003182018	2018	600318	0.919763	41	-0.110178	5	J69	Anhui Province	8	1.29091	1.38182	1	24	2.25	2.875	2.55556	1	1	1.76944	0.826087	0.595818	22.454	0.144085	0.000765	5	0.454577	22.7144	0.048605	0.084287	9.07273	0.414895	23.1633	-0.045673	7.5e-05	8.375	3.04	0	0	9	1	0.25	0.4	0.237959	0.007378	-0.2479	-0.14223	52.9273	1.18733
6002132017	2017	600213	0.632734	9	-0.015564	0	C36	Jiangsu Province	7	1.18634	1.18012	0	3	0.934426	0.885246	0.919355	0	1	1.29412	1.15401	0.945045	22.274	-0.050933	0	9	0.409036	22.2595	0.036792	0.164042	8.39752	0.478906	22.5843	0.036598	0.117663	9.04918	3.14	1	1	2	0	0.51	0.333333	1.17617	0.002017	-0.0145438	-0.0184646	10.677	0.750635
6002212012	2012	600221	0.885242	28	-0.140552	0	G56	Hainan Province	2	1.75	1.7	0	14	0.2	0	0.166667	0	1	0.91018	0.733333	0.742133	25.2528	0.109966	0	7	0.443949	21.324	0.0097	0.001649	8.4	0.501492	23.8583	0.102721	8.2e-06	11	3.01	0	1	6	0	0.281788	0.428571	-0.180422	0.002168	-0.0281104	-0.245966	49	1.54917
6000632017	2017	600063	0.900198	32	-0.015564	0	C28	Anhui Province	7	1.46296	1.38889	0	5	1.21429	1	1.13333	1	1	1.29412	1.15401	0.455623	22.905	-0.056181	9.8e-05	9	0.462952	22.6257	0.03446	0.082618	8.81481	0.458716	22.5707	0.021879	0.058369	8.78571	3.04	0	1	2	0	0.307371	0.333333	-0.007739	0.003015	-0.0188996	-0.0227701	46.8148	1.31696
6003822017	2017	600382	0.560547	8	-0.064989	0	F51	Guangdong Province	7	1.61039	1.57792	0	1	1.26786	1.17857	1.24561	1	1	1.61765	1.22951	0.18213	22.622	-0.094735	0	9	0.457214	22.8818	0.046413	0.088405	8.9026	0.544808	22.7072	0.004821	0.028317	8.26786	3.07	1	0	5	0	0.245514	0.333333	0.9328	0.011272	-0.0823964	-0.104657	12.8831	0.902699
6972019	2019	697	0.895263	31	-0.018796	1	C37	Shaanxi Province	9	0.821429	0.857143	1	10	1.8	1.76667	1.77419	1	0	1.28302	1.6174	0.583251	22.0142	0.0244	0.188067	7	0.473991	22.7348	0.022498	0.014752	8.64286	0.459453	23.0383	0.047662	0.06489	9.3	3.01	0	0	2	1	0.188058	0.428571	0.04748	-0.006102	-0.0338335	-0.0154399	25.4643	0.735395
7962017	2017	796	0.866265	25	-0.209514	4	L72	Shaanxi Province	7	0.964286	1.07143	1	23	1.95	2.15	2.04762	1	0	1.2	1.78261	0.639809	22.528	0.081861	0.000789	11	0.456048	22.5667	0.027108	0.030073	8.46429	0.47031	22.8117	0.019627	0.087026	8.9	3.01	0	0	11	0	0.321841	0.363636	-0.363318	0.006695	-0.408551	-0.202031	24.1071	0.835327
7202017	2017	720	0.936421	50	-0.06666	0	D44	Shandong Province	7	1.08791	1.05495	0	13	1.01613	1	1	0	0	1.29412	1.09677	0.842368	22.9242	0.045673	0	9	0.458059	22.6939	0.046563	0.077479	8.68132	0.57802	23.6631	0.05737	0.000966	9.74194	3.07	1	1	3	0	0.212627	0.333333	0.095003	-0.009328	-0.0677352	-0.0725202	54.3956	1.01874
6001332016	2016	600133	0.939713	52	-0.141091	3	E48	Hubei Province	6	1.22951	1.27869	1	18	1.70588	1.73529	1.74286	1	1	1.25874	1.88372	0.892738	23.7547	0.01234	0	9	0.491992	22.5085	0.037847	0.054922	8.83607	0.68755	23.8765	0.012789	0.074267	8.23529	3.01	0	1	4	0	0.214489	0.333333	1.64768	0.000502	-0.240685	-0.173473	63.9344	1.15539
6004582019	2019	600458	0.858256	24	-0.018796	2	C29	Guangdong Province	9	2.01923	2.02564	1	11	1.94444	1.88889	1.94737	1	1	1.81068	1.61635	0.697517	23.433	0.081254	4.6e-06	9	0.473351	23.0511	0.061547	0.076866	8.74359	0.511231	22.134	0.04907	0.194178	8.44444	3.07	1	1	2	0	0.364343	0.333333	0.130797	0.001896	-0.0365486	-0.0379543	48.4615	1.73302
5892014	2014	589	0.603567	9	-0.02125	0	C29	Guizhou Province	4	0.692308	0.615385	0	4	1.0625	0.75	1	0	0	0.911111	0.741333	0.612106	22.9985	0.099831	9.8e-05	10	0.500336	22.4116	0.030903	0.022643	8.07692	0.581737	22.0866	0.050158	0.038394	8.9375	2.99	0	1	2	0	0.252036	0.4	0.084433	0.00606	-0.0225778	-0.0147113	6.23077	0.417854
6772015	2015	677	0.852961	21	-0.01935	0	C28	Shandong Province	5	1.28	1.26667	0	6	0.933333	0.733333	0.875	0	1	1.53285	1.35897	0.242511	20.534	0.086848	7e-06	9	0.501885	22.584	0.063422	0.028274	8.73333	0.480903	22.1465	0.046861	0.018711	8.93333	3.07	1	0	2	0	0.231487	0.333333	-0.247858	-0.029133	-0.0180598	-0.0247677	26.88	1.09179
6011272017	2017	601127	0.667017	9	-0.015564	4	C36	Chongqing	7	1.52778	1.61111	1	6	0.868852	0.885246	0.919355	0	1	1.24	1.14979	0.754404	23.8893	0.042051	0.008689	9	0.481148	22.7205	0.022045	0.071723	9.33333	0.482032	22.5578	0.035074	0.11752	9.04918	3.12	1	0	2	1	0.614517	0.333333	0.672308	0.013436	-0.0135232	-0.0237789	13.75	1.01905
7862014	2014	786	0.914926	37	-0.02125	0	C30	Beijing	4	0.77	0.75	0	5	0.55814	0.534884	0.545455	0	0	0.738462	0.741333	0.362489	23.3165	0.11731	0.0001	9	0.540636	23.8401	0.043802	0.015621	9.75	0.513471	22.3786	0.063822	0.033976	8.46512	3.17	1	1	2	0	0.451962	0.333333	-0.043531	0.01166	-0.0118603	-0.0163623	28.49	0.704493
562014	2014	56	0.879339	26	-0.067809	3	K70	Guangdong Province	4	0.984	1	1	23	2.38095	2.29762	2.38824	1	0	1.1462	2.38095	0.628363	22.7866	-0.047888	0.002587	8	0.521412	22.6013	0.048365	0.019428	9.592	0.616299	22.6351	-0.04047	0.010261	8.28571	3.07	1	0	10	0	0.137003	0.375	-0.23583	-0.007207	-0.161449	-0.0667237	25.584	0.86527
6003072010	2010	600307	0.892269	32	-0.037664	0	C31	Gansu Province	0	0.529412	0.411765	0	5	0.25	0.208333	0.24	0	0	0.466667	0.488011	0.631987	24.1399	0.028639	0	15	0.44795	20.9504	0.071772	0.000151	9.41177	0.649228	23.516	0.027593	7.7e-05	10.25	2.84	0	1	2	0	0.837353	0.333333	0.096149	0.006487	-0.0094159	-0.0199397	16.9412	0.472378
9122015	2015	912	0.425956	5	-0.01935	0	C26	Sichuan Province	5	1.5	1.48333	0	4	1.16279	1.15116	1.14943	1	1	1.72794	1.35897	0.910071	22.8379	0.016163	0	5	0.493372	22.1899	0.017767	0.016578	8.51667	0.477194	22.1343	0.038323	0.021688	8.68605	3.05	0	1	2	0	0.543761	0.4	-1.46304	-0.005321	-0.0224998	-0.0290247	7.5	0.638934
6010122018	2018	601012	0.599389	8	-0.016152	4	C30	Shaanxi Province	8	1.67857	1.82143	1	18	1.42857	1.52381	1.48837	1	1	1.69811	1.61331	0.575767	24.4036	0.029584	0.279504	9	0.447491	22.59	0.028353	0.017767	8.46429	0.407807	22.4953	0.093243	0.095949	8.40476	3.01	0	0	2	0	0.150081	0.333333	0.566898	0.015371	-0.0230736	-0.0271114	13.4286	1.00612
5272011	2011	527	0.779372	16	-0.045771	3	C38	Guangdong Province	1	0.737705	0.713115	1	4	0.5	0.571429	0.55814	0	0	0.709091	0.523876	0.57753	24.8101	0.049688	0	9	0.513134	22.0932	0.029703	0.017715	9.40984	0.551973	22.1832	0.005561	0.029741	8.97619	3.07	1	0	2	1	0.411681	0.333333	-0.433989	0.01545	-0.0228857	-0.0337657	11.8033	0.574947
6002682011	2011	600268	0.776592	16	-0.045771	0	C35	Jiangsu Province	1	0.43617	0.425532	0	7	0.488889	0.4	0.478261	0	0	0.533191	0.52809	0.588552	22.709	0.000876	2.5e-05	11	0.513586	22.1061	0.006665	0.047476	8.6383	0.54917	21.9532	-0.035847	0.022869	8.95556	3.14	1	1	2	0	0.51086	0.363636	1.00384	0.000346	-0.0223771	-0.0199641	6.97872	0.338726
6003262015	2015	600326	0.895036	31	-0.147007	1	E48	Tibet Autonomous Region	5	1.625	1	1	4	1.23333	1.26667	1.22581	1	1	1.72059	1.21622	0.47185	22.3257	0.040939	0	9	0.394599	21.6341	0.119036	0.062003	8.625	0.717074	24.1456	0.001387	0.038545	8.1	0	0	1	4	1	0.226721	0.333333	-0.373643	-0.000227	-0.181308	-0.238886	50.375	1.45443
6005322019	2019	600532	0.546061	7	-0.154646	0	B08	Shandong Province	9	1.42857	1.32967	0	11	0.25	0	0.2	0	1	1.84048	0.932203	0.41384	21.8803	0.182623	0	5	0.478421	22.8614	0.069359	0.062127	8.63736	0.229561	22.4286	0.094237	1.5e-05	8.5	3.07	1	0	1	1	0.26187	0.4	-0.02478	-0.00106	-0.0386616	-0.220923	10	0.780087
5962011	2011	596	0.798535	17	-0.045771	0	C15	Anhui Province	1	0.357143	0.309524	0	1	0.44	0.4	0.423077	0	0	0.533191	0.52809	0.349073	22.1683	0.147555	0	9	0.529097	22.2041	0.022834	8.5e-05	8.85714	0.403231	21.5578	0.097544	0.000508	9.64	3.04	0	1	2	0	0.538928	0.333333	0.639099	0.07724	-0.0201394	-0.0163469	6.07143	0.285191
6001752016	2016	600175	0.901628	31	-0.099662	5	S90	Hainan Province	6	1.77273	1.95455	1	20	1.86957		2	1	1	1.40625	1.86957	0.343421	23.5605	0.050684	0.30329	8	0.439199	22.0643	-0.017844	0.001856	7.95455	0.439176	21.938	0.011594	0.012387	8.47826	3.01	0	0	18	0	0.302054	0.375	-0.557667	-0.006296	-0.186324	-0.176673	54.9545	1.59834
9272016	2016	927	0.888318	29	-0.017336	2	C36	Tianjin	6	1.33333	1.25	1	7	0.846154	0.807692	0.867925	0	1	1.06635	1.21724	0.633119	22.2728	-0.462982	2.6e-06	11	0.547755	22.9896	0.020627	0.021221	8.875	0.512406	22.5779	0.038507	0.081822	9.19231	3.44	1	1	2	0	0.477332	0.363636	0.177974	-0.031971	-0.0146686	-0.0231141	38.6667	1.18442
5162015	2015	516	0.673698	10	-0.052347	5	F52	Shaanxi Province	5	1.22222	1.18519	1	15	1.43284	1.47761	1.48529	1	1	1.13542	1.22314	0.373586	22.3935	0.051611	0.023355	11	0.459164	22.3375	0.025884	0.028944	8.51852	0.549639	22.4683	0.031549	0.024598	8.79105	3.01	0	0	5	0	0.188779	0.363636	0.321469	0.027944	-0.0750051	-0.06398	12.2222	0.823409
6004282017	2017	600428	0.879966	31	-0.134048	0	G55	Guangdong Province	7	1.61039	1.57792	0	1	0.541667	0.5	0.52	0	1	1.61765	0.857143	0.552492	23.7797	0.067093	5.5e-05	8	0.454809	22.8743	0.045363	0.088405	8.90909	0.463555	23.5524	0.06279	0.000329	9.83333	3.07	1	1	6	0	0.504575	0.375	-0.068848	0.000538	-0.0726093	-0.215869	49.9221	1.41709
6018012010	2010	601801	0	0	-0.373422	0	R85	Anhui Province	0	0.380952	0.357143	0	5	0.333333	0	0.25	0	0	0.512195	0.166667	0.244162	22.2469	0.077756	0	9	0.530919	22.0167	0.054453	3.5e-05	8.97619	0.328028	21.014	-0.041113	0	11.3333	3.04	0	1	17	0	0.753979	0.333333	-0.017478	0.023064	-0.124474	-0.142256	0	0
6005092012	2012	600509	0.83583	20	-0.092277	1	D44	Xinjiang Uighur Autonomous Region	2	0.884615	0.807692	1	13	0.375	0.357143	0.385965	0	0	0.571429	0.375	0.72734	22.9312	0.001468	9.2e-07	11	0.587866	22.258	0.034143	6.1e-05	9.15385	0.630265	22.9498	0.087795	0.000882	10.1071	2.8	0	1	3	0	0.469599	0.363636	0.268951	0.008996	-0.0346038	-0.0816294	17.6923	0.739388
6017172018	2018	601717	0.922135	40	-0.016152	0	C35	Henan Province	8	1	0.971429	0	2	1.50746	1.49254	1.48529	1	0	1.83108	1.61746	0.556141	24.0444	0.044484	0.010742	9	0.540681	22.8849	0.037897	0.062673	8.62857	0.468877	22.2617	0.026037	0.13639	8.56716	3.05	0	1	2	0	0.300777	0.333333	0.071436	0.008843	-0.0243478	-0.0161515	40	0.922135
6004852015	2015	600485	0.92191	42	-0.01935	0	C39	Beijing	5	1.25926	1.25	0	10	1.41772	1.39241	1.4	1	1	1.24257	1.35897	0.271208	23.5875	-0.114842	0.407035	9	0.526012	23.8179	0.045593	0.039775	9.56481	0.439539	22.26	0.050487	0.063324	8.27848	3.17	1	0	2	1	0.345764	0.333333	0.530316	0.024055	-0.0274326	-0.0243664	52.8889	1.16092
6006832012	2012	600683	0.637916	8	-0.064323	2	K70	ZheJiang Province	2	1.01316	0.75	1	29	1.73913	1.72826	1.74194	1	0	0.827004	1.73913	0.842613	23.4308	-0.048552	0	9	0.502574	22.1498	0.055807	0.048348	9.27632	0.613208	22.1919	0.008594	0.010912	8.36957	3.15	1	1	10	0	0.298065	0.333333	4.87439	-0.004885	-0.111867	-0.0651699	8.10526	0.64631
6004322010	2010	600432	0.76118	13	-0.037664	1	C32	Jilin Province	0	0.851852	0.888889	1	6	0.576923	0.538462	0.592593	0	0	0.63	0.486601	0.610635	22.9934	-0.053517	0	8	0.563669	20.9293	0.002288	0.013909	8.81481	0.632578	22.6972	0.013623	0.000124	10.1154	3.11	1	1	2	0	0.54226	0.375	0.948797	0.007011	-0.0217291	-0.032084	11.0741	0.648413
6003732013	2013	600373	0.90421	33	-0.154368	2	R85	Jiangxi Province	3	0.636364	0.727273	1	10	1.18182		1.25	1	0	0.887265	0.933333	0.485247	23.2032	0.121711	0.000761	13	0.567118	22.4649	0.054156	0.000583	9.45455	0.391228	22.112	0.045691	0.001701	9.63636	2.94	0	1	17	0	0.637221	0.384615	0.163553	0.021548	-0.182435	-0.0982344	21	0.575406
6009792016	2016	600979	0.860296	24	-0.066005	3	D44	Sichuan Province	6	1.08065	1.12903	1	13	0.933333	0.916667	0.967213	0	0	1.29078	1.03409	0.567196	22.7986	0.072177	0	11	0.482793	22.2624	0.018447	0.022849	8.48387	0.570659	23.5514	0.072417	0.000145	9.93333	3.05	0	1	3	0	0.143698	0.363636	0.316948	0.001702	-0.0616048	-0.0713281	25.9355	0.929675
6382014	2014	638	0.911993	38	-0.064698	2	F51	Liaoning Province	4	0.978261	0.891304	1	20	0.875	0.857143	0.894737	0	0	0.819048	0.868852	0.864367	21.6415	-0.107752	0	9	0.585573	22.3399	0.027251	0.022068	8.80435	0.564729	22.0797	0.002752	0.015355	8.26786	3.05	0	0	5	0	0.428571	0.333333	-0.216982	-0.003944	-0.0566108	-0.0632916	37.1739	0.892167
6005842010	2010	600584	0.913784	40	-0.037664	0	C39	Jiangsu Province	0	0.47619	0.464286	0	10	0.544304	0.531646	0.5375	0	0	0.512195	0.488011	0.464661	22.2744	0.08795	1.1e-05	9	0.541528	21.9211	0.03448	0.02301	8.77381	0.488569	21.4035	-0.016167	0.015313	8.5443	3.14	1	0	2	0	0.162844	0.333333	-0.034021	0.009159	-0.0205005	-0.0179351	19.0476	0.435135
8632013	2013	863	0.860216	22	-0.069207	1	K70	Liaoning Province	3	0.977778	0.866667	1	28	2.43529	2.32941	2.4186	1	0	0.941748	2.43529	0.759413	22.8122	-0.025325	0.033259	8	0.587078	22.2304	0.009323	0.010398	9.08889	0.614692	22.468	-0.02243	0.010703	8.35294	3.05	0	0	10	0	0.446438	0.375	31.8565	0.000161	-0.168539	-0.0676689	21.5111	0.8411
6004012018	2018	600401	0.676271	11	-0.016152	2	C39	Jiangsu Province	8	1.7546	1.76687	1	38	1.71429	1.69524	1.71698	1	1	1.77346	1.61538	1.35186	22.7109	0.027017	0.000897	5	0.425094	22.3477	0.03881	0.152634	8.46012	0.463932	22.3908	0.03609	0.110653	8.35238	3.14	1	0	2	1	0.066114	0.6	-0.542129	-0.015086	-0.0276883	-0.0283394	19.3006	1.18659
6006042016	2016	600604	0.924197	40	-0.069288	5	K70	Shanghai	6	1.34266	1.37762	1	15	4.0641	3.85897	4.07595	1	1	1.504	4.0641	0.545146	23.2757	0.001789	0	7	0.467358	22.6625	0.040531	0.072467	8.88112	0.644206	23.3894	0.013653	0.011617	8.48718	3.25	1	1	10	0	0.448454	0.428571	-0.791014	0.00228	-0.281595	-0.0930304	53.7063	1.24088
6003312018	2018	600331	0.794122	15	-0.016152	1	C32	Sichuan Province	8	1.49206	1.36508	1	11	1.2973	1.32432	1.28947	1	1	1.41216	1.61642	0.529253	22.2928	0.006098	0.000145	9	0.482075	22.5408	0.048662	0.035191	8.42857	0.510116	23.0617	0.050437	0.054291	8.97297	3.05	0	0	2	1	0.268818	0.333333	-1.74846	0.003092	-0.0209533	-0.0240991	22.3809	1.18488
6008122015	2015	600812	0.903973	31	-0.01935	0	C27	Hebei Province	5	1.51724	1.44828	0	5	1.6375	1.6125	1.61728	1	1	1.24257	1.35897	0.670585	23.4957	0.007657	2.6e-06	11	0.572104	22.7701	0.043817	0.014203	9.27586	0.390386	21.9341	0.057903	0.054724	8.7625	2.97	0	1	2	0	0.369282	0.454545	-0.041537	0.000786	-0.0316853	-0.0293583	47.0345	1.37155
6002492019	2019	600249	0.603567	9	-0.018796	0	C26	Guangxi Zhuang Autonomous Region	9	1	0.769231	0	3	1.33981	1.31068	1.32692	1	0	1.82039	1.61845	0.234357	21.7141	0.032967	0.000244	9	0.543121	22.4079	0.014871	0.024747	9.03846	0.392988	22.2609	0.06587	0.107723	8.40777	3.09	1	1	2	0	0.333383	0.333333	0.107285	0.016939	-0.0251835	-0.0187964	9	0.603567
6009852019	2019	600985	0.886511	32	-0.154646	0	B06	Anhui Province	9	1.01818	1	0	4	0.333333	0.238095	0.318182	0	0	1.84048	0.932203	0.644412	24.8549	0.15148	0	9	0.455816	22.7049	0.058377	0.076889	8.85455	0.555648	24.0448	0.078566	2.3e-05	10.381	3.04	0	1	1	0	0.750021	0.333333	-0.121435	0.016589	-0.0515487	-0.157458	32.5818	0.902629
3012017	2017	301	0.603163	6	-0.06666	1	D44	Jiangsu Province	7	1.18012	1.15528	1	11	1	1.01613	1	0	1	1.29275	1.08602	0.186972	22.2083	0.108376	0	6	0.413745	22.2599	0.035803	0.164042	8.41615	0.588591	23.6747	0.056359	0.000966	9.79032	3.14	1	1	3	1	0.265115	0.5	-0.026996	0.000702	-0.06666	-0.0786671	7.08075	0.711807
9652014	2014	965	0.632734	9	-0.067809	0	K70	Tianjin	4	0.565217	0.521739	0	15	2.41667	2.29762	2.38824	1	0	0.738462	2.41667	0.171602	22.3589	0.067853	0	7	0.58144	22.7859	0.031529	0.022611	8.82609	0.621737	22.6402	-0.041848	0.010291	8.29762	3.44	1	1	10	1	0.514489	0.428571	-0.671061	0.004296	-0.163871	-0.0383266	5.08696	0.357632
6006762012	2012	600676	0.944425	57	-0.140552	2	G54	Shanghai	2	0.560345	0.577586	1	3	0.727273	0.590909	0.782609	0	0	0.827004	0.7	0.493855	22.6108	0.088102	5.3e-05	9	0.487616	22.3166	0.026735	0.008611	9.21552	0.454391	22.8277	0.047528	0.000407	10.0455	3.25	1	1	6	0	0.51013	0.333333	-0.035154	0.011425	-0.10222	-0.0787575	31.9397	0.529204
6000962017	2017	600096	0.878281	27	-0.015564	1	C26	Yunnan Province	7	1.6	1.55	1	13	0.951456	0.941748	0.951923	0	1	1.26	1.15295	0.92085	24.8752	0.043086	6.1e-05	11	0.554662	22.8306	-0.007794	0.003945	9.15	0.419513	22.1035	0.050136	0.102619	8.36893	2.86	0	1	2	0	0.466953	0.363636	-0.384099	0.000428	-0.0148088	-0.024903	43.2	1.40525
9512011	2011	951	0.654998	10	-0.045771	0	C36	Shandong Province	1	0.464789	0.422535	0	3	0.464286	0.428571	0.448276	0	0	0.533191	0.52809	0.771638	23.6539	0.018032	0	9	0.55385	22.1625	0.044322	0.00696	9.11268	0.617466	22.3932	0.009883	0.001044	9.42857	3.07	1	1	2	0	0.637759	0.333333	0.142649	0.005703	-0.021251	-0.021274	4.64789	0.304436
6004602018	2018	600460	0.662969	10	-0.016152	0	C39	ZheJiang Province	8	2.14201	2.10651	0	2	1.73333	1.71429	1.71698	1	1	1.77614	1.61746	0.483991	22.8184	0.029607	0.041082	12	0.411088	22.1478	0.056753	0.165233	8.46746	0.472197	22.3898	0.036066	0.110271	8.28571	3.15	1	0	2	0	0.391371	0.333333	0.049822	0.001228	-0.0279959	-0.0345967	21.4201	1.42009
9612010	2010	961	0.886511	27	-0.639784	2	E47	Liaoning Province	0	0.522727	0.568182	1	76	0.333333	0.5	0.571429	0	0	0.62	0.4	0.781472	23.907	-0.095095	0.004537	9	0.598584	21.7505	-0.202001	0.000411	9.02273	0.693693	23.2384	0.036178	0.061153	7.33333	3.05	0	0	4	1	0.725053	0.333333	0.319296	0.010148	-0.213261	-0.334433	14.1136	0.463404
6003722011	2011	600372	0.88296	26	-0.045771	0	C37	Jiangxi Province	1	0.772727	0.636364	0	3	0.269231	0.230769	0.259259	0	0	0.533191	0.52809	0.473134	22.6787	0.014405	0	8	0.563273	22.2503	0.058877	0.00023	9.90909	0.518113	21.9197	0.016164	0.015332	10.0385	2.94	0	1	2	0	0.444859	0.375	0.385337	0.027435	-0.012323	-0.0353687	20.0909	0.682287
6612016	2016	661	0.588502	8	-0.017336	1	C27	Jilin Province	6	1.26667	1.16667	1	8	2	2.0125	1.98765	1	1	1.21429	1.21842	0.282593	22.5484	0.049661	0.000833	9	0.507476	22.636	0.008558	0.021352	8.43333	0.355327	22.2609	0.07687	0.06049	8.975	3.11	1	1	2	0	0.223608	0.333333	-0.230148	0.043067	-0.0346712	-0.0219584	10.1333	0.745436
902016	2016	90	0.57542	6	-0.141091	3	E48	Guangdong Province	6	1.34507	1.35915	1	25	1.70588	1.73529	1.74286	1	1	1.41667	1.88372	0.671569	23.6829	-0.037898	1.2e-06	7	0.460553	22.8182	0.049857	0.070869	9.28169	0.694055	23.8787	0.014267	0.074266	8.29412	3.07	1	1	4	0	0.234748	0.428571	1.28981	0.002656	-0.240685	-0.189778	8.07042	0.77398
5012016	2016	501	0.750432	12	-0.060073	0	F52	Hubei Province	6	1.27869	1.21311	0	14	1.16418	1.14925	1.14706	1	1	1.27972	1.17213	0.659722	23.6019	0.083584	0.004596	10	0.495812	22.511	0.036679	0.054846	8.81967	0.536439	22.6162	0.043727	0.04525	8.83582	3.01	0	1	5	0	0.215371	0.4	0.31058	0.014101	-0.0699358	-0.0768148	15.3443	0.959569
6019182018	2018	601918	0.88168	27	-0.146782	0	B06	Anhui Province	8	1.38182	1.29091	0	3	0.761905	0.714286	0.727273	0	1	1.77614	0.830508	0.79457	24.0991	0.115384	8.5e-07	9	0.450963	22.6845	0.049127	0.084301	9	0.536385	24.0311	0.083597	2.2e-05	10.1905	3.04	0	1	1	0	0.303138	0.333333	-0.07678	0.012545	-0.111834	-0.202826	37.3091	1.21832
7322011	2011	732	0.812351	16	-0.054972	1	K70	Fujian Province	1	0.755556	0.688889	1	112	1.09211	1.02632	1.09091	0	0	0.531049	1.09211	0.699099	22.8309	-0.19363	0.000718	7	0.529931	22.1096	0.01917	0.015157	8.82222	0.618859	22.0721	-0.036094	0.012665	8.44737	3.06	1	0	10	1	0.795732	0.428571	8.89117	-0.004378	-0.0600354	-0.0415346	12.0889	0.613776
6004982017	2017	600498	0.837783	21	-0.015564	3	C39	Hubei Province	7	1.93443	1.98361	1	11	1.19231	1.21154	1.20952	1	1	1.53793	1.15084	0.645511	24.0949	0.011536	0.002014	12	0.507944	22.6501	0.024552	0.054201	8.67213	0.444913	22.2558	0.015708	0.12071	8.29808	3.01	0	1	2	0	0.443559	0.333333	0.132684	0.006046	-0.0185576	-0.0301082	40.623	1.62063
6004282014	2014	600428	0.934116	46	-0.11792	1	G55	Guangdong Province	4	1	0.984	0	1	0.8	0.52	0.807692	0	0	1.15789	0.7	0.630789	23.6076	0.043589	9.2e-05	9	0.521393	22.5947	0.047633	0.019448	9.584	0.505279	23.1762	0.040119	0.000515	10.04	3.07	1	1	6	0	0.50516	0.333333	0.151811	-0.000593	-0.0943357	-0.11792	46	0.934116
6001082012	2012	600108	0.880776	28	-0.709746	0	A01	Gansu Province	2	0.166667	0.111111	0	3	0.625	0.5	0.555556	0	0	0.582418	0.833333	0.28683	22.534	0.064923	0.000587	9	0.51008	21.735	0.057724	0.000128	9.33333	0.52613	21.7757	0.051435	0.00201	9.125	2.84	0	1	0	0	0.164381	0.555556	0.073484	0.011132	-0.443591	-0.118291	4.66667	0.146796
6007782011	2011	600778	0.655164	9	-0.114809	2	F52	Xinjiang Uighur Autonomous Region	1	0.461538	0.538462	1	12	0.615385	0.641026	0.632911	0	0	0.455556	0.697917	0.777619	22.5711	0.24009	1.6e-05	9	0.586232	22.2024	0.004054	7.8e-05	9.03846	0.582977	22.0452	0.047006	0.015925	8.92308	2.8	0	1	5	0	0.17706	0.444444	0.443036	0.010836	-0.0706518	-0.0529888	4.15385	0.302383
6005032010	2010	600503	0.896378	33	-0.045283	3	K70	Fujian Province	0	0.75	0.818182	1	24	1.01429	1	1.04225	0	0	0.505543	1.01429	0.665417	22.7212	-0.057287	0.210306	9	0.570388	21.9362	-0.033753	0.01182	8.79545	0.589456	21.8342	-0.018628	0.005719	8.38571	3.06	1	0	10	0	0.558349	0.444444	3.24352	0.001579	-0.0459301	-0.0339624	24.75	0.672284
7612016	2016	761	0.935323	53	-0.017336	0	C31	Liaoning Province	6	1.52	1.1	0	8	0.416667	0.333333	0.4	0	1	1.22321	1.2196	0.754481	24.7159	0.176342	0	7	0.56298	22.6387	0.040309	0.040601	9.14	0.725947	23.8623	0.040589	0.016914	9.58333	3.05	0	1	2	0	0.7788	0.428571	0.298079	0.000982	-0.0072232	-0.0263501	80.56	1.42169
7352016	2016	735	0.915466	37	-0.746442	2	A03	Hainan Province	6	1.90909	1.95455	1	15	0.5	1.5	1	0	1	1.42188	1	0.427212	22.5453	0.046698	0.024808	7	0.435391	22.1105	-0.017663	0.014514	8	0.32388	21.5263	0.076669	0.08904	7.5	3.01	0	0	0	0	0.162718	0.428571	1.63537	0.001252	-0.373221	-1.42502	70.6364	1.74771
4222011	2011	422	0.706401	10	-0.045771	1	C26	Hubei Province	1	0.677966	0.694915	1	12	0.478261	0.492754	0.485714	0	0	0.618321	0.526685	0.736392	24.0109	0.073813	0.000639	11	0.583399	21.9236	0.019637	0.014215	9.35593	0.549078	21.918	0.055012	0.008978	8.94203	3.01	0	1	2	0	0.164113	0.363636	-0.01474	0.010298	-0.0218906	-0.0310314	6.77966	0.478916
5402010	2010	540	0.683451	11	-0.045283	1	K70	Guizhou Province	0	0.461538	0.538462	1	19	1.04286	1	1.04225	0	0	0.401575	1.04286	0.848338	23.2406	-0.027715	0.000656	12	0.430707	21.5352	0.058052	0.02641	8.76923	0.586843	21.8268	-0.019051	0.008714	8.34286	2.99	0	0	10	0	0.409999	0.333333	3.17868	0.016711	-0.0472239	-0.0208999	5.07692	0.315439
8832011	2011	883	0.91216	35	-0.094111	0	D44	Hubei Province	1	0.694915	0.661017	0	7	0.482143	0.464286	0.473684	0	0	0.625954	0.469697	0.686594	24.1674	0.060619	1.6e-06	8	0.584243	21.921	0.019861	0.014226	9.40678	0.647353	22.8995	0.053016	0.000418	10.1964	3.01	0	1	3	1	0.429595	0.375	-0.0714	0.006113	-0.0453751	-0.0653994	24.322	0.633874
6018802018	2018	601880	0.885907	28	-0.051208	1	G55	Liaoning Province	8	2.11765	2	1	6	0.869565	0.913043	0.875	0	1	1.6875	0.944444	0.409317	24.2876	0.053394	0	9	0.586925	22.7911	0.030408	0.047678	8.86275	0.488045	23.6642	0.065919	0.000534	9.86957	3.05	0	1	6	0	0.411822	0.333333	-0.188169	-0.001105	-0.0445289	-0.108441	59.2941	1.87604
6017992011	2011	601799	0	0	-0.045771	0	C38	Jiangsu Province	1	0.43617	0.425532	0	10	0.571429	0.5	0.55814	0	0	0.533191	0.52809	0.225791	21.5552	0.067117	0.440686	7	0.517445	22.1184	0.00596	0.042788	8.68085	0.560347	22.2607	0.005146	0.019248	9.02381	3.14	1	0	2	1	0.438708	0.428571	0.006982	0.020796	-0.026155	-0.0199641	0	0
6004612010	2010	600461	0.914903	36	-0.09127	1	D46	Jiangxi Province	0	0.545455	0.590909	1	4	0.428571	0.571429	0.5	0	0	0.509978	0.369231	0.600955	22.0962	0.054816	0	9	0.538603	22.095	0.060735	0.000244	9.81818	0.417525	22.1386	0.061936	7.3e-05	9	2.94	0	1	3	0	0.514171	0.333333	10.1626	0.006894	-0.0391159	-0.0497839	19.6364	0.499038
6001502010	2010	600150	0.758328	14	-0.037664	0	C35	Shanghai	0	0.491228	0.482456	0	5	0.463415	0.439024	0.452381	0	0	0.512195	0.488011	0.66027	24.6636	0.152176	0	15	0.499853	21.9661	0.032566	0.008689	9.13158	0.558574	21.6644	0.018706	0.008236	8.90244	3.25	1	1	2	0	0.610633	0.333333	0.122132	0.015095	-0.017454	-0.0185015	6.87719	0.372512
6000932019	2019	600093	0.439815	6	-0.218578	0	L72	Sichuan Province	9	1.36508	1.33333	0	16	3	2.95	2.85714	1	1	1.2449	3.08696	0.446581	23.4677	0.046382	5.9e-05	7	0.506159	22.5581	0.054512	0.034386	8.39683	0.512219	22.722	0.029088	0.053327	8.7	3.05	0	0	11	0	0.314366	0.428571	0.659862	0.013621	-0.655734	-0.298376	8.19048	0.600382
6018802014	2014	601880	0.888776	29	-0.11792	0	G55	Liaoning Province	4	1.02174	0.891304	0	6	0.84	0.8	0.807692	0	0	0.838095	0.716667	0.462044	24.0499	0.029778	0	9	0.594319	22.2876	0.024261	0.022068	8.80435	0.512029	23.1585	0.040671	0.000518	10.04	3.05	0	1	6	0	0.544226	0.333333	0.075848	0.005055	-0.0990525	-0.120483	29.6304	0.908097
6001982018	2018	600198	0.892534	32	-0.016152	1	C39	Beijing	8	1.35938	1.35156	1	12	1.72381	1.71429	1.71698	1	1	1.17826	1.61642	0.918432	22.7208	0.026355	0	7	0.513059	23.8234	0.038987	0.073948	9.36719	0.46806	22.3908	0.036097	0.110662	8.33333	3.17	1	1	2	0	0.171467	0.714286	0.753743	-0.019695	-0.0278421	-0.0219559	43.5	1.21329
5632015	2015	563	0.439815	6	-0.117577	0	J69	Shaanxi Province	5	1.40741	1.18519	0	4	0.666667	0.333333	0.5	0	1	1.1875	1.15152	0.124627	22.8916	0.04075	0	7	0.468384	22.3191	0.026286	0.029809	8.66667	0.559827	23.3068	0.077016	0.000101	8.66667	3.01	0	1	9	0	0.345779	0.428571	0.263676	0.016479	-0.0783843	-0.165478	8.44444	0.618999
6009882018	2018	600988	0.849648	19	-0.146782	0	B09	Guangdong Province	8	1.67949	1.64744	0	8	0.8	0.75	0.761905	0	1	1.69417	0.830508	0.620754	22.8013	0.062521	0.059403	9	0.477984	22.987	0.054821	0.081662	8.89103	0.436918	22.909	0.080859	0.016887	8.25	3.07	1	0	1	0	0.302676	0.333333	0.561924	0.006742	-0.117426	-0.246519	31.9103	1.42697
6005982014	2014	600598	0.935775	49	-0.70442	1	A01	Heilongjiang Province	4	0.857143	0.892857	1	5	0.375	0.5	0.444444	0	0	0.828571	0.5	0.314799	22.8309	0.232114	0	9	0.520145	22.2437	0.039079	0.005305	8.64286	0.44875	21.7095	0.071346	0.008882	9	3.11	1	1	0	0	0.641433	0.555556	0.289474	0.074208	-0.264157	-0.603788	42	0.802093
6006832011	2011	600683	0.851926	21	-0.054972	2	K70	ZheJiang Province	1	0.753425	0.69863	1	29	1.07895	1.09211	1.09091	0	0	0.528908	1.07895	0.818752	23.3307	-0.216967	0	9	0.512701	22.0592	0.024162	0.041367	9.27397	0.617285	22.0655	-0.035787	0.012674	8.42105	3.15	1	1	10	0	0.298065	0.333333	0.747821	0.017395	-0.0593121	-0.0414174	15.8219	0.641862
6011392013	2013	601139	0.939493	54	-0.082671	0	D45	Guangdong Province	3	0.895161	0.846774	0	5	0.25	0	0.2	0	0	0.922156	0.739726	0.564785	23.2149	0.107044	0	15	0.506852	22.4419	-0.041247	0.019241	9.54839	0.52398	22.9499	0.053809	0.002475	9	3.07	1	1	3	0	0.51	0.333333	0.099586	0.022723	-0.0206678	-0.0740042	48.3387	0.840998
6018082017	2017	601808	0.721403	11	-0.142304	0	B11	Tianjin	7	0.730769	0.692308	0	1	0.166667	0	0.142857	0	0	0.973684	0.898305	0.530476	25.0254	0.074122	1.3e-05	6	0.551759	22.8823	-0.008323	0.041486	8.88461	0.458822	23.4014	0.015243	0.035562	8.83333	3.44	1	1	1	0	0.505251	0.5	0.219969	-0.006707	-0.0237173	-0.103991	8.03846	0.527179
6592017	2017	659	0.80588	18	-0.015564	2	C29	Guangdong Province	7	1.5974	1.57792	1	11	1.27778	1.33333	1.31579	1	1	1.60784	1.1519	0.778131	21.6967	0.108886	0	9	0.453344	22.8878	0.045091	0.088405	8.9026	0.444455	22.0832	0.009165	0.159608	8.72222	3.07	1	0	2	0	0.113925	0.333333	-0.482829	-0.004716	-0.0198878	-0.0248626	28.7533	1.28731
6001722015	2015	600172	0.724583	12	-0.01935	0	C30	Henan Province	5	0.941176	0.852941	0	10	1.02273	1	1	0	0	1.44604	1.35897	0.403836	22.7493	0.062687	0.026402	9	0.533927	22.5657	0.074112	0.041488	8.64706	0.488881	22.4615	0.043939	0.059317	8.31818	3.05	0	0	2	0	0.219603	0.333333	0.278054	0.009638	-0.0197896	-0.0182116	11.2941	0.68196
5442016	2016	544	0.611211	6	-0.066005	0	D46	Henan Province	6	1.17143	1.05714	0	7	0.857143	0.5	0.8	0	1	1.27972	1.06818	0.152379	22.5484	0.038357	0	7	0.502077	22.7541	0.057138	0.063351	8.65714	0.501123	22.855	0.066119	1.8e-05	8.78571	3.05	0	1	3	1	0.56618	0.428571	0.062058	0.001453	-0.0565758	-0.0773203	7.02857	0.71599
6003122014	2014	600312	0.582206	8	-0.02125	0	C38	Henan Province	4	0.46875	0.4375	0	2	0.516667	0.5	0.508197	0	0	0.708955	0.741333	0.385677	23.017	0.027847	4.7e-05	9	0.585604	22.5986	0.058698	0.019849	8.78125	0.497057	22.2729	0.03895	0.033302	8.73333	3.05	0	1	2	0	0.459363	0.333333	1.47871	0.008654	-0.010979	-0.0099608	3.75	0.272909
6004972017	2017	600497	0.944379	55	-0.142304	1	B09	Yunnan Province	7	1.6	1.55	1	6	1.28571	1.33333	1.27273	1	1	1.26	0.881356	0.505737	24.2138	0.111278	7.4e-05	11	0.575417	22.8637	-0.011204	0.003944	9.15	0.503525	22.6831	0.078714	0.020396	8.28571	2.86	0	1	1	0	0.381857	0.363636	-0.09395	0.009035	-0.182962	-0.227686	88	1.51101
6005952011	2011	600595	0.603802	8	-0.045771	2	C32	Henan Province	1	0.266667	0.3	1	21	0.464286	0.535714	0.517241	0	0	0.610687	0.525281	0.700699	23.8533	0.00678	0.000328	9	0.587649	22.1332	0.037702	0.02397	8.93333	0.589202	22.7433	0.03113	0.024236	9.89286	3.05	0	0	2	0	0.516844	0.333333	-0.115036	0.000649	-0.021251	-0.0122057	2.13333	0.161014
6007652018	2018	600765	0.72904	11	-0.016152	0	C34	Guizhou Province	8	1.1875	0.75	0	3	1.2093	1.18605	1.18182	1	1	1.41892	1.61746	0.617861	23.214	0.031884	0.000173	9	0.460783	22.4448	0.026936	0.037349	8.375	0.470972	22.0391	0.034094	0.148939	8.55814	2.99	0	1	2	0	0.294818	0.444444	0.276442	0.001802	-0.019532	-0.0191799	13.0625	0.865735
6012332018	2018	601233	0.868091	26	-0.016152	0	C28	ZheJiang Province	8	2.14201	2.10651	0	5	2.06667	1.93333	1.9375	1	1	1.77614	1.61746	0.534589	24.2689	0.069994	0.05941	11	0.410788	22.1392	0.056514	0.165124	8.47337	0.480474	22.8786	0.038963	0.053371	8.46667	3.15	1	0	2	0	0.222317	0.363636	-0.11917	0.017745	-0.0333798	-0.0345967	55.6923	1.85946
6001762011	2011	600176	0.810664	16	-0.045771	1	C30	Beijing	1	0.547368	0.557895	1	4	0.717949	0.74359	0.725	0	0	0.489362	0.526685	0.78113	23.4926	0.079683	4.1e-05	9	0.540097	23.4802	0.029594	0.008648	10.0947	0.560885	22.0596	0.030792	0.010748	8.33333	3.17	1	1	2	0	0.327854	0.333333	-0.140062	0.008661	-0.0328614	-0.0250538	8.75789	0.443732
6007432013	2013	600743	0.650021	8	-0.069207	3	K70	Hubei Province	3	0.949153	1	1	26	2.41176	2.32941	2.4186	1	0	0.842105	2.41176	0.788918	23.5786	-0.05241	0	9	0.567069	22.1087	-0.027933	0.013598	9.15254	0.614345	22.459	-0.022112	0.011094	8.34118	3.01	0	1	10	0	0.460687	0.333333	3.81087	0.010244	-0.16691	-0.0656878	7.59322	0.616969
6012002018	2018	601200	0.906506	31	-0.063556	0	N77	Shanghai	8	1.71676	1.69364	0	2	4.3	4	3.90909	1	1	1.77614	3	0.512191	23.4332	0.06656	0	8	0.45662	22.6028	0.035311	0.105009	8.65896	0.55814	22.5931	0.017452	0.156526	9.5	3.25	1	1	13	0	0.46463	0.375	0.206975	0.013907	-0.273292	-0.109111	53.2197	1.55626
8602015	2015	860	0.682211	10	-0.01935	2	C13	Beijing	5	1.24074	1.25926	1	14	1.47059	1.41176	1.5	1	1	1.23267	1.35641	0.653782	23.4894	0.022039	3.5e-05	9	0.52247	23.8188	0.044326	0.043544	9.56481	0.393911	21.9782	0.05424	0.033544	8.47059	3.17	1	1	2	1	0.391945	0.333333	0.178535	0.012037	-0.0284556	-0.0240081	12.4074	0.846447
8992016	2016	899	0.879192	26	-0.066005	0	D44	Jiangxi Province	6	1.26087	1.17391	0	6	0.983333	0.916667	0.967213	0	1	1.512	1.06818	0.369861	22.7472	0.049131	1.4e-05	11	0.518362	22.6466	0.05754	0.001925	9.21739	0.573947	23.5523	0.072801	0.000145	9.93333	2.94	0	1	3	0	0.387269	0.363636	-0.036142	0.019423	-0.064905	-0.0832238	32.7826	1.10855
6006422018	2018	600642	0.91581	37	-0.065855	2	D45	Shanghai	8	1.7052	1.69364	1	9	1.6875	1.8125	1.70588	1	1	1.77346	1.27957	0.425433	24.812	0.046394	0.000178	11	0.457121	22.5948	0.035427	0.105008	8.64162	0.492834	22.6127	0.061408	0.094278	9.875	3.25	1	1	3	0	0.497919	0.363636	0.018118	0.008216	-0.111131	-0.112296	63.0925	1.56164
8162014	2014	816	0.553694	6	-0.02125	1	C34	Jiangsu Province	4	0.752381	0.714286	1	20	0.78125	0.71875	0.787879	0	0	0.863281	0.74	0.479443	22.688	-0.004263	2.5e-05	7	0.474138	22.3372	0.048792	0.069684	8.65714	0.538936	22.2303	0.029369	0.059567	9.09375	3.14	1	0	2	0	0.410575	0.428571	-0.033668	0.003097	-0.0166013	-0.0159879	4.51429	0.416589
8312012	2012	831	0.929641	45	-0.021213	0	C32	Shanxi Province	2	0.666667	0.619048	0	5	0.655172	0.551724	0.633333	0	0	0.636842	0.629214	0.20916	21.7458	0.015915	0.00011	9	0.592752	22.3677	0.044089	0.028917	9.42857	0.563209	22.8078	0.017849	0.066821	9.65517	2.94	0	1	2	0	0.360007	0.333333	3.5722	-0.037694	-0.013898	-0.0141418	30	0.619761
902018	2018	90	0.69877	8	-0.141868	1	E48	Guangdong Province	8	1.67308	1.64744	1	25	1.28205	1.30769	1.275	1	1	1.68932	1.41667	0.724716	24.1809	-0.015525	8.5e-05	7	0.477317	22.9782	0.055321	0.082043	8.90385	0.684722	23.6228	-0.008104	0.096972	8.4359	3.07	1	1	4	0	0.234748	0.428571	3.72054	0.001927	-0.181883	-0.237357	13.3846	1.1691
6322018	2018	632	0.420469	5	-0.064057	4	F51	Fujian Province	8	1.93846	1.95385	1	20	1.54386	1.5614	1.58621	1	1	1.77078	1.52033	0.797246	22.7739	0.101263	1.1e-05	7	0.513042	22.6307	0.058682	0.126987	8.27692	0.539485	22.7459	0.023778	0.024437	8.42105	3.06	1	1	5	0	0.180629	0.428571	0.010665	0.001493	-0.0988952	-0.124172	9.69231	0.815063
6009972017	2017	600997	0.841195	21	-0.015564	0	C25	Hebei Province	7	1.08824	1	0	1	0.75	0.583333	0.692308	0	0	0.973684	1.15401	0.507099	23.8368	0.079333	0	9	0.500758	23.1447	0.031453	0.076324	9.20588	0.372687	22.0654	0.020569	0.093514	9	2.97	0	1	2	0	0.441181	0.333333	-0.132651	0.005811	-0.0116733	-0.0169377	22.8529	0.915418
6008792013	2013	600879	0.677411	8	-0.023175	0	C35	Hubei Province	3	1	0.949153	0	1	0.585366	0.560976	0.571429	0	0	0.864662	0.639944	0.402369	22.8732	0.00117	0.000198	9	0.57362	22.1206	-0.028841	0.013595	9.15254	0.507563	22.3283	0.005802	0.021271	8.92683	3.01	0	1	2	0	0.208717	0.333333	1.99392	0.004158	-0.0135658	-0.0231749	8	0.677411
4302017	2017	430	0.6503	10	-0.095797	2	N78	Hunan Province	7	1.40426	1.42553	1	6	1.36364		1.41667	1	1	1.54483	1.42857	0.331729	21.5718	0.052361	0	9	0.464553	22.399	0.035665	0.056047	8.61702	0.403404	21.9994	0.054203	0.01007	8.72727	2.98	0	1	13	0	0.278281	0.333333	-0.373956	0.005215	-0.130632	-0.134523	14.0426	0.913187
6039392016	2016	603939	0.585754	8	-0.060073	2	F52	Hunan Province	6	1.37778	1.42222	1	13	1.13433	1.14925	1.14706	1	1	1.26573	1.15574	0.295149	22.1634	0.033151	0.127578	9	0.490895	22.3536	0.033481	0.053552	8.73333	0.54188	22.6376	0.04448	0.043415	8.85075	2.98	0	0	5	1	0.292676	0.333333	0.166301	0.021538	-0.0681426	-0.0827674	11.0222	0.807039
4982013	2013	498	0.932841	49	-0.145258	0	E48	Liaoning Province	3	1	0.866667	0	4	0.653846	0.615385	0.62963	0	0	0.951456	0.59375	0.755201	22.9661	0.078173	0	8	0.587172	22.227	0.007023	0.011137	9.08889	0.780059	24.1651	0.018014	0.02466	8.76923	3.05	0	1	4	0	0.606567	0.375	0.916988	0.003643	-0.0949761	-0.145258	49	0.932841
7032017	2017	703	0.937475	49	-0.015564	3	C28	Guangxi Zhuang Autonomous Region	7	0.923077	1	1	18	1	1.21429	1.13333	0	0	1.60294	1.15084	0.506781	24.3013	0.06646	0.012178	9	0.505147	22.2402	0.031178	0.025124	9.03846	0.455062	22.471	0.013119	0.057506	8.78571	3.09	1	0	2	0	0.416489	0.333333	0.013346	0.017825	-0.0155644	-0.0143671	45.2308	0.865362
112019	2019	11	0.653151	9	-0.072003	1	K70	Guangdong Province	9	2.02564	2.01923	1	6	2.31081	2.14865	2.29333	1	1	1.81553	2.31081	0.696768	23.1003	0.08724	0	9	0.473356	23.0533	0.061509	0.076866	8.74359	0.649709	23.8091	0.019376	0.023624	8.25676	3.07	1	1	10	0	0.638242	0.333333	11.0039	0.008451	-0.166385	-0.145852	18.2308	1.32305
6011132015	2015	601113	0.888475	28	-0.01935	1	C28	ZheJiang Province	5	2	1.62857	1	9	0.866667	0.733333	0.875	0	1	1.53102	1.35769	0.360082	22.1716	0.052138	0	7	0.444273	22.1729	0.049308	0.093621	8.74286	0.473065	22.0374	0.049175	0.018711	9.06667	3.15	1	0	2	1	0.405166	0.428571	0.104554	-0.005687	-0.0167698	-0.0386996	56	1.77695
6005782017	2017	600578	0.914173	37	-0.06666	0	D44	Beijing	7	0.984127	0.960317	0	3	1.01613	1	1	0	0	0.973684	1.09677	0.565992	24.8345	0.028328	1.5e-05	9	0.503072	23.7088	0.040459	0.074244	9.5	0.582477	23.6323	0.05765	0.000966	9.74194	3.17	1	1	3	0	0.425267	0.333333	0.165906	-0.002854	-0.0677352	-0.0656019	36.4127	0.899662
6004702010	2010	600470	0.627014	8	-0.037664	0	C26	Anhui Province	0	0.380952	0.357143	0	1	0.486111	0.472222	0.479452	0	0	0.512195	0.488011	0.326196	21.9486	-0.000726	4.6e-06	9	0.528966	22.0238	0.056322	3.5e-05	8.97619	0.539928	21.6974	0.068038	0.003285	9.05556	3.04	0	1	2	0	0.25493	0.333333	0.193867	0.013365	-0.0183088	-0.0143481	3.04762	0.238863
6001842015	2015	600184	0.893065	31	-0.01935	0	C35	Hubei Province	5	1.67797	1.59322	0	1	0.901961	0.882353	0.884615	0	1	1.44604	1.35897	0.457646	22.1502	0.056935	0	9	0.521726	22.411	0.031183	0.02045	8.79661	0.464309	22.2379	0.009983	0.06151	8.47059	3.01	0	1	2	0	0.488247	0.333333	1.36271	0.00083	-0.0174528	-0.0324683	52.017	1.49853
6016182014	2014	601618	0.625102	8	-0.146971	0	E48	Beijing	4	0.77	0.75	0	4	0.961538	0.884615	0.925926	0	0	0.738462	0.8125	0.821999	26.5101	0.04592	6.4e-05	7	0.536041	23.8082	0.044516	0.015621	9.77	0.775225	24.1639	0.002016	0.023664	8.61539	3.17	1	1	4	0	0.641816	0.428571	0.467387	0.003582	-0.141319	-0.113168	6.16	0.481328
6033002016	2016	603300	0.831412	18	-0.171877	4	L71	ZheJiang Province	6	1.656	1.464	1	16	2	2.5	2.66667	1	1	1.5056	1.52381	0.25161	22.2208	-0.40648	0.289451	11	0.418466	22.1407	0.060012	0.12601	8.688	0.581683	24.0057	-0.004171	0.000587	9	3.15	1	0	11	1	0.218251	0.454545	0.058561	0.005392	-0.343753	-0.284628	29.808	1.37682
5442019	2019	544	0.273176	3	-0.058123	1	D46	Henan Province	9	1.31429	1.22857	1	7	1.15385	1	1.14286	1	1	1.47619	1.08889	0.40869	23.1105	0.070796	0	9	0.573137	22.9974	0.041715	0.060617	8.74286	0.513103	23.2298	0.065463	0.004936	8.69231	3.05	0	1	3	1	0.687253	0.444444	0.740001	0.00702	-0.0670655	-0.0763908	3.94286	0.359031
18962015	2015	1896	0.942582	53	-0.071888	0	D44	Henan Province	5	0.941176	0.852941	0	3	1.33898	1.32203	1.31667	1	0	1.44604	1.32927	0.663397	23.2986	0.09758	1.2e-05	6	0.526293	22.5495	0.073085	0.042264	8.73529	0.576248	23.4113	0.096256	0.000192	9.79661	3.05	0	1	3	0	0.605222	0.5	-0.028217	0.010519	-0.0962572	-0.0676596	49.8824	0.887136
6010012011	2011	601001	0.917211	39	-0.176968	0	B06	Shanxi Province	1	0.619048	0.571429	0	1	0.52381	0.428571	0.5	0	0	0.494681	0.5	0.260406	23.6622	0.15479	0	15	0.630676	22.2195	0.042379	0.015049	9.47619	0.492543	23.1633	0.094973	8.2e-06	10.5238	2.94	0	1	1	0	0.604768	0.333333	0.469177	0.027524	-0.0926973	-0.109551	24.1429	0.567797
4012012	2012	401	0.786728	17	-0.021213	1	C30	Hebei Province	2	0.655172	0.689655	1	16	0.846154	0.794872	0.85	0	0	0.631579	0.627809	0.677956	24.4491	0.023036	7.9e-05	9	0.663077	22.2432	0.012916	0.015361	9.41379	0.5691	22.2577	0.013936	0.018272	8.79487	2.97	0	1	2	0	0.386272	0.333333	-0.255342	-0.007402	-0.0179492	-0.013898	11.1379	0.515443
6006062012	2012	600606	0.920603	41	-0.064323	0	K70	Shanghai	2	0.577586	0.560345	0	14	1.76087	1.72826	1.74194	1	0	0.831224	1.76087	0.63115	22.5094	-0.019823	5.8e-05	9	0.486432	22.3174	0.027665	0.008611	9.21552	0.615507	22.2019	0.008281	0.010911	8.36957	3.25	1	1	10	0	0.38964	0.333333	1.5334	0.002938	-0.113265	-0.0371524	23.681	0.531728
6006542014	2014	600654	0.660247	8	-0.02125	0	C36	Shanghai	4	0.745902	0.680328	0	21	0.666667	0.644444	0.652174	0	0	0.865234	0.741333	0.376153	22.1622	-0.018552	2.3e-06	9	0.488984	22.5859	0.028293	0.025915	9.05738	0.559392	22.3826	0.042986	0.050613	9.08889	3.25	1	0	2	0	0.344026	0.333333	-1.33985	0.010571	-0.0141665	-0.0158502	5.96721	0.492479
8872016	2016	887	0.580812	5	-0.017336	4	C29	Anhui Province	6	1.56	1.54	1	28	0.8	1.06667	1	0	1	1.5056	1.21488	0.441631	23.1969	0.076746	0.004113	5	0.482926	22.6022	0.058346	0.046648	8.66	0.496329	22.177	0.039982	0.136539	9.06667	3.04	0	0	2	0	0.443273	0.6	0.05161	0.030631	-0.0138685	-0.0270435	7.8	0.906067
6005022014	2014	600502	0.950147	66	-0.146971	3	E48	Anhui Province	4	0.5	0.568182	1	23	0.846154	0.884615	0.925926	0	0	0.859375	0.71875	0.835788	23.2361	-0.076436	0	9	0.483942	22.4683	0.054794	0.016678	8.68182	0.774695	24.2898	0.006722	0.023667	8.53846	3.04	0	1	4	0	0.17029	0.333333	0.035476	0.005601	-0.12436	-0.0734856	33	0.475073
6001602011	2011	600160	0.947484	63	-0.045771	1	C26	ZheJiang Province	1	0.767123	0.69863	1	7	0.478261	0.492754	0.485714	0	0	0.531049	0.526685	0.160346	22.6464	0.406502	4.5e-05	12	0.52172	22.0686	0.015621	0.041367	9.23288	0.557427	21.9378	0.050191	0.008987	8.92754	3.15	1	1	2	0	0.518387	0.333333	-0.122233	0.083081	-0.0218906	-0.0351122	48.3288	0.726837
7202018	2018	720	0.885287	30	-0.065855	4	D44	Shandong Province	8	1.56044	1.59341	1	13	1.16393	1.22951	1.20968	1	1	1.77078	1.25806	0.566991	22.3782	0.256142	0	10	0.477918	22.8086	0.062977	0.073273	8.68132	0.590187	23.7376	0.062961	0.001209	9.86885	3.07	1	1	3	0	0.232627	0.4	2.8756	0.10433	-0.0766511	-0.102763	46.8132	1.38144
6012582016	2016	601258	0.858537	25	-0.060073	2	F52	Hebei Province	6	1.68966	1.65517	1	18	1.13433	1.14925	1.14706	1	1	1.06635	1.15574	0.815241	24.9836	0.015969	0.307847	14	0.532612	23.1017	0.045619	0.024689	9.31034	0.534118	22.5955	0.044736	0.040724	8.77612	2.97	0	0	5	1	0.204178	0.357143	0.335537	0.000579	-0.0681426	-0.101503	42.2414	1.45063
6009692017	2017	600969	0.928188	44	-0.06666	3	D44	Hunan Province	7	1.38298	1.42553	1	22	0.967742	1.01613	1	0	1	1.53793	1.06452	0.707399	23.2809	0.044277	0	7	0.45656	22.3627	0.035837	0.056047	8.65957	0.580197	23.6574	0.057392	0.000966	9.77419	2.98	0	1	3	1	0.124302	0.428571	0.072262	0.002438	-0.0645097	-0.0921894	60.8511	1.28366
6006522015	2015	600652	0.84541	22	-0.146832	1	B06	Shanghai	5	1.26563	1.27344	1	14	1.04545	1.09091	1.04348	0	1	1.53102	1.1	0.151924	21.6178	0.145916	0.102845	9	0.491529	22.753	0.030245	0.036621	8.94531	0.58446	23.8399	0.011166	0.000648	10.1364	3.25	1	0	1	0	0.171145	0.333333	-0.465374	0.00894	-0.153506	-0.185835	27.8438	1.06997
6008962010	2010	600896	0.94396	52	-0.070221	3	G55	Hainan Province	0	0.45	0.6	1	23	0.454545	0.727273	0.666667	0	0	0.625767	0.315789	0.437706	22.3061	0.007666	8e-06	9	0.431245	21.277	0.032205	0.000637	8.3	0.683142	22.9835	0.033528	0.0001	9.81818	3.01	0	1	6	0	0.274898	0.333333	0.324524	0.002694	-0.0319187	-0.0315995	23.4	0.424782
6009832019	2019	600983	0.913061	36	-0.018796	0	C38	Anhui Province	9	1.01818	1	0	1	1.66667	1.65432	1.64634	1	0	1.84048	1.61845	0.504853	22.7492	-0.014434	0	12	0.458354	22.7432	0.061394	0.076889	8.8	0.511875	22.355	0.052474	0.101686	8.51852	3.04	0	0	2	0	0.51	0.333333	-0.143302	-0.001919	-0.0313273	-0.0191382	36.6545	0.929662
7172013	2013	717	0.734329	14	-0.023175	0	C31	Guangdong Province	3	0.895161	0.846774	0	6	0.24	1.08696	0.230769	0	0	0.922156	0.639944	0.799189	23.7981	0.07347	4.5e-06	11	0.504961	22.4372	-0.040976	0.019241	9.58065	0.704604	23.8138	0.03546	0.012863	10.16	3.07	1	1	2	0	0.560239	0.363636	0.025561	0.001654	-0.005562	-0.0207453	12.5323	0.657343
6005322015	2015	600532	0.905182	35	-0.146832	0	B08	Shandong Province	5	1.28	1.26667	0	11	0.714286	0.428571	0.625	0	1	1.53285	1.11667	0.312198	21.6815	-0.0379	0.014513	9	0.500956	22.5687	0.065086	0.028081	8.73333	0.344687	22.0383	0.017322	0.029547	8.71429	3.07	1	0	1	0	0.15	0.333333	-0.095945	0.000329	-0.10488	-0.187945	44.8	1.15863
102017	2017	10	0.779827	14	-0.142422	3	E48	Guangdong Province	7	1.59091	1.57792	1	17	2.02564	2.10256	2.05	1	1	1.60294	1.875	0.620116	21.8563	0.181686	0.002294	11	0.45437	22.8868	0.044618	0.08839	8.88961	0.689568	23.7818	-0.016672	0.098552	8.48718	3.07	1	0	4	0	0.215111	0.363636	-0.678435	-0.00672	-0.288496	-0.226581	22.2727	1.24063
7932015	2015	793	0.905222	32	-0.139612	2	R85	Hainan Province	5	1.2381	1.33333	1	48	0.733333		0.8125	0	1	1.59239	1.22727	0.263074	23.2729	0.064256	1.1e-07	9	0.475217	21.7258	-0.008392	0.013659	7.7619	0.385801	22.235	0.053246	0.000872	9.26667	3.01	0	1	17	0	0.071421	0.333333	0.430308	0.007635	-0.102382	-0.172853	39.6191	1.12075
8152014	2014	815	0.743748	13	-0.02125	0	C22	Ningxia Hui Autonomous Region	4	1.2	1.1	0	7	1.25	0.625	1.17647	1	1	0.606383	0.741333	1.11232	21.1327	-0.040661	3.3e-05	9	0.518952	21.6479	0.015299	0.001302	9.3	0.59919	22.1294	0.027262	0.002142	8.8125	2.98	0	1	2	0	0.2703	0.333333	0.131645	-0.017104	-0.0265621	-0.0254996	15.6	0.892498
6001902013	2013	600190	0.877172	25	-0.116862	1	G55	Liaoning Province	3	0.977778	0.866667	1	8	0.423077	0.384615	0.444444	0	0	0.941748	0.483333	0.493255	23.139	0.047964	0.001301	12	0.592993	22.2231	0.007694	0.011108	9	0.55325	23.0075	0.074804	0.000618	10.0769	3.05	0	0	6	0	0.153913	0.333333	-0.043135	0.003004	-0.0494414	-0.114265	24.4444	0.857679
6006492015	2015	600649	0.925323	41	-0.076915	5	K70	Shanghai	5	1.23438	1.27344	1	26	3.42529	3.48276	3.44318	1	1	1.52372	3.42529	0.52854	24.5033	0.071745	0	10	0.488587	22.7304	0.030825	0.037424	8.9375	0.622909	22.9687	-0.000254	0.013607	8.24138	3.25	1	1	10	1	0.456146	0.4	4.82919	0.025404	-0.263455	-0.0949416	50.6094	1.1422
6011682010	2010	601168	0.927504	48	-0.137637	1	B09	Qinghai Province	0	0.777778	0.666667	1	7	0.545455	0.636364	0.583333	0	0	0.455556	0.378378	0.470938	23.8349	0.078886	0	11	0.766037	21.9285	0.065556	2.1e-05	10	0.45809	22.3606	0.073114	0.000711	9.72727	——	0	1	1	0	0.282123	0.454545	0.332774	0.012382	-0.0750749	-0.107051	37.3333	0.721392
6036122019	2019	603612	0.801748	18	-0.018796	6	C30	Shandong Province	9	1.36264	1.42857	1	10	1.30952	1.45238	1.4186	1	1	1.83244	1.61216	0.603967	22.7718	-0.027678	0.302895	9	0.476332	22.8516	0.07167	0.058799	8.59341	0.406267	22.6838	0.113382	0.084233	8.57143	3.07	1	0	2	0	0.302895	0.333333	0.273297	0.001517	-0.0246143	-0.0256127	24.5275	1.09249
6008922018	2018	600892	0.791571	17	-0.165565	0	I65	Hebei Province	8	1.17647	1.11765	0	10	2.51351	2.48649	2.44737	1	1	1.18261	2.30303	0.353589	21.0262	-0.024545	0.399298	9	0.511536	23.3065	0.046141	0.060175	9.44118	0.471573	21.8285	0.014857	0.180142	8.37838	2.97	0	0	8	0	0.399298	0.333333	0.553194	0.002679	-0.416149	-0.194782	20	0.93126
9132010	2010	913	0.682672	10	-0.037664	0	C37	ZheJiang Province	0	0.57971	0.565217	0	24	0.115385	0.076923	0.111111	0	0	0.512195	0.488011	0.612513	22.0554	-0.062959	0.000293	11	0.515893	21.8338	0.024727	0.037535	9.3913	0.469688	20.9908	0.059686	0.015066	9.88461	3.15	1	1	2	0	0.414458	0.363636	0.116491	0.012722	-0.0043458	-0.0218341	5.7971	0.395752
6004902012	2012	600490	0.932073	43	-0.021213	0	C26	Shanghai	2	0.577586	0.560345	0	9	0.52	0.506667	0.513158	0	0	0.831224	0.629214	0.326214	22.1518	0.048104	0.005862	8	0.489061	22.3205	0.02708	0.008561	9.22414	0.547725	22.0281	0.049121	0.015427	8.89333	3.25	1	0	2	0	0.193966	0.5	0.968988	-0.015915	-0.0110306	-0.0122522	24.8362	0.538353
9602010	2010	960	0.849706	22	-0.037664	0	C32	Yunnan Province	0	0.368421	0.315789	0	4	0.615385	0.576923	0.592593	0	0	0.409449	0.488011	0.590758	23.1508	0.012725	0	11	0.591932	22.0328	0.011444	0.002776	9.52632	0.633342	22.6911	0.011076	0.000124	10	2.86	0	1	2	0	0.505104	0.363636	0.004771	0.007815	-0.0231777	-0.0138761	8.10526	0.31305
6005212019	2019	600521	0.881073	26	-0.018796	1	C27	ZheJiang Province	9	1.91765	1.84706	1	10	1.81915	1.78723	1.81053	1	1	1.83914	1.6174	0.461408	23.0962	0.163472	0.256184	9	0.420038	22.2435	0.07143	0.161667	8.51176	0.350439	22.3916	0.073524	0.068501	8.60638	3.15	1	0	2	0	0.251407	0.333333	0.013157	0.012835	-0.0341934	-0.0360449	49.8588	1.68959
6000592014	2014	600059	0.897955	32	-0.02125	0	C15	ZheJiang Province	4	1.14286	1.05495	0	1	0.4	0.366667	0.387097	0	1	0.865234	0.741333	0.136517	22.1883	-0.016072	0.0001	11	0.485019	22.1962	0.040033	0.071388	8.95604	0.327409	21.803	0.043655	0.006159	9.2	3.15	1	1	2	1	0.41387	0.363636	0.607932	0.015852	-0.0084999	-0.0242854	36.5714	1.02623
8852015	2015	885	0.894558	29	-0.01935	2	C30	Henan Province	5	0.882353	0.852941	1	8	0.977273	1.02273	1	0	0	1.43165	1.35641	0.524462	22.5041	0.105694	0	9	0.530379	22.5729	0.072847	0.042265	8.64706	0.48614	22.4671	0.042962	0.059917	8.31818	3.05	0	1	2	0	0.588257	0.333333	-0.020029	0.00152	-0.01891	-0.0170734	25.5882	0.789316
6003612011	2011	600361	0.865409	21	-0.114809	0	F52	Beijing	1	0.557895	0.547368	0	4	0.641026	0.615385	0.632911	0	0	0.494681	0.71875	0.670079	22.9487	0.051501	0	9	0.541266	23.4859	0.02989	0.008649	10.0947	0.584356	22.0403	0.049424	0.015926	8.92308	3.17	1	1	5	0	0.29167	0.333333	0.059859	0.003905	-0.0735956	-0.0640514	11.7158	0.482807
6001082019	2019	600108	0.893539	31	-0.792758	0	A01	Gansu Province	9	1.59091	1.22727	0	3	0.888889	0.777778	0.8	0	1	1.29245	1.11111	0.4411	22.8964	-0.009061	0	9	0.470352	22.4949	0.045448	0.003479	9.36364	0.434608	21.7252	0.030613	0.006468	8.33333	2.84	0	0	0	0	0.155693	0.333333	1.47461	0.003445	-0.704674	-1.26121	49.3182	1.42154
9112013	2013	911	0.737031	13	-0.023175	0	C13	Guangxi Zhuang Autonomous Region	3	0.52381	0.47619	0	4	0.8125	0.5625	0.764706	0	0	0.922156	0.639944	0.744314	22.4777	0.136826	0	11	0.580215	21.9247	0.01176	0.004693	8.90476	0.476424	21.8685	0.047664	0.003539	8.4375	3.09	1	1	2	0	0.477145	0.363636	0.264315	-0.014373	-0.0188296	-0.0121392	6.80952	0.386064
[truncated: 13,326 more rows]
