# Supplementary material for: Geographical peer effect in serial mergers and acquisitions: The influence of social learning and director network
Source: PLoS One. 2023 Dec 21;18(12):e0294950. doi: 10.1371/journal.pone.0294950 (PMC10735032; doi:10.1371/journal.pone.0294950)
Supplement: S2 Data — (XLSX) [file pone.0294950.s002.xlsx]

## Sheet: Sheet1
Stock Code year	Stock Code	ind	Secondary sector year	year1	diqu	diquyear	sma_size	indyear	area	areayear	dilifenqu	city	hhisale	sma_com	yearareatop10mean	yearareatop10mean2	top10areaifre	top10areapeer	top10indifre	top10indpeer	sma_ifre	sma_dum	zong_ifre	indpeerfre	areapeerfre	diqupeerfre	dafenindpeerfre	sma_lev	industry	sma_cashhuishoulv	sharehold	board	areapeer_lev	areapeer_size	areapeer_cashhuishoulv	areapeer_sharehold	areapeer_board	indpeer_lev	indpeer_size	indpeer_cashhuishoulv	indpeer_sharehold	indpeer_board	Business Environment Index	huanjingzhishu	state	dual	indep	firstshare	separate
8002010	800	C36	C2010	2010	NorthEast China	NorthEast China2010	23.5954	C36C2010	Jilin Province	Jilin Province2010	0	Changchun City	0.037664	-0.037664	0.6	0.5	1	1	0.666667	1	0	0	2	0.482759	0.888889	0.64	0.488011	0.504913	2	0.132564	9.8e-07	8	0.567584	20.907	-0.004604	0.013909	8.81481	0.622775	22.322	0.042432	0.001014	8.7931	3.11	1	1	0	0.375	0.5303	0
7182010	718	K70	K2010	2010	NorthEast China	NorthEast China2010	23.4453	K70K2010	Jilin Province	Jilin Province2010	0	Jilin City	0.045283	-0.045283	0.6	0.5	1	1	0	0	3	1	9	1.01429	0.777778	0.61	1.01429	0.753112	10	-0.224448	0.367924	7	0.558392	20.9125	0.008619	0.000282	8.85185	0.588203	21.8239	-0.01624	0.003467	8.41429	3.11	1	0	1	0.428571	0.2681	0
8752010	875	D44	D2010	2010	NorthEast China	NorthEast China2010	23.3783	D44D2010	Jilin Province	Jilin Province2010	0	Changchun City	0.09127	-0.09127	0.6	0.5	1	1	1	1	0	0	11	0.375	0.888889	0.64	0.384615	0.820904	3	-0.010461	0.000131	9	0.555881	20.915	0.000693	0.013904	8.77778	0.624638	22.7533	0.063355	0.001199	9.91071	3.11	1	1	0	0.333333	0.2558	0
6003962010	600396	D44	D2010	2010	NorthEast China	NorthEast China2010	23.285	D44D2010	Liaoning Province	Liaoning Province2010	0	Shenyang City	0.09127	-0.09127	0.6	0.4	0	0.090909	1	1	0	0	4	0.375	0.568182	0.64	0.384615	0.844271	3	0.029103	0.000225	9	0.597157	21.7646	-0.204824	0.000509	9.02273	0.624221	22.755	0.062649	0.001197	9.91071	3.05	0	1	0	0.444444	0.1691	0
6006942010	600694	F52	F2010	2010	NorthEast China	NorthEast China2010	23.2013	F52F2010	Liaoning Province	Liaoning Province2010	0	Dalian City	0.105449	-0.105449	0.6	0.4	0	0.090909	0	0	0	0	7	0.68	0.568182	0.64	0.673913	0.731697	5	0.145151	9e-05	13	0.599715	21.7665	-0.207461	0.000512	8.93182	0.591506	21.8461	0.049565	0.010566	8.57333	3.05	0	0	0	0.384615	0.0881	0
6006642010	600664	C27	C2010	2010	NorthEast China	NorthEast China2010	23.1882	C27C2010	Heilongjiang Province	Heilongjiang Province2010	0	Haerbin City	0.037664	-0.037664	0.6	1	1	0.5	1	0	0	0	3	0.670588	0.555556	0.64	0.488011	0.443536	2	0.097994	1.3e-07	7	0.476491	21.2084	0.086826	0.000263	9.18519	0.451369	21.2523	0.034488	0.009102	8.81176	3.11	1	1	1	0.428571	0.3476	0.19118
6008112010	600811	S90	S2010	2010	NorthEast China	NorthEast China2010	23.1798	S90S2010	Heilongjiang Province	Heilongjiang Province2010	0	Haerbin City	0.058649	-0.058649	0.6	1	1	0.5	1	1	0	0	11	0.882353	0.555556	0.64	0.882353	0.511231	18	-0.092665	0.005215	7	0.473984	21.2087	0.093887	7e-05	9.18519	0.505897	21.611	0.034031	0.013956	8.98039	3.11	1	0	0	0.571429	0.2798	0.106581
4102010	410	C34	C2010	2010	NorthEast China	NorthEast China2010	23.073	C34C2010	Liaoning Province	Liaoning Province2010	0	Shenyang City	0.037664	-0.037664	0.6	0.4	0	0.090909	0	0	0	0	7	0.352941	0.568182	0.64	0.488011	0.852209	2	-0.024725	3.9e-06	9	0.596976	21.7695	-0.2036	0.000514	9.02273	0.493039	21.4687	0.038458	0.005047	9.02941	3.05	0	1	0	0.333333	0.4227	0.02477
6007392010	600739	F52	F2010	2010	NorthEast China	NorthEast China2010	23.049	F52F2010	Liaoning Province	Liaoning Province2010	0	Dalian City	0.105449	-0.105449	0.6	0.4	0	0.090909	0	0	0	0	6	0.68	0.568182	0.64	0.673913	0.211567	5	0.051903	0.010047	7	0.611536	21.77	-0.205342	0.000286	9.06818	0.598441	21.8481	0.050809	0.010433	8.65333	3.05	0	1	0	0.428571	0.1245	0
6004322010	600432	C32	C2010	2010	NorthEast China	NorthEast China2010	22.9934	C32C2010	Jilin Province	Jilin Province2010	0	Panshi City	0.037664	-0.037664	0.6	0.5	1	1	1	1	1	1	6	0.576923	0.851852	0.63	0.486601	0.610635	2	-0.053517	0	8	0.563669	20.9293	0.002288	0.013909	8.81481	0.632578	22.6972	0.013623	0.000124	10.1154	3.11	1	1	0	0.375	0.5423	0.151041
6312010	631	K70	K2010	2010	NorthEast China	NorthEast China2010	22.978	K70K2010	Jilin Province	Jilin Province2010	0	Changchun City	0.045283	-0.045283	0.6	0.5	1	1	0	0	1	1	7	1.04286	0.851852	0.63	1.04286	0.816424	10	-0.242577	0	9	0.556047	20.9298	0.00929	0.013909	8.77778	0.587299	21.8305	-0.015981	0.008723	8.38571	3.11	1	0	0	0.333333	0.7365	0.1473
7512010	751	C32	C2010	2010	NorthEast China	NorthEast China2010	22.971	C32C2010	Liaoning Province	Liaoning Province2010	0	Huludao City	0.037664	-0.037664	0.6	0.4	0	0.090909	1	1	1	1	6	0.576923	0.545455	0.63	0.486601	0.869179	2	0.087806	2.7e-05	9	0.59659	21.7718	-0.206158	0.000514	9.02273	0.622634	22.698	0.008188	0.000123	10.0769	3.05	0	1	0	0.444444	0.3817	0
6008932010	600893	C37	C2010	2010	NorthEast China	NorthEast China2010	22.8216	C37C2010	Jilin Province	Jilin Province2010	0	Changchun City	0.037664	-0.037664	0.6	0.5	1	1	0	0	0	0	12	0.115385	0.888889	0.64	0.488011	0.522782	2	0.056725	0	12	0.566922	20.9356	-0.001795	0.013909	8.66667	0.473139	20.9613	0.055082	0.015078	9.84615	3.11	1	1	0	0.333333	0.5324	0.088006
6002312010	600231	C31	C2010	2010	NorthEast China	NorthEast China2010	22.8101	C31C2010	Liaoning Province	Liaoning Province2010	0	Chaoyang City	0.037664	-0.037664	0.6	0.4	0	0.090909	0.083333	0.090909	0	0	4	0.25	0.568182	0.64	0.488011	0.538678	2	0.069641	0.001153	9	0.604102	21.7754	-0.205745	0.000488	9.02273	0.653116	23.5714	0.025884	2.9e-05	10.5	3.05	0	1	0	0.333333	0.5367	0
6232010	623	C27	C2010	2010	NorthEast China	NorthEast China2010	22.7899	C27C2010	Jilin Province	Jilin Province2010	0	Dunhua City	0.037664	-0.037664	0.6	0.5	1	1	1	0	1	1	12	0.658824	0.851852	0.63	0.486601	0.082605	2	0.022058	0.000836	7	0.583225	20.9368	-0.000511	0.013878	8.85185	0.455616	21.257	0.035382	0.009092	8.81176	3.11	1	0	0	0.428571	0.2378	0.142751
6792010	679	F52	F2010	2010	NorthEast China	NorthEast China2010	22.7484	F52F2010	Liaoning Province	Liaoning Province2010	0	Dalian City	0.105449	-0.105449	0.6	0.4	0	0.090909	0	0	3	1	17	0.64	0.5	0.61	0.641304	0.803689	5	0.110871	0.000306	7	0.598079	21.7768	-0.206682	0.000508	9.06818	0.590546	21.8521	0.050023	0.010563	8.65333	3.05	0	0	0	0.428571	0.4227	0.216622
6982010	698	C26	C2010	2010	NorthEast China	NorthEast China2010	22.6509	C26C2010	Liaoning Province	Liaoning Province2010	0	Shenyang City	0.037664	-0.037664	0.6	0.4	0	0.090909	0	0	0	0	6	0.486111	0.568182	0.64	0.488011	0.562133	2	0.10434	8.7e-05	9	0.603569	21.7791	-0.206534	0.000513	9.02273	0.536651	21.6877	0.066579	0.003284	9.05556	3.05	0	1	0	0.333333	0.3308	0.06616
6007182010	600718	I65	I2010	2010	NorthEast China	NorthEast China2010	22.6488	I65I2010	Liaoning Province	Liaoning Province2010	0	Shenyang City	0.82126	-0.82126	0.6	0.4	0	0.090909	0	0	0	0	7	0.347826	0.568182	0.64	0.472222	0.331493	8	0.055678	0.000711	9	0.608811	21.7791	-0.205428	0.000498	9.02273	0.481359	20.5885	0.056143	0.07239	9.26087	3.05	0	1	0	0.333333	0.176248	0
6003032010	600303	C36	C2010	2010	NorthEast China	NorthEast China2010	22.6185	C36C2010	Liaoning Province	Liaoning Province2010	0	Dandong City	0.037664	-0.037664	0.6	0.4	0	0.090909	0.666667	1	0	0	15	0.482759	0.568182	0.64	0.488011	0.678064	2	0.044495	0.000395	9	0.600934	21.7798	-0.205173	0.000506	9.02273	0.616804	22.3557	0.045469	0.001	8.75862	3.05	0	0	0	0.333333	0.2113	0.048642
6001902010	600190	G58	G2010	2010	NorthEast China	NorthEast China2010	22.6091	G58G2010	Liaoning Province	Liaoning Province2010	0	Jinzhou City	0.070221	-0.070221	0.6	0.4	0	0.090909	0	0	0	0	8	0.16129	0.568182	0.64	0.368421	0.423628	6	0.056303	0.000944	11	0.606717	21.78	-0.205442	0.000493	8.97727	0.395569	22.6429	0.093326	0.000362	10.1613	3.05	0	0	0	0.363636	0.1973	0
6003992010	600399	C31	C2010	2010	NorthEast China	NorthEast China2010	22.5806	C31C2010	Liaoning Province	Liaoning Province2010	0	Fushun City	0.037664	-0.037664	0.6	0.4	0	0.090909	0.083333	0.090909	0	0	6	0.25	0.568182	0.64	0.488011	0.740361	2	0.022616	0	17	0.599518	21.7807	-0.204676	0.000515	8.84091	0.644712	23.581	0.027844	7.7e-05	10.1667	3.05	0	1	0	0.352941	0.4488	0.16988
5972010	597	C27	C2010	2010	NorthEast China	NorthEast China2010	22.447	C27C2010	Liaoning Province	Liaoning Province2010	0	Shenyang City	0.037664	-0.037664	0.6	0.4	0	0.090909	1	0	1	1	27	0.658824	0.545455	0.63	0.486601	0.630044	2	0.045664	2.1e-05	9	0.602025	21.7837	-0.2052	0.000514	9.02273	0.449175	21.261	0.035104	0.009102	8.78824	3.05	0	1	1	0.333333	0.3247	0.007014
6008532010	600853	E48	E2010	2010	NorthEast China	NorthEast China2010	22.4132	E48E2010	Heilongjiang Province	Heilongjiang Province2010	0	Qiqihaer City	0.639784	-0.639784	0.6	1	1	0.5	0	0	2	1	8	0.363636	0.481481	0.62	0.4	0.864845	4	-0.002904	9.9e-06	12	0.460887	21.2371	0.090563	0.000263	9	0.765596	23.482	0.018004	0.019628	7.81818	3.11	1	1	0	0.333333	0.2758	0
6001102010	600110	C41	C2010	2010	NorthEast China	NorthEast China2010	22.3551	C41C2010	Jilin Province	Jilin Province2010	0	Changchun City	0.037664	-0.037664	0.6	0.5	1	1	0	0	3	1	24	0.285714	0.777778	0.61	0.48378	0.568111	2	0.022904	2.5e-06	8	0.565244	20.9529	-0.000542	0.013909	8.81481	0.548669	21.3127	0.017215	0.000784	7.85714	3.11	1	0	0	0.375	0.0745	0
6006092010	600609	C36	C2010	2010	NorthEast China	NorthEast China2010	22.3175	C36C2010	Liaoning Province	Liaoning Province2010	0	Shenyang City	0.037664	-0.037664	0.6	0.4	0	0.090909	0.666667	1	1	1	11	0.448276	0.545455	0.63	0.486601	0.906902	2	0.028612	0	11	0.595733	21.7866	-0.204812	0.000515	8.97727	0.608913	22.366	0.046016	0.001014	8.68966	3.05	0	1	0	0.363636	0.2438	0
8812010	881	S90	S2010	2010	NorthEast China	NorthEast China2010	22.2962	S90S2010	Liaoning Province	Liaoning Province2010	0	Dalian City	0.058649	-0.058649	0.6	0.4	0	0.090909	1	1	1	1	13	0.862745	0.545455	0.63	0.862745	0.61502	18	0.04163	0.000429	12	0.602367	21.7871	-0.205108	0.000505	8.95455	0.503862	21.6283	0.031397	0.01405	8.88235	3.05	0	1	0	0.333333	0.181	0.1267
6006972010	600697	F52	F2010	2010	NorthEast China	NorthEast China2010	22.0958	F52F2010	Jilin Province	Jilin Province2010	0	Changchun City	0.105449	-0.105449	0.6	0.5	1	1	0	0	2	1	20	0.653333	0.814815	0.62	0.652174	0.698841	5	0.097348	0.001534	9	0.560402	20.9625	-0.0033	0.013852	8.77778	0.591944	21.8608	0.050203	0.010546	8.62667	3.11	1	1	0	0.333333	0.2283	0
6008642010	600864	D44	D2010	2010	NorthEast China	NorthEast China2010	22.0612	D44D2010	Heilongjiang Province	Heilongjiang Province2010	0	Haerbin City	0.09127	-0.09127	0.6	1	1	0.5	1	1	0	0	6	0.375	0.555556	0.64	0.384615	0.424223	3	0.076595	0.000118	7	0.477206	21.2501	0.087618	0.000259	9.18519	0.631722	22.7768	0.061801	0.001199	9.94643	3.11	1	1	0	0.428571	0.4359	0
6001732010	600173	K70	K2010	2010	NorthEast China	NorthEast China2010	22.0207	K70K2010	Heilongjiang Province	Heilongjiang Province2010	0	Mudanjiang City	0.045283	-0.045283	0.6	1	1	0.5	0	0	4	1	19	1	0.407407	0.6	1	0.533879	10	0.105428	0	9	0.473145	21.2516	0.08655	0.000263	9.11111	0.591335	21.8442	-0.020953	0.008723	8.38571	3.11	1	0	0	0.333333	0.5149	0.197591
6002152010	600215	K70	K2010	2010	NorthEast China	NorthEast China2010	22.0074	K70K2010	Jilin Province	Jilin Province2010	0	Changchun City	0.045283	-0.045283	0.6	0.5	1	1	0	0	1	1	13	1.04286	0.851852	0.63	1.04286	0.337227	10	0.012412	1.1e-05	11	0.573795	20.9658	-0.000154	0.013909	8.7037	0.594145	21.8444	-0.019624	0.008723	8.35714	3.11	1	1	0	0.363636	0.2188	0
6001252010	600125	G53	G2010	2010	NorthEast China	NorthEast China2010	21.9764	G53G2010	Liaoning Province	Liaoning Province2010	0	Dalian City	0.070221	-0.070221	0.6	0.4	0	0.090909	0	0	1	0	1	0	0.545455	0.63	0.350877	0.088642	6	0.027339	0.000127	9	0.61433	21.7944	-0.204783	0.000512	9.02273	0.208529	24.1444	0.115285	0	9	3.05	0	1	0	0.333333	0.159	0
6008292010	600829	C27	C2010	2010	NorthEast China	NorthEast China2010	21.9235	C27C2010	Heilongjiang Province	Heilongjiang Province2010	0	Haerbin City	0.037664	-0.037664	0.6	1	1	0.5	1	0	0	0	6	0.670588	0.555556	0.64	0.488011	0.476451	2	0.049077	0	8	0.475272	21.2552	0.088637	0.000263	9.14815	0.450982	21.2672	0.035064	0.009102	8.8	3.11	1	1	1	0.375	0.4482	0.24651
6002022010	600202	C38	C2010	2010	NorthEast China	NorthEast China2010	21.8642	C38C2010	Heilongjiang Province	Heilongjiang Province2010	0	Haerbin City	0.037664	-0.037664	0.6	1	1	0.5	0.4	0.5	0	0	6	0.454545	0.555556	0.64	0.488011	0.64796	2	-0.069222	0.000642	9	0.46892	21.2574	0.093019	0.00024	9.11111	0.548731	22.0724	0.039475	0.020155	9	3.11	1	1	0	0.333333	0.3403	0
6003602010	600360	C39	C2010	2010	NorthEast China	NorthEast China2010	21.8606	C39C2010	Jilin Province	Jilin Province2010	0	Jilin City	0.037664	-0.037664	0.6	0.5	1	1	0.8	1	0	0	2	0.544304	0.888889	0.64	0.488011	0.494037	2	0.086013	0.00118	9	0.567987	20.9712	-0.00288	0.013865	8.77778	0.488197	21.4088	-0.016142	0.015298	8.5443	3.11	1	0	0	0.444444	0.2544	0.180147
4202010	420	C28	C2010	2010	NorthEast China	NorthEast China2010	21.7936	C28C2010	Jilin Province	Jilin Province2010	0	Jilin City	0.037664	-0.037664	0.6	0.5	1	1	0	0	0	0	19	0.294118	0.888889	0.64	0.488011	0.686778	2	0.057479	3.8e-05	9	0.560849	20.9737	-0.001823	0.013908	8.77778	0.505561	21.098	-0.629844	0.015769	9	3.11	1	1	0	0.333333	0.2126	0
5302010	530	C34	C2010	2010	NorthEast China	NorthEast China2010	21.7922	C34C2010	Liaoning Province	Liaoning Province2010	0	Dalian City	0.037664	-0.037664	0.6	0.4	0	0.090909	0	0	0	0	9	0.352941	0.568182	0.64	0.488011	0.375602	2	0.059029	0.000354	9	0.607808	21.7986	-0.205504	0.000506	9.02273	0.507057	21.5064	0.035995	0.005037	9.02941	3.05	0	1	1	0.333333	0.2196	0.15372
6002892010	600289	I65	I2010	2010	NorthEast China	NorthEast China2010	21.7478	I65I2010	Heilongjiang Province	Heilongjiang Province2010	0	Haerbin City	0.82126	-0.82126	0.6	1	1	0.5	0	0	1	1	3	0.304348	0.518519	0.63	0.444444	0.461424	8	0.037716	0.000554	15	0.475828	21.2617	0.089058	0.000243	8.88889	0.47571	20.6277	0.056924	0.072397	9	3.11	1	0	0	0.333333	0.2397	0.018697
6000382010	600038	C37	C2010	2010	NorthEast China	NorthEast China2010	21.7476	C37C2010	Heilongjiang Province	Heilongjiang Province2010	0	Haerbin City	0.037664	-0.037664	0.6	1	1	0.5	0	0	0	0	3	0.115385	0.555556	0.64	0.488011	0.486834	2	0.035674	0	12	0.474887	21.2617	0.089134	0.000263	9	0.474522	21.0026	0.055892	0.015078	9.84615	3.11	1	1	0	0.333333	0.5005	0.194895
6922010	692	D44	D2010	2010	NorthEast China	NorthEast China2010	21.7466	D44D2010	Liaoning Province	Liaoning Province2010	0	Shenyang City	0.09127	-0.09127	0.6	0.4	0	0.090909	1	1	0	0	7	0.375	0.568182	0.64	0.384615	0.580252	3	0.037467	0.000175	8	0.603157	21.7996	-0.205014	0.000511	9.04545	0.628936	22.7824	0.062499	0.001198	9.92857	3.05	0	1	0	0.375	0.351	0
6011882010	601188	G58	G2010	2010	NorthEast China	NorthEast China2010	21.7379	G58G2010	Heilongjiang Province	Heilongjiang Province2010	0	Haerbin City	0.070221	-0.070221	0.6	1	1	0.5	0	0	0	0	3	0.16129	0.555556	0.64	0.368421	0.123413	6	0.033627	0	9	0.488347	21.2621	0.08921	0.000263	9.11111	0.405253	22.671	0.094057	0.000392	10.2258	3.11	1	1	0	0.333333	0.4919	0
8182010	818	C26	C2010	2010	NorthEast China	NorthEast China2010	21.7208	C26C2010	Liaoning Province	Liaoning Province2010	0	Huludao City	0.037664	-0.037664	0.6	0.4	0	0.090909	0	0	1	1	19	0.472222	0.545455	0.63	0.486601	0.316034	2	-0.004327	0	9	0.609162	21.8002	-0.204064	0.000515	9.02273	0.540069	21.7006	0.068088	0.003285	9.05556	3.05	0	1	0	0.333333	0.5592	0
6001892010	600189	A02	A2010	2010	NorthEast China	NorthEast China2010	21.7069	A02A2010	Jilin Province	Jilin Province2010	0	Changchun City	0.613965	-0.613965	0.6	0.5	1	1	0	0	0	0	5	0	0.888889	0.64	0.28	0.467561	0	-0.108052	2.8e-05	11	0.568968	20.9769	0.004308	0.013908	8.7037	0.650135	20.7439	0.013788	5.5e-06	9	3.11	1	1	0	0.363636	0.47	0.1645
6007472010	600747	C39	C2010	2010	NorthEast China	NorthEast China2010	21.6456	C39C2010	Liaoning Province	Liaoning Province2010	0	Dalian City	0.037664	-0.037664	0.6	0.4	0	0.090909	0.8	1	2	1	12	0.518987	0.522727	0.62	0.48519	0.628759	2	-0.049688	6.9e-05	7	0.602055	21.8019	-0.203033	0.000513	9.06818	0.486492	21.4115	-0.014425	0.015312	8.56962	3.05	0	1	0	0.428571	0.1449	0
9282010	928	C30	C2010	2010	NorthEast China	NorthEast China2010	21.6053	C30C2010	Jilin Province	Jilin Province2010	0	Jilin City	0.037664	-0.037664	0.6	0.5	1	1	1	1.5	1	1	5	0.642857	0.851852	0.63	0.486601	0.603012	2	0.002138	0	8	0.563951	20.9807	0.000227	0.013909	8.81481	0.600086	21.7905	0.053026	0.000265	8.47619	3.11	1	1	1	0.25	0.4644	0
6019992010	601999	R85	R2010	2010	NorthEast China	NorthEast China2010	21.5632	R85R2010	Liaoning Province	Liaoning Province2010	0	Shenyang City	0.373422	-0.373422	0.6	0.4	0	0.090909	0	0	0	0	1	0.333333	0.568182	0.64	0.166667	0.315493	17	0.031221	0	12	0.609174	21.8038	-0.204872	0.000515	8.95455	0.304251	21.2419	-0.025601	0	10.3333	3.05	0	1	0	0.333333	0.7314	0
6008672010	600867	C27	C2010	2010	NorthEast China	NorthEast China2010	21.5055	C27C2010	Jilin Province	Jilin Province2010	0	Tonghua City	0.037664	-0.037664	0.6	0.5	1	1	1	0	0	0	6	0.670588	0.888889	0.64	0.488011	0.207539	2	0.073364	0.000892	9	0.578598	20.9844	-0.002411	0.013876	8.77778	0.454146	21.2721	0.034778	0.009091	8.78824	3.11	1	0	0	0.333333	0.3452	0.19644
6003062010	600306	F52	F2010	2010	NorthEast China	NorthEast China2010	21.4609	F52F2010	Liaoning Province	Liaoning Province2010	0	Shenyang City	0.105449	-0.105449	0.6	0.4	0	0.090909	0	0	0	0	7	0.68	0.568182	0.64	0.673913	0.71879	5	0.096551	6.2e-06	12	0.600008	21.8061	-0.206356	0.000514	8.95455	0.591678	21.8693	0.050213	0.010567	8.58667	3.05	0	0	0	0.25	0.1407	0.006814
6003462010	600346	C35	C2010	2010	NorthEast China	NorthEast China2010	21.4064	C35C2010	Liaoning Province	Liaoning Province2010	0	Dalian City	0.037664	-0.037664	0.6	0.4	0	0.090909	0.8	0.75	0	0	8	0.463415	0.568182	0.64	0.488011	0.814495	2	-0.001033	0	7	0.597833	21.8073	-0.204139	0.000515	9.06818	0.554812	21.7438	0.022442	0.008236	9.09756	3.05	0	1	1	0.428571	0.4266	0
6003562010	600356	C22	C2010	2010	NorthEast China	NorthEast China2010	21.3632	C22C2010	Heilongjiang Province	Heilongjiang Province2010	0	Mudanjiang City	0.037664	-0.037664	0.6	1	1	0.5	0	0	0	0	6	0.3125	0.555556	0.64	0.488011	0.382911	2	0.090412	0.000101	10	0.478736	21.276	0.087107	0.00026	9.07407	0.678376	21.8813	0.025302	0.000442	9.6875	3.11	1	1	0	0.4	0.3109	0
7152010	715	F52	F2010	2010	NorthEast China	NorthEast China2010	21.3253	F52F2010	Liaoning Province	Liaoning Province2010	0	Shenyang City	0.105449	-0.105449	0.6	0.4	0	0.090909	0	0	6	1	14	0.6	0.431818	0.58	0.608696	0.447794	5	0.151241	0.000127	9	0.606167	21.8092	-0.207599	0.000512	9.02273	0.595292	21.8711	0.049484	0.010565	8.62667	3.05	0	1	1	0.333333	0.3386	0
6001792010	600179	C25	C2010	2010	NorthEast China	NorthEast China2010	21.2925	C25C2010	Heilongjiang Province	Heilongjiang Province2010	0	Qiqihaer City	0.037664	-0.037664	0.6	1	1	0.5	0	0	0	0	14	0.2	0.555556	0.64	0.488011	0.634237	2	0.111679	5.7e-05	9	0.469428	21.2786	0.086319	0.000261	9.11111	0.40437	20.7755	0.085121	0.03142	8.9	3.11	1	1	1	0.333333	0.4994	0
6612010	661	C27	C2010	2010	NorthEast China	NorthEast China2010	21.2895	C27C2010	Jilin Province	Jilin Province2010	0	Changchun City	0.037664	-0.037664	0.6	0.5	1	1	1	0	1	1	8	0.658824	0.851852	0.63	0.486601	0.543646	2	0.198107	2.2e-05	9	0.56615	20.9924	-0.007031	0.013908	8.77778	0.450191	21.2746	0.03331	0.009102	8.78824	3.11	1	1	1	0.333333	0.242	0.020304
6002972010	600297	C27	C2010	2010	NorthEast China	NorthEast China2010	21.2659	C27C2010	Liaoning Province	Liaoning Province2010	0	Dalian City	0.037664	-0.037664	0.6	0.4	0	0.090909	1	0	0	0	15	0.670588	0.568182	0.64	0.488011	0.532209	2	0.034269	1.7e-05	9	0.604249	21.8105	-0.204941	0.000514	9.02273	0.450326	21.2749	0.035238	0.009102	8.78824	3.05	0	0	0	0.333333	0.5608	0.17568
6007012010	600701	S90	S2010	2010	NorthEast China	NorthEast China2010	21.2029	S90S2010	Heilongjiang Province	Heilongjiang Province2010	0	Haerbin City	0.058649	-0.058649	0.6	1	1	0.5	1	1	0	0	5	0.882353	0.555556	0.64	0.882353	0.469361	18	0.086457	0.000207	9	0.475535	21.2819	0.087253	0.000256	9.11111	0.506718	21.6497	0.030518	0.014054	8.94118	3.11	1	1	0	0.333333	0.2206	0
6001672010	600167	D44	D2010	2010	NorthEast China	NorthEast China2010	21.1436	D44D2010	Liaoning Province	Liaoning Province2010	0	Shenyang City	0.09127	-0.09127	0.6	0.4	0	0.090909	1	1	0	0	12	0.375	0.568182	0.64	0.384615	0.623647	3	0.187341	0	7	0.602171	21.8133	-0.20842	0.000515	9.06818	0.628161	22.7932	0.059823	0.001201	9.94643	3.05	0	0	1	0.428571	0.4697	0
6007192010	600719	D44	D2010	2010	NorthEast China	NorthEast China2010	21.1165	D44D2010	Liaoning Province	Liaoning Province2010	0	Dalian City	0.09127	-0.09127	0.6	0.4	0	0.090909	1	1	1	1	4	0.357143	0.545455	0.63	0.369231	0.494669	3	0.140295	0.000107	9	0.605102	21.8139	-0.207351	0.000512	9.02273	0.630464	22.7937	0.060663	0.0012	9.91071	3.05	0	1	1	0.333333	0.3291	0
6004622010	600462	C22	C2010	2010	NorthEast China	NorthEast China2010	21.0448	C22C2010	Jilin Province	Jilin Province2010	0	Tumen City	0.037664	-0.037664	0.6	0.5	1	1	0	0	0	0	7	0.3125	0.888889	0.64	0.488011	1.04895	2	0.000984	0	11	0.547435	21.0014	0.000269	0.013909	8.7037	0.636748	21.9012	0.030892	0.000448	9.625	3.11	1	1	1	0.363636	0.1132	0.054596
6007052010	600705	S90	S2010	2010	NorthEast China	NorthEast China2010	21.0235	S90S2010	Heilongjiang Province	Heilongjiang Province2010	0	Haerbin City	0.058649	-0.058649	0.6	1	1	0.5	1	1	0	0	8	0.882353	0.555556	0.64	0.882353	0.344903	18	0.872609	2.3e-05	7	0.480144	21.2886	0.058136	0.000263	9.18519	0.509158	21.6533	0.015104	0.014058	8.98039	3.11	1	1	0	0.428571	0.0629	0.004122
8202010	820	C22	C2010	2010	NorthEast China	NorthEast China2010	21.0115	C22C2010	Liaoning Province	Liaoning Province2010	0	Linghai City	0.037664	-0.037664	0.6	0.4	0	0.090909	0	0	1	1	19	0.25	0.545455	0.63	0.486601	1.53211	2	-0.082827	1e-05	9	0.581524	21.8163	-0.20228	0.000514	9.02273	0.606551	21.9033	0.03613	0.000447	9.75	3.05	0	0	1	0.333333	0.2441	0.200878
6002412010	600241	F51	F2010	2010	NorthEast China	NorthEast China2010	21.0085	F51F2010	Liaoning Province	Liaoning Province2010	0	Dalian City	0.105449	-0.105449	0.6	0.4	0	0.090909	0	0	0	0	11	0.6875	0.568182	0.64	0.673913	0.588804	5	0.11217	0	9	0.602963	21.8164	-0.206711	0.000515	9.02273	0.511408	21.6184	-0.003287	0.004744	9.1875	3.05	0	1	0	0.333333	0.5665	0
6000952010	600095	C13	C2010	2010	NorthEast China	NorthEast China2010	20.9165	C13C2010	Heilongjiang Province	Heilongjiang Province2010	0	Haerbin City	0.037664	-0.037664	0.6	1	1	0.5	0	0	1	1	7	0.315789	0.518519	0.63	0.486601	0.45117	2	-0.109814	0	6	0.476208	21.2925	0.094522	0.000263	9.22222	0.546393	21.61	0.031694	0.018987	8.73684	3.11	1	0	1	0.5	0.1758	0.05768
6002332010	600233	C18	C2010	2010	NorthEast China	NorthEast China2010	20.8976	C18C2010	Liaoning Province	Liaoning Province2010	0	Dalian City	0.037664	-0.037664	0.6	0.4	0	0.090909	3	0	0	0	13	1.16667	0.568182	0.64	0.488011	0.130859	2	0.119583	0.00263	9	0.61337	21.8189	-0.20688	0.000455	9.02273	0.60006	21.2695	0.011815	0.003492	9.16667	3.05	0	0	0	0.333333	0.4032	0.197568
9012010	901	C40	C2010	2010	NorthEast China	NorthEast China2010	20.7862	C40C2010	Heilongjiang Province	Heilongjiang Province2010	0	Haerbin City	0.037664	-0.037664	0.6	1	1	0.5	0	0	0	0	6	1	0.555556	0.64	0.488011	0.243713	2	0.009569	0	11	0.483892	21.2973	0.090101	0.000263	9.03704	0.463595	21.0083	0.035002	4.1e-07	7	3.11	1	1	0	0.363636	0.2265	0.053034
6002472010	600247	F52	F2010	2010	NorthEast China	NorthEast China2010	20.7092	F52F2010	Jilin Province	Jilin Province2010	0	Jilin City	0.105449	-0.105449	0.6	0.5	1	1	0	0	1	1	3	0.666667	0.851852	0.63	0.663043	0.483487	5	-0.004108	0	7	0.568378	21.0139	0.000458	0.013909	8.85185	0.594816	21.8793	0.051556	0.010567	8.65333	3.11	1	0	0	0.428571	0.0899	0
7662010	766	C27	C2010	2010	NorthEast China	NorthEast China2010	20.6208	C27C2010	Jilin Province	Jilin Province2010	0	Tonghua City	0.037664	-0.037664	0.6	0.5	1	1	1	0	0	0	16	0.670588	0.888889	0.64	0.488011	0.339804	2	0.03219	5.6e-06	6	0.573699	21.0171	-0.000886	0.013909	8.88889	0.45259	21.2825	0.035262	0.009102	8.82353	3.11	1	1	1	0.333333	0.2342	0
6001872010	600187	D46	D2010	2010	NorthEast China	NorthEast China2010	20.5952	D46D2010	Heilongjiang Province	Heilongjiang Province2010	0	Qiqihaer City	0.09127	-0.09127	0.6	1	1	0.5	0	0	1	1	21	0.428571	0.518519	0.63	0.369231	0.597492	3	0.138728	0	8	0.470789	21.3044	0.085317	0.000263	9.14815	0.41802	22.3531	0.049948	7.3e-05	9.14286	3.11	1	0	0	0.375	0.702	0
5852010	585	C38	C2010	2010	NorthEast China	NorthEast China2010	20.5541	C38C2010	Liaoning Province	Liaoning Province2010	0	Shenyang City	0.037664	-0.037664	0.6	0.4	0	0.090909	0.4	0.5	1	1	12	0.431818	0.545455	0.63	0.486601	0.636954	2	3.2e-05	0	7	0.601868	21.8267	-0.204163	0.000515	9.06818	0.548981	22.1021	0.037901	0.02017	9.04545	3.05	0	0	0	0.428571	0.2835	0.01203
6001482010	600148	C36	C2010	2010	NorthEast China	NorthEast China2010	20.5207	C36C2010	Jilin Province	Jilin Province2010	0	Changchun City	0.037664	-0.037664	0.6	0.5	1	1	0.666667	1	0	0	1	0.482759	0.888889	0.64	0.488011	0.628533	2	0.039032	7.4e-05	9	0.563006	21.0209	-0.00114	0.013906	8.77778	0.618512	22.428	0.045657	0.001011	8.75862	3.11	1	1	0	0.333333	0.3701	0
6382010	638	K70	K2010	2010	NorthEast China	NorthEast China2010	20.5062	K70K2010	Liaoning Province	Liaoning Province2010	0	Shenyang City	0.045283	-0.045283	0.6	0.4	0	0.090909	0	0	2	1	20	1.02857	0.522727	0.62	1.02857	0.590817	10	-0.090767	0	9	0.602917	21.8278	-0.202099	0.000515	9.02273	0.590522	21.8659	-0.01815	0.008723	8.38571	3.05	0	0	0	0.333333	0.4286	0.041369
7112010	711	K70	K2010	2010	NorthEast China	NorthEast China2010	20.4899	K70K2010	Heilongjiang Province	Heilongjiang Province2010	0	Haerbin City	0.045283	-0.045283	0.6	1	1	0.5	0	0	0	0	23	1.05714	0.555556	0.64	1.05714	0.523463	10	0.013643	0	7	0.473531	21.3083	0.08995	0.000263	9.18519	0.591484	21.8661	-0.019642	0.008723	8.41429	3.11	1	0	0	0.428571	0.26635	0.041284
6003712010	600371	A01	A2010	2010	NorthEast China	NorthEast China2010	20.4534	A01A2010	Heilongjiang Province	Heilongjiang Province2010	0	Haerbin City	0.613965	-0.613965	0.6	1	1	0.5	0.333333	0.5	0	0	3	0.230769	0.555556	0.64	0.28	0.519036	0	0.020089	1.8e-05	8	0.473695	21.3097	0.089711	0.000263	9.14815	0.445013	21.6099	-0.00989	0.001296	9	3.11	1	0	0	0.375	0.612	0.0612
6007282010	600728	I65	I2010	2010	NorthEast China	NorthEast China2010	20.3795	I65I2010	Liaoning Province	Liaoning Province2010	0	Dalian City	0.82126	-0.82126	0.6	0.4	0	0.090909	0	0	0	0	23	0.347826	0.568182	0.64	0.472222	0.592824	8	-0.072683	1.7e-05	9	0.602871	21.8307	-0.20251	0.000514	9.02273	0.469997	20.6872	0.061724	0.072421	9.26087	3.05	0	0	0	0.333333	0.2291	0.025201
6008912010	600891	F52	F2010	2010	NorthEast China	NorthEast China2010	20.3385	F52F2010	Heilongjiang Province	Heilongjiang Province2010	0	Haerbin City	0.105449	-0.105449	0.6	1	1	0.5	0	0	1	1	5	0.666667	0.518519	0.63	0.663043	0.492929	5	0.154423	2.2e-05	8	0.474662	21.3139	0.084736	0.000263	9.14815	0.59469	21.8842	0.049442	0.010567	8.64	3.11	1	0	1	0.375	0.245987	0.081992
6007582010	600758	D44	D2010	2010	NorthEast China	NorthEast China2010	20.2089	D44D2010	Liaoning Province	Liaoning Province2010	0	Shenyang City	0.09127	-0.09127	0.6	0.4	0	0.090909	1	1	0	0	5	0.375	0.568182	0.64	0.384615	0.516434	3	0.090796	0	9	0.604607	21.8346	-0.206226	0.000515	9.02273	0.630075	22.8099	0.061547	0.001201	9.91071	3.05	0	1	0	0.333333	0.4386	0
6005932010	600593	L72	L2010	2010	NorthEast China	NorthEast China2010	20.2072	L72L2010	Liaoning Province	Liaoning Province2010	0	Dalian City	0.405784	-0.405784	0.6	0.4	0	0.090909	0	0	0	0	22	0.5	0.568182	0.64	0.4	0.513744	11	0.109701	0	9	0.604668	21.8346	-0.206655	0.000515	9.02273	0.494457	21.3908	0.059895	0.000382	9.25	3.05	0	1	0	0.333333	0.2403	0.07209
9852010	985	C26	C2010	2010	NorthEast China	NorthEast China2010	20.0698	C26C2010	Heilongjiang Province	Heilongjiang Province2010	0	Daqing City	0.037664	-0.037664	0.6	1	1	0.5	0	0	0	0	2	0.486111	0.555556	0.64	0.488011	0.08654	2	0.140092	0	9	0.489713	21.3239	0.085267	0.000263	9.11111	0.543256	21.7235	0.066082	0.003285	9.05556	3.11	1	1	0	0.333333	0.3934	0
9962010	996	G54	G2010	2010	NorthEast China	NorthEast China2010	20.0314	G54G2010	Heilongjiang Province	Heilongjiang Province2010	0	Haerbin City	0.070221	-0.070221	0.6	1	1	0.5	0	0	2	1	6	0.5	0.481481	0.62	0.333333	0.168565	6	0.208687	0	8	0.486675	21.3253	0.082726	0.000263	9.14815	0.547556	22.374	0.097338	0.000272	10.75	3.11	1	0	1	0.375	0.235	0.00235
6008902010	600890	K70	K2010	2010	NorthEast China	NorthEast China2010	20.0256	K70K2010	Jilin Province	Jilin Province2010	0	Changchun City	0.045283	-0.045283	0.6	0.5	1	1	0	0	0	0	10	1.05714	0.888889	0.64	1.05714	0.429674	10	-0.123746	0	9	0.570371	21.0392	0.004889	0.013909	8.77778	0.592824	21.8727	-0.017679	0.008723	8.38571	3.11	1	1	0	0.333333	0.2493	0
6008562010	600856	F52	F2010	2010	NorthEast China	NorthEast China2010	19.9191	F52F2010	Jilin Province	Jilin Province2010	0	Changchun City	0.105449	-0.105449	0.6	0.5	1	1	0	0	2	1	13	0.653333	0.814815	0.62	0.652174	0.782586	5	0.083438	0.000124	9	0.5573	21.0431	-0.002784	0.013905	8.77778	0.590828	21.8898	0.050388	0.010565	8.62667	3.11	1	0	0	0.333333	0.1107	0.064978
6000772010	600077	C39	C2010	2010	NorthEast China	NorthEast China2010	19.749	C39C2010	Liaoning Province	Liaoning Province2010	0	Shenyang City	0.037664	-0.037664	0.6	0.4	0	0.090909	0.8	1	0	0	35	0.544304	0.568182	0.64	0.488011	0.226475	2	0.148283	0	7	0.611197	21.845	-0.207532	0.000515	9.06818	0.491584	21.4355	-0.016931	0.015313	8.56962	3.05	0	0	1	0.428571	0.1753	0
6332010	633	S90	S2010	2010	NorthEast China	NorthEast China2010	19.7462	S90S2010	Liaoning Province	Liaoning Province2010	0	Shenyang City	0.058649	-0.058649	0.6	0.4	0	0.090909	1	1	0	0	15	0.882353	0.568182	0.64	0.882353	0.321351	18	0.017616	0	9	0.609041	21.8451	-0.204563	0.000515	9.02273	0.50962	21.6783	0.031868	0.014058	8.94118	3.05	0	0	0	0.333333	0.5243	0.202199
9222010	922	C38	C2010	2010	NorthEast China	NorthEast China2010	19.6255	C38C2010	Heilongjiang Province	Heilongjiang Province2010	0	Haerbin City	0.037664	-0.037664	0.6	1	1	0.5	0.4	0.5	0	0	6	0.454545	0.555556	0.64	0.488011	0.789031	2	-0.058599	4e-05	7	0.463695	21.3403	0.092625	0.000262	9.18519	0.545525	22.1232	0.039233	0.020169	9.04545	3.11	1	1	0	0.428571	0.424	0
6003652010	600365	C14	C2010	2010	NorthEast China	NorthEast China2010	19.3756	C14C2010	Jilin Province	Jilin Province2010	0	Tonghua City	0.037664	-0.037664	0.6	0.5	1	1	1	0	1	1	7	0.888889	0.851852	0.63	0.486601	0.488199	2	-0.047961	0	7	0.568203	21.0633	0.002082	0.013909	8.85185	0.529671	22.1405	0.062691	0.001501	8.22222	3.11	1	0	0	0.428571	0.0721	0.041457
5452010	545	C27	C2010	2010	NorthEast China	NorthEast China2010	19.2252	C27C2010	Jilin Province	Jilin Province2010	0	Jilin City	0.037664	-0.037664	0.6	0.5	1	1	1	0	1	1	7	0.658824	0.851852	0.63	0.486601	1.17328	2	0.023537	0	5	0.54283	21.0688	-0.000566	0.013909	8.92593	0.442784	21.2989	0.035364	0.009102	8.83529	3.11	1	1	0	0.4	0.1919	0
6692010	669	C39	C2010	2010	NorthEast China	NorthEast China2010	19.1329	C39C2010	Jilin Province	Jilin Province2010	0	Jilin City	0.037664	-0.037664	0.6	0.5	1	1	0.8	1	4	1	24	0.493671	0.740741	0.6	0.48237	0.267528	2	-0.002134	0	9	0.576376	21.0723	0.000385	0.013909	8.77778	0.491064	21.4433	-0.015027	0.015313	8.5443	3.11	1	0	0	0.333333	0.1759	0.074835
6007152010	600715	C36	C2010	2010	NorthEast China	NorthEast China2010	19.1204	C36C2010	Liaoning Province	Liaoning Province2010	0	Shenyang City	0.037664	-0.037664	0.6	0.4	0	0.090909	0.666667	1	0	0	23	0.482759	0.568182	0.64	0.488011	0.9138	2	-0.047212	0	7	0.595576	21.8593	-0.203089	0.000515	9.06818	0.608675	22.4763	0.048631	0.001014	8.82759	3.05	0	1	0	0.428571	0.2489	0.061976
8632010	863	I64	I2010	2010	NorthEast China	NorthEast China2010	18.9563	I64I2010	Liaoning Province	Liaoning Province2010	0	Shenyang City	0.82126	-0.82126	0.6	0.4	0	0.090909	3	0	0	0	28	0.571429	0.568182	0.64	0.472222	0.699848	8	0.123348	0	5	0.600439	21.863	-0.206966	0.000515	9.11364	0.4531	21.4164	0.052998	0.018214	8.71429	3.05	0	0	0	0.4	0.2226	0.096163
5872010	587	C21	C2010	2010	NorthEast China	NorthEast China2010	18.6531	C21C2010	Heilongjiang Province	Heilongjiang Province2010	0	Yichun City	0.037664	-0.037664	0.6	1	1	0.5	0	0	0	0	13	1.5	0.555556	0.64	0.488011	0.391454	2	0.197154	8.6e-05	9	0.47842	21.3764	0.083153	0.00026	9.11111	0.36231	22.2775	0.031404	0	9	3.11	1	1	0	0.333333	0.2745	0.1672
4982010	498	C28	C2010	2010	NorthEast China	NorthEast China2010	17.6264	C28C2010	Liaoning Province	Liaoning Province2010	0	Dandong City	0.037664	-0.037664	0.6	0.4	0	0.090909	0	0	1	1	4	0.235294	0.545455	0.63	0.486601	0.782854	2	-11.0562	1.8e-05	5	0.598552	21.8932	0.047115	0.000514	9.11364	0.499909	21.3431	0.0239	0.015771	9.23529	3.05	0	0	0	0.4	0.1963	0
6202010	620	C25	C2010	2010	NorthEast China	NorthEast China2010	15.5972	C25C2010	Heilongjiang Province	Heilongjiang Province2010	0	Mudanjiang City	0.037664	-0.037664	0.6	1	1	0.5	0	0	0	0	45	0.2	0.555556	0.64	0.488011	0.332964	2	0.392283	0	9	0.480586	21.4895	0.075926	0.000263	9.11111	0.434498	21.345	0.05706	0.031426	8.9	3.11	1	1	0	0.222222	0.28	0
6006992010	600699	C37	C2010	2010	NorthEast China	NorthEast China2010	0	C37C2010	Jilin Province	Jilin Province2010	0	Liaoyuan City	0.037664	-0.037664	0.6	0.5	1	1	0	0	0	0	15	0.115385	0.888889	0.64	0.488011	0	2	0	4.5e-05	8	0.586285	21.7809	0.000306	0.013907	8.81481	0.493246	21.8391	0.057264	0.015076	10	3.11	1	0	1	0.375	0.2183	0
6013902010	601390	E48	E2010	2010	North China	North China2010	26.6876	E48E2010	Beijing	Beijing2010	2	Beijing	0.639784	-0.639784	0.1	0.1	0.529412	0	0	0	0	0	7	0.545455	0.422222	0.469613	0.48	0.810196	4	0.00247	4.3e-05	7	0.520945	23.2135	0.039724	0.008947	10.0667	0.770564	23.0934	0.017516	0.019625	8.27273	3.17	1	1	0	0.571429	0.561	0
6011862010	601186	E48	E2010	2010	North China	North China2010	26.5818	E48E2010	Beijing	Beijing2010	2	Beijing	0.639784	-0.639784	0.1	0.1	0.529412	0	0	0	0	0	3	0.545455	0.422222	0.469613	0.48	0.833717	4	0.017855	0	8	0.520684	23.2146	0.039554	0.008947	10.0556	0.768426	23.1031	0.016117	0.019629	8.18182	3.17	1	1	0	0.5	0.6133	0
6016182010	601618	E50	E2010	2010	North China	North China2010	26.387	E50E2010	Beijing	Beijing2010	2	Beijing	0.639784	-0.639784	0.1	0.1	0.529412	0	0	0	0	0	4	0.4	0.422222	0.469613	0.48	0.814333	4	-0.087157	0	9	0.520899	23.2168	0.04072	0.008947	10.0444	0.644327	21.9889	0.119864	0.074852	8	3.17	1	1	0	0.555556	0.6418	0
6000112010	600011	D44	D2010	2010	North China	North China2010	26.1347	D44D2010	Beijing	Beijing2010	2	Beijing	0.09127	-0.09127	0.1	0.1	0.529412	0	1	1	1	0	1	0.357143	0.411111	0.464088	0.369231	0.72825	3	0.080672	0	15	0.521856	23.2196	0.038856	0.008947	9.97778	0.626293	22.7041	0.061728	0.001201	9.80357	3.17	1	1	0	0.333333	0.3605	0.155087
6019912010	601991	D44	D2010	2010	North China	North China2010	26.074	D44D2010	Beijing	Beijing2010	2	Beijing	0.09127	-0.09127	0.1	0.1	0.529412	0	1	1	0	0	1	0.375	0.422222	0.469613	0.384615	0.818173	3	0.08308	1.9e-06	15	0.520856	23.2203	0.038829	0.008947	9.97778	0.624687	22.7052	0.061685	0.001201	9.80357	3.17	1	1	0	0.333333	0.3216	0
6009002010	600900	D44	D2010	2010	North China	North China2010	25.7824	D44D2010	Beijing	Beijing2010	2	Beijing	0.09127	-0.09127	0.1	0.1	0.529412	0	1	1	0	0	1	0.375	0.422222	0.469613	0.384615	0.579798	3	0.110034	1.8e-06	11	0.523505	23.2235	0.038529	0.008947	10.0222	0.628944	22.7104	0.061204	0.001201	9.875	3.17	1	1	0	0.454545	0.7057	0
6019192010	601919	G55	G2010	2010	North China	North China2010	25.7397	G55G2010	Tianjin	Tianjin2010	2	Tianjin	0.070221	-0.070221	0.1	0	0	0	0	0	0	0	16	0.727273	0.333333	0.469613	0.368421	0.587588	6	0.073918	0	10	0.629639	22.2189	0.032285	5.9e-05	8.66667	0.669516	22.6713	0.027505	0.0001	9.72727	3.44	1	1	0	0.4	0.5201	0
6016002010	601600	C32	C2010	2010	North China	North China2010	25.6743	C32C2010	Beijing	Beijing2010	2	Beijing	0.037664	-0.037664	0.1	0.1	0.529412	0	1	1	1	1	14	0.576923	0.411111	0.464088	0.486601	0.595344	2	0.050267	2.7e-07	8	0.523332	23.2247	0.039193	0.008947	10.0556	0.633166	22.5941	0.009632	0.000124	10.1154	3.17	1	1	0	0.375	0.3856	0
6018982010	601898	B06	B2010	2010	North China	North China2010	25.5175	B06B2010	Beijing	Beijing2010	2	Beijing	0.137637	-0.137637	0.1	0.1	0.529412	0	0	0	0	0	1	0.4	0.422222	0.469613	0.405405	0.292151	1	0.08886	0	9	0.526701	23.2265	0.038765	0.008947	10.0444	0.508047	22.8329	0.125044	9.1e-06	10.85	3.17	1	1	0	0.555556	0.5643	0
7092010	709	C31	C2010	2010	North China	North China2010	25.3766	C31C2010	Hebei Province	Hebei Province2010	2	Tangshan City	0.037664	-0.037664	0.1	0	1	0.090909	0.083333	0.090909	0	0	4	0.25	0.571429	0.469613	0.488011	0.704805	2	0.016662	4.9e-07	11	0.570264	21.7641	0.039328	0.000104	9.5	0.646194	23.4645	0.028092	7.7e-05	10.4167	2.97	0	1	0	0.363636	0.2695	0.009611
6017662010	601766	C37	C2010	2010	North China	North China2010	25.0214	C37C2010	Beijing	Beijing2010	2	Beijing	0.037664	-0.037664	0.1	0.1	0.529412	0	0	0	0	0	1	0.115385	0.422222	0.469613	0.488011	0.675926	2	0.050515	0	9	0.522437	23.232	0.039191	0.008947	10.0444	0.467249	20.8767	0.055321	0.015078	9.96154	3.17	1	1	0	0.555556	0.5427	0
8252010	825	C31	C2010	2010	North China	North China2010	24.876	C31C2010	Shanxi Province	Shanxi Province2010	2	Taiyuan City	0.037664	-0.037664	0.1	0	0	0.090909	0.083333	0.090909	0	0	1	0.25	0.571429	0.469613	0.488011	0.639396	2	0.066219	8.9e-05	11	0.634407	22.0195	0.070534	0.014984	9.2381	0.648919	23.4853	0.026027	7.3e-05	10.4167	2.94	0	1	0	0.363636	0.6424	0
6018082010	601808	B07	B2010	2010	North China	North China2010	24.8758	B07B2010	Tianjin	Tianjin2010	2	Tianjin	0.137637	-0.137637	0.1	0	0	0	0	0	0	0	1	0	0.333333	0.469613	0.405405	0.597601	1	0.12352	1.1e-05	7	0.629163	22.2601	0.029923	5.9e-05	8.80952	0.390171	28.1356	0.192467	5e-07	14	3.44	1	1	0	0.428571	0.5363	0
6019922010	601992	C30	C2010	2010	North China	North China2010	24.8378	C30C2010	Beijing	Beijing2010	2	Beijing	0.037664	-0.037664	0.1	0.1	0.529412	0	1	1.5	0	0	31	0.666667	0.422222	0.469613	0.488011	0.700606	2	-0.054818	0	11	0.522163	23.234	0.040361	0.008947	10.0222	0.597762	21.7135	0.054383	0.000265	8.40476	3.17	1	1	0	0.363636	0.4307	0
7252010	725	C39	C2010	2010	North China	North China2010	24.7165	C39C2010	Beijing	Beijing2010	2	Beijing	0.037664	-0.037664	0.1	0.1	0.529412	0	0.8	1	3	1	24	0.506329	0.388889	0.453039	0.48378	0.368249	2	-0.019423	7.7e-06	11	0.525856	23.2354	0.039968	0.008947	10.0222	0.489789	21.3726	-0.014808	0.015313	8.51899	3.17	1	1	0	0.363636	0.0957	0.053797
6019892010	601989	C35	C2010	2010	North China	North China2010	24.5078	C35C2010	Beijing	Beijing2010	2	Beijing	0.037664	-0.037664	0.1	0.1	0.529412	0	0.8	0.75	0	0	8	0.463415	0.422222	0.469613	0.488011	0.475406	2	-0.025547	0	13	0.524665	23.2377	0.040036	0.008947	10	0.563082	21.6682	0.02304	0.008236	8.95122	3.17	1	1	0	0.384615	0.6513	0
6000582010	600058	F52	F2010	2010	North China	North China2010	24.4899	F52F2010	Beijing	Beijing2010	2	Beijing	0.105449	-0.105449	0.1	0.1	0.529412	0	0	0	0	0	3	0.68	0.422222	0.469613	0.673913	0.734582	5	0.026078	0.000128	9	0.521785	23.2379	0.039462	0.008946	10.0444	0.591468	21.8289	0.051153	0.010565	8.62667	3.17	1	1	0	0.333333	0.6256	0
6000102010	600010	C31	C2010	2010	North China	North China2010	24.462	C31C2010	Inner Mongolia Autonomous Region	Inner Mongolia Autonomous Region2010	2	Baotou City	0.037664	-0.037664	0.1	0	0	0.090909	0.083333	0.090909	0	0	4	0.25	0.705882	0.469613	0.488011	0.699191	2	0.053201	0	13	0.493523	22.2158	0.042836	0.000858	9.29412	0.646428	23.5026	0.026569	7.7e-05	10.3333	3.01	0	1	0	0.307692	0.612	0.163955
7832010	783	J67	J2010	2010	North China	North China2010	24.3004	J67J2010	Hebei Province	Hebei Province2010	2	Shijiazhuang City	0.142845	-0.142845	0.1	0	1	0.090909	0	0	0	0	18	0.166667	0.571429	0.469613	0.16	0.733634	9	0.029283	3.7e-05	11	0.569235	21.8025	0.038878	0.000103	9.5	0.624807	24.0667	-0.075429	0.000152	11.3333	2.97	0	0	0	0.363636	0.1607	0
4012010	401	C30	C2010	2010	North China	North China2010	24.1328	C30C2010	Hebei Province	Hebei Province2010	2	Tangshan City	0.037664	-0.037664	0.1	0	1	0.090909	1	1.5	2	1	16	0.619048	0.5	0.458564	0.48519	0.692911	2	0.05616	8.8e-05	9	0.570689	21.8085	0.037918	0.000101	9.57143	0.597946	21.7303	0.05174	0.000263	8.45238	2.97	0	1	0	0.333333	0.4142	0.04142
9832010	983	B06	B2010	2010	North China	North China2010	24.0889	B06B2010	Shanxi Province	Shanxi Province2010	2	Taiyuan City	0.137637	-0.137637	0.1	0	0	0.090909	0	0	0	0	3	0.4	0.571429	0.469613	0.405405	0.513272	1	0.116157	1.1e-05	11	0.640413	22.0569	0.068156	0.014988	9.2381	0.496991	22.9043	0.123679	8.5e-06	10.75	2.94	0	1	0	0.363636	0.544	0
6015582010	601558	C38	C2010	2010	North China	North China2010	24.0776	C38C2010	Beijing	Beijing2010	2	Beijing	0.037664	-0.037664	0.1	0.1	0.529412	0	0.4	0.5	0	0	8	0.454545	0.422222	0.469613	0.488011	0.832427	2	-0.035506	0	9	0.520698	23.2425	0.040146	0.008947	10.0444	0.544538	22.022	0.038708	0.02017	9	3.17	1	0	1	0.333333	0.2	0
7782010	778	C33	C2010	2010	North China	North China2010	24.0082	C33C2010	Hebei Province	Hebei Province2010	2	Handan City	0.037664	-0.037664	0.1	0	1	0.090909	0	0	3	1	15	0.538462	0.464286	0.453039	0.48378	0.548247	2	0.008589	0.00068	9	0.575856	21.8129	0.039617	8e-05	9.57143	0.47026	21.6183	0.037126	0.046045	9	2.97	0	1	0	0.444444	0.4933	0
6002952010	600295	C18	C2010	2010	North China	North China2010	23.9765	C18C2010	Inner Mongolia Autonomous Region	Inner Mongolia Autonomous Region2010	2	Eerduosi City	0.037664	-0.037664	0.1	0	0	0.090909	3	0	0	0	6	1.16667	0.705882	0.469613	0.488011	0.667851	2	0.080752	3.6e-05	9	0.495366	22.2443	0.041215	0.000856	9.52941	0.55531	21.013	0.015051	0.003708	9.16667	3.01	0	0	0	0.333333	0.407	0.180032
9372010	937	B06	B2010	2010	North China	North China2010	23.9512	B06B2010	Hebei Province	Hebei Province2010	2	Xingtai City	0.137637	-0.137637	0.1	0	1	0.090909	0	0	1	1	12	0.35	0.535714	0.464088	0.378378	0.505701	1	0.1384	0	15	0.577375	21.815	0.034981	0.000104	9.35714	0.49737	22.9112	0.122567	9.1e-06	10.55	2.97	0	1	0	0.333333	0.3928	0.058865
7282010	728	J67	J2010	2010	North China	North China2010	23.9382	J67J2010	Beijing	Beijing2010	2	Beijing	0.142845	-0.142845	0.1	0.1	0.529412	0	0	0	1	1	12	0.083333	0.411111	0.464088	0.12	0.39841	9	-0.276803	0	15	0.52552	23.244	0.042828	0.008947	9.97778	0.652743	24.0969	-0.049921	0.000155	11	3.17	1	1	0	0.333333	0.2355	0.078936
6001002010	600100	I64	I2010	2010	North China	North China2010	23.9367	I64I2010	Beijing	Beijing2010	2	Beijing	0.82126	-0.82126	0.1	0.1	0.529412	0	3	0	3	1	18	0.142857	0.388889	0.453039	0.388889	0.573781	8	0.01085	0.000307	7	0.523572	23.244	0.039631	0.008944	10.0667	0.47111	20.7049	0.069069	0.01817	8.42857	3.17	1	1	0	0.428571	0.2388	0
6005002010	600500	F52	F2010	2010	North China	North China2010	23.9345	F52F2010	Beijing	Beijing2010	2	Beijing	0.105449	-0.105449	0.1	0.1	0.529412	0	0	0	0	0	14	0.68	0.422222	0.469613	0.673913	0.6696	5	0.025745	2.1e-05	9	0.522507	23.244	0.039466	0.008947	10.0444	0.592334	21.8363	0.051158	0.010567	8.62667	3.17	1	1	0	0.444444	0.5517	0.011034
6001662010	600166	C36	C2010	2010	North China	North China2010	23.9277	C36C2010	Beijing	Beijing2010	2	Beijing	0.037664	-0.037664	0.1	0.1	0.529412	0	0.666667	1	1	1	5	0.448276	0.411111	0.464088	0.486601	0.672853	2	0.043654	0.000228	15	0.522471	23.2441	0.039267	0.008945	9.97778	0.616984	22.3105	0.045498	0.001006	8.55172	3.17	1	1	0	0.333333	0.3276	0
6008632010	600863	D44	D2010	2010	North China	North China2010	23.8836	D44D2010	Inner Mongolia Autonomous Region	Inner Mongolia Autonomous Region2010	2	Baotou City	0.09127	-0.09127	0.1	0	0	0.090909	1	1	0	0	9	0.375	0.705882	0.469613	0.384615	0.726369	3	0.108833	0	12	0.491924	22.2498	0.039563	0.000858	9.35294	0.626326	22.7443	0.061225	0.001201	9.85714	3.01	0	1	0	0.333333	0.7108	0.147492
6007172010	600717	G59	G2010	2010	North China	North China2010	23.8284	G59G2010	Tianjin	Tianjin2010	2	Tianjin	0.070221	-0.070221	0.1	0	0	0	0	0	0	0	3	1	0.333333	0.469613	0.368421	0.391226	6	0.079217	1.1e-05	9	0.63899	22.3099	0.032033	5.9e-05	8.71429	0.59119	21.8563	0.108066	0.007071	8.5	3.44	1	1	1	0.333333	0.5681	0.231066
6003482010	600348	B06	B2010	2010	North China	North China2010	23.826	B06B2010	Shanxi Province	Shanxi Province2010	2	Yangquan City	0.137637	-0.137637	0.1	0	0	0.090909	0	0	0	0	5	0.4	0.571429	0.469613	0.405405	0.549813	1	0.192478	1e-06	9	0.638673	22.0695	0.064521	0.014988	9.33333	0.495164	22.9175	0.119863	9e-06	10.85	2.94	0	1	0	0.333333	0.5834	0.225089
6002662010	600266	K70	K2010	2010	North China	North China2010	23.6109	K70K2010	Beijing	Beijing2010	2	Beijing	0.045283	-0.045283	0.1	0.1	0.529412	0	0	0	3	1	36	1.01429	0.388889	0.453039	1.01429	0.691635	10	0.011739	0	11	0.522262	23.2476	0.039621	0.008947	10.0222	0.589082	21.8215	-0.019614	0.008723	8.35714	3.17	1	1	0	0.363636	0.5041	0
6005832010	600583	B11	B2010	2010	North China	North China2010	23.6092	B11B2010	Tianjin	Tianjin2010	2	Tianjin	0.137637	-0.137637	0.1	0	0	0	0	0	0	0	2	0	0.333333	0.469613	0.405405	0.492864	1	0.034229	0	7	0.63415	22.3204	0.034175	5.9e-05	8.80952	0	0	0	0	0	3.44	1	1	1	0.428571	0.4879	0
9592010	959	C31	C2010	2010	North China	North China2010	23.5883	C31C2010	Beijing	Beijing2010	2	Beijing	0.037664	-0.037664	0.1	0.1	0.529412	0	0.083333	0.090909	0	0	2	0.25	0.422222	0.469613	0.488011	0.52114	2	0.022117	0	10	0.524157	23.2479	0.039506	0.008947	10.0333	0.653847	23.539	0.027864	7.7e-05	10.4583	3.17	1	1	0	0.4	0.6324	0
6010012010	601001	B06	B2010	2010	North China	North China2010	23.5545	B06B2010	Shanxi Province	Shanxi Province2010	2	Datong City	0.137637	-0.137637	0.1	0	0	0.090909	0	0	1	0	1	0.35	0.52381	0.464088	0.378378	0.259549	1	0.21172	0	14	0.652495	22.0824	0.063605	0.014988	9.09524	0.509677	22.9311	0.118901	9.1e-06	10.6	2.94	0	1	0	0.357143	0.6048	0.210652
6000082010	600008	D46	D2010	2010	North China	North China2010	23.5471	D46D2010	Beijing	Beijing2010	2	Beijing	0.09127	-0.09127	0.1	0.1	0.529412	0	0	0	0	0	20	0.571429	0.422222	0.469613	0.384615	0.529925	3	0.03883	0	11	0.524059	23.2483	0.03932	0.008947	10.0222	0.427672	21.9314	0.06422	7.3e-05	8.71429	3.17	1	1	0	0.363636	0.5952	0
6005502010	600550	C38	C2010	2010	North China	North China2010	23.512	C38C2010	Hebei Province	Hebei Province2010	2	Baoding City	0.037664	-0.037664	0.1	0	1	0.090909	0.4	0.5	0	0	4	0.454545	0.571429	0.469613	0.488011	0.672191	2	0.03692	6.6e-06	11	0.571429	21.8307	0.038605	0.000104	9.5	0.54818	22.0349	0.037062	0.02017	8.95455	2.97	0	1	0	0.454545	0.511	0
6009972010	600997	B06	B2010	2010	North China	North China2010	23.4992	B06B2010	Hebei Province	Hebei Province2010	2	Tangshan City	0.137637	-0.137637	0.1	0	1	0.090909	0	0	0	0	1	0.4	0.571429	0.469613	0.405405	0.555667	1	0.075976	0	9	0.575591	21.8311	0.03721	0.000104	9.57143	0.494871	22.9338	0.125688	9.1e-06	10.85	2.97	0	1	0	0.333333	0.5673	0.165879
6001762010	600176	C30	C2010	2010	North China	North China2010	23.473	C30C2010	Beijing	Beijing2010	2	Beijing	0.037664	-0.037664	0.1	0.1	0.529412	0	1	1.5	1	1	4	0.642857	0.411111	0.464088	0.486601	0.805555	2	0.05011	0.000105	9	0.520997	23.2492	0.039195	0.008946	10.0444	0.595264	21.746	0.051884	0.000263	8.45238	3.17	1	1	0	0.333333	0.3615	0.25219
6008872010	600887	C14	C2010	2010	North China	North China2010	23.4552	C14C2010	Inner Mongolia Autonomous Region	Inner Mongolia Autonomous Region2010	2	Huhehaote City	0.037664	-0.037664	0.1	0	0	0.090909	1	0	1	1	14	0.888889	0.647059	0.464088	0.486601	0.706292	2	0.095986	0.012864	11	0.493105	22.275	0.040319	0.000101	9.41177	0.505438	21.6872	0.046697	7.2e-05	7.77778	3.01	0	1	1	0.363636	0.1021	0.019465
6002992010	600299	C26	C2010	2010	North China	North China2010	23.4508	C26C2010	Beijing	Beijing2010	2	Beijing	0.037664	-0.037664	0.1	0.1	0.529412	0	0	0	0	0	1	0.486111	0.422222	0.469613	0.488011	0.800647	2	0.00233	2.5e-05	9	0.521051	23.2494	0.039726	0.008947	10.0444	0.533338	21.6766	0.067996	0.003285	9.05556	3.17	1	1	0	0.333333	0.5396	0.10792
7292010	729	C15	C2010	2010	North China	North China2010	23.4091	C15C2010	Beijing	Beijing2010	2	Beijing	0.037664	-0.037664	0.1	0.1	0.529412	0	0	0	0	0	7	0.56	0.422222	0.469613	0.488011	0.351839	2	0.105529	0.000163	15	0.526038	23.2499	0.038579	0.008945	9.97778	0.40924	21.3317	0.091683	0.000205	9.2	3.17	1	1	1	0.333333	0.5648	0
6017182010	601718	S90	S2010	2010	North China	North China2010	23.3921	S90S2010	Beijing	Beijing2010	2	Beijing	0.058649	-0.058649	0.1	0.1	0.529412	0	1	1	0	0	17	0.882353	0.422222	0.469613	0.882353	0.395094	18	0.019428	0	9	0.525557	23.2501	0.039536	0.008947	10.0444	0.508174	21.6068	0.031833	0.014058	8.94118	3.17	1	1	0	0.333333	0.6633	0
6006572010	600657	K70	K2010	2010	North China	North China2010	23.3579	K70K2010	Beijing	Beijing2010	2	Beijing	0.045283	-0.045283	0.1	0.1	0.529412	0	0	0	1	1	20	1.04286	0.411111	0.464088	1.04286	0.55089	10	-0.059992	0	9	0.523826	23.2505	0.040418	0.008947	10.0444	0.591092	21.8251	-0.01859	0.008723	8.38571	3.17	1	1	0	0.333333	0.5475	0
6001232010	600123	B06	B2010	2010	North China	North China2010	23.3305	B06B2010	Shanxi Province	Shanxi Province2010	2	Jincheng City	0.137637	-0.137637	0.1	0	0	0.090909	0	0	1	1	3	0.35	0.52381	0.464088	0.378378	0.475171	1	0.095474	0.000117	9	0.642227	22.0931	0.069141	0.014983	9.33333	0.498896	22.9423	0.124713	3.2e-06	10.85	2.94	0	1	0	0.333333	0.4511	0.279277
6004892010	600489	B09	B2010	2010	North China	North China2010	23.3261	B09B2010	Tianjin	Tianjin2010	2	Tianjin	0.137637	-0.137637	0.1	0	0	0	0	0	0	0	2	0.636364	0.333333	0.469613	0.405405	0.563046	1	0.144692	1e-05	11	0.630808	22.3339	0.028915	5.9e-05	8.61905	0.449717	22.4068	0.067132	0.00071	9.72727	3.44	1	1	0	0.454545	0.524	0
6002772010	600277	C26	C2010	2010	North China	North China2010	23.2874	C26C2010	Inner Mongolia Autonomous Region	Inner Mongolia Autonomous Region2010	2	Eerduosi City	0.037664	-0.037664	0.1	0	0	0.090909	0	0	0	0	19	0.486111	0.705882	0.469613	0.488011	0.514609	2	0.011601	0	8	0.504381	22.2849	0.045283	0.000858	9.58823	0.537311	21.6788	0.067867	0.003285	9.06944	3.01	0	0	0	0.375	0.8523	0.100983
7672010	767	D44	D2010	2010	North China	North China2010	23.2215	D44D2010	Shanxi Province	Shanxi Province2010	2	Changzhi City	0.09127	-0.09127	0.1	0	0	0.090909	1	1	0	0	10	0.375	0.571429	0.469613	0.384615	0.872932	3	-0.011045	9.3e-06	12	0.623286	22.0982	0.074213	0.014988	9.19048	0.623709	22.7561	0.063366	0.001201	9.85714	2.94	0	1	0	0.333333	0.3624	0
6002010	600	D44	D2010	2010	North China	North China2010	23.2187	D44D2010	Hebei Province	Hebei Province2010	2	Shijiazhuang City	0.09127	-0.09127	0.1	0	1	0.090909	1	1	0	0	5	0.375	0.571429	0.469613	0.384615	0.662253	3	0.086009	0	9	0.571784	21.8411	0.036852	0.000104	9.57143	0.627471	22.7561	0.061633	0.001201	9.91071	2.97	0	1	0	0.333333	0.5501	0
6662010	666	C35	C2010	2010	North China	North China2010	23.1516	C35C2010	Shanxi Province	Shanxi Province2010	2	Taiyuan City	0.037664	-0.037664	0.1	0	0	0.090909	0.8	0.75	1	1	7	0.439024	0.52381	0.464088	0.486601	0.619194	2	0.092303	3.5e-05	8	0.635369	22.1016	0.069292	0.014986	9.38095	0.559575	21.7013	0.020166	0.008235	9.07317	2.94	0	1	0	0.375	0.3383	0.04205
8392010	839	S90	S2010	2010	North China	North China2010	23.107	S90S2010	Beijing	Beijing2010	2	Beijing	0.058649	-0.058649	0.1	0.1	0.529412	0	1	1	0	0	11	0.882353	0.422222	0.469613	0.882353	0.445333	18	-0.025205	0.000443	15	0.524999	23.2532	0.040032	0.008942	9.97778	0.507189	21.6124	0.032708	0.01405	8.82353	3.17	1	1	0	0.333333	0.4142	0
6005822010	600582	C35	C2010	2010	North China	North China2010	23.0803	C35C2010	Beijing	Beijing2010	2	Beijing	0.037664	-0.037664	0.1	0.1	0.529412	0	0.8	0.75	0	0	6	0.463415	0.422222	0.469613	0.488011	0.469559	2	0.103433	0	9	0.52473	23.2535	0.038603	0.008947	10.0444	0.563225	21.703	0.019894	0.008236	9.04878	3.17	1	1	0	0.333333	0.619	0
7582010	758	B09	B2010	2010	North China	North China2010	23.0271	B09B2010	Beijing	Beijing2010	2	Beijing	0.137637	-0.137637	0.1	0.1	0.529412	0	0	0	0	0	3	0.636364	0.422222	0.469613	0.405405	0.594376	1	0.002396	6.8e-05	9	0.523343	23.2541	0.039725	0.008946	10.0444	0.446868	22.434	0.080068	0.000705	9.90909	3.17	1	1	0	0.333333	0.3334	0
8602010	860	A01	A2010	2010	North China	North China2010	23.0188	A01A2010	Beijing	Beijing2010	2	Beijing	0.613965	-0.613965	0.1	0.1	0.529412	0	0.333333	0.5	1	1	14	0.153846	0.411111	0.464088	0.24	0.71841	0	0.065584	8.2e-05	9	0.521965	23.2542	0.039023	0.008946	10.0444	0.429677	21.4126	-0.01339	0.001292	8.92308	3.17	1	1	1	0.333333	0.47	0
6000072010	600007	L71	L2010	2010	North China	North China2010	22.9649	L71L2010	Beijing	Beijing2010	2	Beijing	0.405784	-0.405784	0.1	0.1	0.529412	0	0	0	0	0	1	0	0.422222	0.469613	0.4	0.538635	11	0.046692	0	12	0.523962	23.2548	0.039233	0.008947	10.0111	0.365474	21.5856	-0.062331	7.3e-05	9	3.17	1	1	0	0.333333	0.8038	0.271282
6007872010	600787	G59	G2010	2010	North China	North China2010	22.9597	G59G2010	Tianjin	Tianjin2010	2	Tianjin	0.070221	-0.070221	0.1	0	0	0	0	0	0	0	22	1	0.333333	0.469613	0.368421	0.559839	6	0.016889	1.8e-05	8	0.630961	22.3513	0.035001	5.8e-05	8.7619	0.506884	22.2906	0.13923	0.007067	9	3.44	1	1	0	0.5	0.4475	0
6522010	652	S90	S2010	2010	North China	North China2010	22.9597	S90S2010	Tianjin	Tianjin2010	2	Tianjin	0.058649	-0.058649	0.1	0	0	0	1	1	3	1	16	0.823529	0.190476	0.453039	0.823529	0.672316	18	-0.047674	0.000552	9	0.625605	22.3513	0.038075	3.3e-05	8.71429	0.502738	21.6153	0.033148	0.014048	8.94118	3.44	1	1	0	0.333333	0.3374	0
6005782010	600578	D44	D2010	2010	North China	North China2010	22.9473	D44D2010	Beijing	Beijing2010	2	Beijing	0.09127	-0.09127	0.1	0.1	0.529412	0	1	1	0	0	3	0.375	0.422222	0.469613	0.384615	0.640558	3	0.038416	0	9	0.52283	23.255	0.039325	0.008947	10.0444	0.627859	22.761	0.062482	0.001201	9.91071	3.17	1	1	0	0.333333	0.3486	0
6000372010	600037	I65	I2010	2010	North China	North China2010	22.9344	I65I2010	Beijing	Beijing2010	2	Beijing	0.82126	-0.82126	0.1	0.1	0.529412	0	0	0	0	0	2	0.347826	0.422222	0.469613	0.472222	0.423551	8	0.100263	0	14	0.525241	23.2552	0.038638	0.008947	9.98889	0.477357	20.5761	0.054205	0.072421	9.04348	3.17	1	1	0	0.357143	0.4498	0
6008122010	600812	C27	C2010	2010	North China	North China2010	22.9338	C27C2010	Hebei Province	Hebei Province2010	2	Shijiazhuang City	0.037664	-0.037664	0.1	0	1	0.090909	1	0	0	0	5	0.670588	0.571429	0.469613	0.488011	0.870433	2	-0.065606	4.1e-06	11	0.564349	21.8513	0.042267	0.000104	9.5	0.446347	21.2553	0.036413	0.009102	8.76471	2.97	0	1	0	0.454545	0.2788	0
9272010	927	C36	C2010	2010	North China	North China2010	22.9293	C36C2010	Tianjin	Tianjin2010	2	Tianjin	0.037664	-0.037664	0.1	0	0	0	0.666667	1	0	0	7	0.482759	0.333333	0.469613	0.488011	0.599902	2	-0.095136	2.6e-06	11	0.629053	22.3528	0.040335	5.9e-05	8.61905	0.619499	22.3449	0.050283	0.001014	8.68966	3.44	1	1	0	0.363636	0.4773	0
6011012010	601101	B06	B2010	2010	North China	North China2010	22.9023	B06B2010	Beijing	Beijing2010	2	Beijing	0.137637	-0.137637	0.1	0.1	0.529412	0	0	0	1	1	6	0.35	0.411111	0.464088	0.378378	0.252501	1	0.094742	0	15	0.527142	23.2555	0.038699	0.008947	9.97778	0.51003	22.9637	0.12475	9.1e-06	10.55	3.17	1	1	0	0.333333	0.62297	0
6001112010	600111	C32	C2010	2010	North China	North China2010	22.8968	C32C2010	Inner Mongolia Autonomous Region	Inner Mongolia Autonomous Region2010	2	Baotou City	0.037664	-0.037664	0.1	0	0	0.090909	1	1	0	0	10	0.615385	0.705882	0.469613	0.488011	0.51406	2	0.107336	0.000428	13	0.504413	22.3079	0.039651	0.000833	9.29412	0.636292	22.7009	0.007437	0.000107	9.92308	3.01	0	1	0	0.307692	0.3892	0.104267
6008742010	600874	N78	N2010	2010	North China	North China2010	22.8545	N78N2010	Tianjin	Tianjin2010	2	Tianjin	0.264917	-0.264917	0.1	0	0	0	0	0	0	0	2	0.666667	0.333333	0.469613	0.666667	0.575557	13	0.053801	6.7e-07	9	0.630212	22.3563	0.033243	5.9e-05	8.71429	0.403881	21.5487	0.029731	0.000647	8.16667	3.44	1	1	0	0.333333	0.5183	0
6008592010	600859	F52	F2010	2010	North China	North China2010	22.8412	F52F2010	Beijing	Beijing2010	2	Beijing	0.105449	-0.105449	0.1	0.1	0.529412	0	0	0	0	0	8	0.68	0.422222	0.469613	0.673913	0.55146	5	0.191493	0.000216	6	0.52382	23.2562	0.037624	0.008945	10.0778	0.593909	21.8509	0.048948	0.010564	8.66667	3.17	1	1	0	0.333333	0.4717	0.14151
8972010	897	K70	K2010	2010	North China	North China2010	22.7568	K70K2010	Tianjin	Tianjin2010	2	Tianjin	0.045283	-0.045283	0.1	0	0	0	0	0	1	1	11	1.04286	0.285714	0.464088	1.04286	0.683888	10	0.098048	0.000218	11	0.625054	22.361	0.031136	4.9e-05	8.61905	0.589192	21.8337	-0.020847	0.00872	8.35714	3.44	1	1	0	0.363636	0.2329	0
6001382010	600138	L72	L2010	2010	North China	North China2010	22.7512	L72L2010	Beijing	Beijing2010	2	Beijing	0.405784	-0.405784	0.1	0.1	0.529412	0	0	0	0	0	7	0.5	0.422222	0.469613	0.4	0.574903	11	0.195012	0.000308	10	0.523559	23.2572	0.037585	0.008944	10.0333	0.489361	21.1788	0.052786	0.000357	9.16667	3.17	1	1	0	0.4	0.1656	0
7862010	786	C30	C2010	2010	North China	North China2010	22.7189	C30C2010	Beijing	Beijing2010	2	Beijing	0.037664	-0.037664	0.1	0.1	0.529412	0	1	1.5	0	0	5	0.666667	0.422222	0.469613	0.488011	0.562323	2	0.123993	0.000145	9	0.523699	23.2575	0.038374	0.008945	10.0444	0.601055	21.764	0.050125	0.000262	8.45238	3.17	1	1	0	0.333333	0.524	0.209964
6004092010	600409	C26	C2010	2010	North China	North China2010	22.6652	C26C2010	Hebei Province	Hebei Province2010	2	Tangshan City	0.037664	-0.037664	0.1	0	1	0.090909	0	0	0	0	4	0.486111	0.571429	0.469613	0.488011	0.566549	2	0.010146	0	9	0.575202	21.8609	0.039561	0.000104	9.57143	0.53659	21.6875	0.067887	0.003285	9.05556	2.97	0	1	0	0.333333	0.5018	0.347145
6004082010	600408	C25	C2010	2010	North China	North China2010	22.6417	C25C2010	Shanxi Province	Shanxi Province2010	2	Jinzhong City	0.037664	-0.037664	0.1	0	0	0.090909	0	0	0	0	6	0.2	0.571429	0.469613	0.488011	0.56891	2	-0.043802	0.313923	9	0.637764	22.1259	0.075773	3.9e-05	9.33333	0.410903	20.6406	0.100669	3.3e-05	8.9	2.94	0	0	0	0.444444	0.3136	0
9682010	968	B06	B2010	2010	North China	North China2010	22.6211	B06B2010	Shanxi Province	Shanxi Province2010	2	Taiyuan City	0.137637	-0.137637	0.1	0	0	0.090909	0	0	1	1	4	0.35	0.52381	0.464088	0.378378	0.439849	1	0.015142	1.3e-06	9	0.643909	22.1268	0.072966	0.014988	9.33333	0.500662	22.9777	0.12873	9e-06	10.85	2.94	0	1	0	0.333333	0.4945	0.240972
6002712010	600271	C39	C2010	2010	North China	North China2010	22.5949	C39C2010	Beijing	Beijing2010	2	Beijing	0.037664	-0.037664	0.1	0.1	0.529412	0	0.8	1	0	0	1	0.544304	0.422222	0.469613	0.488011	0.251878	2	0.168924	0	9	0.527149	23.2589	0.037875	0.008947	10.0444	0.491262	21.3995	-0.017192	0.015313	8.5443	3.17	1	1	1	0.333333	0.4007	0
6018882010	601888	L72	L2010	2010	North China	North China2010	22.5923	L72L2010	Beijing	Beijing2010	2	Beijing	0.405784	-0.405784	0.1	0.1	0.529412	0	0	0	0	0	6	0.5	0.422222	0.469613	0.4	0.303911	11	0.070017	0	8	0.52657	23.259	0.038974	0.008947	10.0556	0.511943	21.1921	0.063202	0.000382	9.33333	3.17	1	1	0	0.625	0.6135	0
7552010	755	C26	C2010	2010	North China	North China2010	22.565	C26C2010	Shanxi Province	Shanxi Province2010	2	Taiyuan City	0.037664	-0.037664	0.1	0	0	0.090909	0	0	0	0	1	0.486111	0.571429	0.469613	0.488011	0.63691	2	-0.010513	0.000114	13	0.634526	22.1295	0.074188	0.014983	9.14286	0.535612	21.6889	0.068174	0.003284	9	2.94	0	1	0	0.307692	0.2779	0.127751
6003612010	600361	F52	F2010	2010	North China	North China2010	22.5591	F52F2010	Beijing	Beijing2010	2	Beijing	0.105449	-0.105449	0.1	0.1	0.529412	0	0	0	1	1	4	0.666667	0.411111	0.464088	0.663043	0.712367	5	0.100372	0	9	0.522032	23.2593	0.038637	0.008947	10.0444	0.591764	21.8546	0.050163	0.010567	8.62667	3.17	1	1	0	0.333333	0.2588	0.213769
6832010	683	C26	C2010	2010	North China	North China2010	22.4587	C26C2010	Inner Mongolia Autonomous Region	Inner Mongolia Autonomous Region2010	2	Eerduosi City	0.037664	-0.037664	0.1	0	0	0.090909	0	0	0	0	4	0.486111	0.705882	0.469613	0.488011	0.470051	2	0.050475	0	9	0.507002	22.3336	0.042996	0.000858	9.52941	0.53793	21.6904	0.067327	0.003285	9.05556	3.01	0	0	0	0.333333	0.1986	0.106586
6000852010	600085	C27	C2010	2010	North China	North China2010	22.4261	C27C2010	Beijing	Beijing2010	2	Beijing	0.037664	-0.037664	0.1	0.1	0.529412	0	1	0	0	0	2	0.670588	0.422222	0.469613	0.488011	0.231001	2	0.089637	0.000199	11	0.527381	23.2608	0.038756	0.008945	10.0222	0.45387	21.2613	0.034587	0.009099	8.76471	3.17	1	1	0	0.363636	0.5524	0
6005352010	600535	C27	C2010	2010	North China	North China2010	22.4194	C27C2010	Tianjin	Tianjin2010	2	Tianjin	0.037664	-0.037664	0.1	0	0	0	1	0	0	0	6	0.670588	0.333333	0.469613	0.488011	0.371882	2	0.072451	0	8	0.639911	22.377	0.032355	5.9e-05	8.7619	0.452212	21.2614	0.034789	0.009102	8.8	3.44	1	0	0	0.375	0.4727	0.398352
9692010	969	C41	C2010	2010	North China	North China2010	22.4093	C41C2010	Beijing	Beijing2010	2	Beijing	0.037664	-0.037664	0.1	0.1	0.529412	0	0	0	0	0	11	0.714286	0.422222	0.469613	0.488011	0.348614	2	0.026536	0.001746	9	0.526074	23.261	0.039457	0.008928	10.0444	0.580026	21.3049	0.016697	0.000535	7.71429	3.17	1	1	0	0.333333	0.4116	0
6007162010	600716	K70	K2010	2010	North China	North China2010	22.4071	K70K2010	Hebei Province	Hebei Province2010	2	Qinhuangdao City	0.045283	-0.045283	0.1	0	1	0.090909	0	0	1	1	6	1.04286	0.535714	0.464088	1.04286	0.715405	10	-0.059353	0	8	0.569886	21.8701	0.042043	0.000104	9.60714	0.588742	21.8387	-0.018599	0.008723	8.4	2.97	0	1	0	0.375	0.6049	0
8822010	882	F51	F2010	2010	North China	North China2010	22.3967	F51F2010	Beijing	Beijing2010	2	Beijing	0.105449	-0.105449	0.1	0.1	0.529412	0	0	0	1	1	23	0.625	0.411111	0.464088	0.663043	0.373523	5	-0.005382	7.3e-06	9	0.525797	23.2611	0.039812	0.008947	10.0444	0.524863	21.5317	0.00406	0.004743	9.1875	3.17	1	1	0	0.333333	0.3948	0.23127
6000562010	600056	F52	F2010	2010	North China	North China2010	22.3791	F52F2010	Beijing	Beijing2010	2	Beijing	0.105449	-0.105449	0.1	0.1	0.529412	0	0	0	0	0	7	0.68	0.422222	0.469613	0.673913	0.692773	5	-0.070862	5.9e-05	9	0.52225	23.2613	0.040539	0.008946	10.0444	0.592025	21.857	0.052446	0.010566	8.62667	3.17	1	1	0	0.333333	0.611	0
6000622010	600062	C27	C2010	2010	North China	North China2010	22.373	C27C2010	Beijing	Beijing2010	2	Beijing	0.037664	-0.037664	0.1	0.1	0.529412	0	1	0	1	1	9	0.658824	0.411111	0.464088	0.486601	0.245813	2	0.097911	0.000162	11	0.527216	23.2614	0.038664	0.008945	10.0222	0.453695	21.2619	0.034489	0.0091	8.76471	3.17	1	1	0	0.454545	0.4912	3.9e-05
6010002010	601000	G58	G2010	2010	North China	North China2010	22.369	G58G2010	Hebei Province	Hebei Province2010	2	Tangshan City	0.070221	-0.070221	0.1	0	1	0.090909	0	0	0	0	4	0.16129	0.571429	0.469613	0.368421	0.277053	6	0.134118	1e-06	15	0.585541	21.8715	0.035134	0.000104	9.35714	0.400297	22.6506	0.090815	0.000392	10.0323	2.97	0	1	0	0.333333	0.5313	0
6005882010	600588	I65	I2010	2010	North China	North China2010	22.2848	I65I2010	Beijing	Beijing2010	2	Beijing	0.82126	-0.82126	0.1	0.1	0.529412	0	0	0	2	1	29	0.26087	0.4	0.458564	0.416667	0.461635	8	0.102683	0.006459	6	0.524818	23.2624	0.038611	0.008875	10.0778	0.475701	20.6043	0.054099	0.07214	9.3913	3.17	1	0	1	0.5	0.2907	0.059781
1582010	158	C17	C2010	2010	North China	North China2010	22.2798	C17C2010	Hebei Province	Hebei Province2010	2	Shijiazhuang City	0.037664	-0.037664	0.1	0	1	0.090909	0	0	0	0	15	0.208333	0.571429	0.469613	0.488011	0.49943	2	0.009066	0	9	0.577599	21.8747	0.0396	0.000104	9.57143	0.447772	21.1743	0.035027	0.000161	8.83333	2.97	0	1	0	0.333333	0.4806	0
6003282010	600328	C26	C2010	2010	North China	North China2010	22.2758	C26C2010	Inner Mongolia Autonomous Region	Inner Mongolia Autonomous Region2010	2	Alxa Left Banner	0.037664	-0.037664	0.1	0	0	0.090909	0	0	0	0	6	0.486111	0.705882	0.469613	0.488011	0.694013	2	0.006655	2.5e-06	9	0.493827	22.3444	0.045574	0.000858	9.52941	0.534819	21.6929	0.067936	0.003285	9.05556	3.01	0	1	0	0.333333	0.4571	0
9652010	965	K70	K2010	2010	North China	North China2010	22.2752	K70K2010	Tianjin	Tianjin2010	2	Tianjin	0.045283	-0.045283	0.1	0	0	0	0	0	0	0	15	1.05714	0.333333	0.469613	1.05714	0.552619	10	0.088149	0	7	0.631305	22.3839	0.031607	5.9e-05	8.80952	0.591068	21.8406	-0.020706	0.008723	8.41429	3.44	1	1	1	0.428571	0.7498	0
6002912010	600291	C30	C2010	2010	North China	North China2010	22.2623	C30C2010	Inner Mongolia Autonomous Region	Inner Mongolia Autonomous Region2010	2	Wuhai City	0.037664	-0.037664	0.1	0	0	0.090909	1	1.5	2	1	14	0.619048	0.588235	0.458564	0.48519	0.454857	2	0.019029	5.7e-05	9	0.507895	22.3452	0.044846	0.000855	9.52941	0.603613	21.7748	0.052624	0.000264	8.45238	3.01	0	1	0	0.333333	0.14608	0
5942010	594	F51	F2010	2010	North China	North China2010	22.1988	F51F2010	Inner Mongolia Autonomous Region	Inner Mongolia Autonomous Region2010	2	Chifeng City	0.105449	-0.105449	0.1	0	0	0.090909	0	0	3	1	9	0.5	0.529412	0.453039	0.641304	0.259145	5	-0.087456	0	7	0.519408	22.3489	0.05111	0.000858	9.64706	0.532011	21.544	0.00919	0.004744	9.3125	3.01	0	0	0	0.428571	0.1381	0.05524
6004802010	600480	C29	C2010	2010	North China	North China2010	22.152	C29C2010	Hebei Province	Hebei Province2010	2	Baoding City	0.037664	-0.037664	0.1	0	1	0.090909	0	0	0	0	5	0.4	0.571429	0.469613	0.488011	0.413177	2	0.054272	0	9	0.58068	21.8792	0.037985	0.000104	9.57143	0.612745	21.679	0.027256	0.01701	9.2	2.97	0	1	0	0.333333	0.3411	0.17055
9162010	916	G58	G2010	2010	North China	North China2010	22.1413	G58G2010	Beijing	Beijing2010	2	Beijing	0.070221	-0.070221	0.1	0.1	0.529412	0	0	0	0	0	3	0.16129	0.422222	0.469613	0.368421	0.062037	6	0.08043	3.4e-05	14	0.529258	23.264	0.038858	0.008947	9.98889	0.407233	22.6579	0.092547	0.000391	10.0645	3.17	1	1	0	0.357143	0.2682	0
6001982010	600198	C39	C2010	2010	North China	North China2010	22.1164	C39C2010	Beijing	Beijing2010	2	Beijing	0.037664	-0.037664	0.1	0.1	0.529412	0	0.8	1	0	0	12	0.544304	0.422222	0.469613	0.488011	0.825673	2	-0.004219	4.1e-05	7	0.520773	23.2642	0.039799	0.008947	10.0667	0.483999	21.4055	-0.015	0.015313	8.56962	3.17	1	1	1	0.428571	0.3064	0
9312010	931	K70	K2010	2010	North China	North China2010	22.1122	K70K2010	Beijing	Beijing2010	2	Beijing	0.045283	-0.045283	0.1	0.1	0.529412	0	0	0	1	1	20	1.04286	0.411111	0.464088	1.04286	0.78187	10	0.045774	0	8	0.52126	23.2643	0.039243	0.008947	10.0556	0.587793	21.8429	-0.020101	0.008723	8.4	3.17	1	0	0	0.375	0.2343	0
6002812010	600281	C26	C2010	2010	North China	North China2010	22.0951	C26C2010	Shanxi Province	Shanxi Province2010	2	Taiyuan City	0.037664	-0.037664	0.1	0	0	0.090909	0	0	1	1	9	0.472222	0.52381	0.464088	0.486601	0.769624	2	0.034712	0	9	0.628206	22.1519	0.072034	0.014988	9.33333	0.533769	21.6954	0.067546	0.003285	9.05556	2.94	0	1	0	0.333333	0.5082	0
6004352010	600435	C35	C2010	2010	North China	North China2010	22.0353	C35C2010	Beijing	Beijing2010	2	Beijing	0.037664	-0.037664	0.1	0.1	0.529412	0	0.8	0.75	2	1	5	0.414634	0.4	0.458564	0.48519	0.3332	2	0.019684	0	9	0.526245	23.2651	0.039533	0.008947	10.0444	0.566551	21.7285	0.021937	0.008236	9.04878	3.17	1	1	0	0.444444	0.5173	0
6001582010	600158	O81	O2010	2010	North China	North China2010	22.0204	O81O2010	Tianjin	Tianjin2010	2	Tianjin	0.360462	-0.360462	0.1	0	0	0	0	0	1	1	7	0	0.285714	0.464088	0	0.592846	14	0.082786	0.000125	7	0.629389	22.396	0.031863	5.3e-05	8.80952	0	0	0	0	0	3.44	1	1	1	0.428571	0.220733	0
6011262010	601126	C38	C2010	2010	North China	North China2010	22.0004	C38C2010	Beijing	Beijing2010	2	Beijing	0.037664	-0.037664	0.1	0.1	0.529412	0	0.4	0.5	0	0	3	0.454545	0.422222	0.469613	0.488011	0.305765	2	0.060815	0.007954	9	0.52655	23.2655	0.039076	0.008859	10.0444	0.556508	22.0693	0.036519	0.019989	9	3.17	1	0	0	0.333333	0.6191	0.177538
7372010	737	C26	C2010	2010	North China	North China2010	21.9669	C26C2010	Shanxi Province	Shanxi Province2010	2	Yuncheng City	0.037664	-0.037664	0.1	0	0	0.090909	0	0	1	0	1	0.472222	0.52381	0.464088	0.486601	0.855106	2	0.031286	0.000122	9	0.624135	22.158	0.072197	0.014982	9.33333	0.532582	21.6972	0.067594	0.003284	9.05556	2.94	0	1	0	0.333333	0.2562	0
6008092010	600809	C15	C2010	2010	North China	North China2010	21.9633	C15C2010	Shanxi Province	Shanxi Province2010	2	Lvliang City	0.037664	-0.037664	0.1	0	0	0.090909	0	0	0	0	1	0.56	0.571429	0.469613	0.488011	0.404014	2	0.235767	7e-05	10	0.645616	22.1582	0.06246	0.014985	9.28571	0.407153	21.3896	0.086474	0.000209	9.4	2.94	0	1	0	0.4	0.6997	0
6004102010	600410	I65	I2010	2010	North China	North China2010	21.9491	I65I2010	Beijing	Beijing2010	2	Beijing	0.82126	-0.82126	0.1	0.1	0.529412	0	0	0	2	1	13	0.26087	0.4	0.458564	0.416667	0.476098	8	0.004503	0.401402	9	0.524657	23.2661	0.039702	0.004487	10.0444	0.475072	20.6189	0.058368	0.054969	9.26087	3.17	1	0	0	0.333333	0.1066	0
6005112010	600511	F51	F2010	2010	North China	North China2010	21.9449	F51F2010	Beijing	Beijing2010	2	Beijing	0.105449	-0.105449	0.1	0.1	0.529412	0	0	0	0	0	3	0.6875	0.422222	0.469613	0.673913	0.604111	5	0.093791	0	9	0.523235	23.2661	0.03871	0.008947	10.0444	0.510451	21.5599	-0.002138	0.004744	9.1875	3.17	1	1	0	0.333333	0.4401	0.283803
6006582010	600658	K70	K2010	2010	North China	North China2010	21.8881	K70K2010	Beijing	Beijing2010	2	Beijing	0.045283	-0.045283	0.1	0.1	0.529412	0	0	0	0	0	10	1.05714	0.422222	0.469613	1.05714	0.464796	10	0.261364	0	7	0.524783	23.2668	0.036848	0.008947	10.0667	0.592322	21.8461	-0.02318	0.008723	8.41429	3.17	1	1	0	0.428571	0.6999	0
6002622010	600262	C35	C2010	2010	North China	North China2010	21.8783	C35C2010	Inner Mongolia Autonomous Region	Inner Mongolia Autonomous Region2010	2	Baotou City	0.037664	-0.037664	0.1	0	0	0.090909	0.8	0.75	0	0	1	0.463415	0.705882	0.469613	0.488011	0.750157	2	0.115789	0	9	0.490525	22.3678	0.039154	0.000858	9.52941	0.556381	21.7323	0.019593	0.008236	9.04878	3.01	0	1	0	0.333333	0.3544	0.167844
6002882010	600288	C39	C2010	2010	North China	North China2010	21.8329	C39C2010	Beijing	Beijing2010	2	Beijing	0.037664	-0.037664	0.1	0.1	0.529412	0	0.8	1	0	0	4	0.544304	0.422222	0.469613	0.488011	0.45826	2	0.015862	6.9e-05	9	0.524855	23.2674	0.039576	0.008946	10.0444	0.48865	21.4091	-0.015254	0.015312	8.5443	3.17	1	0	0	0.333333	0.3452	0.225416
6004822010	600482	C38	C2010	2010	North China	North China2010	21.823	C38C2010	Hebei Province	Hebei Province2010	2	Baoding City	0.037664	-0.037664	0.1	0	1	0.090909	0.4	0.5	0	0	5	0.454545	0.571429	0.469613	0.488011	0.623011	2	0.021836	0.001395	9	0.573186	21.891	0.039144	5.4e-05	9.57143	0.549298	22.0733	0.037405	0.020138	9	2.97	0	1	1	0.333333	0.34	0
6000822010	600082	K70	K2010	2010	North China	North China2010	21.8064	K70K2010	Tianjin	Tianjin2010	2	Tianjin	0.045283	-0.045283	0.1	0	0	0	0	0	0	0	3	1.05714	0.333333	0.469613	1.05714	0.431578	10	0.028688	1.4e-05	9	0.637069	22.4062	0.034439	5.9e-05	8.71429	0.592797	21.8473	-0.019856	0.008723	8.38571	3.44	1	1	1	0.333333	0.2401	0
6001952010	600195	C27	C2010	2010	North China	North China2010	21.7896	C27C2010	Beijing	Beijing2010	2	Beijing	0.037664	-0.037664	0.1	0.1	0.529412	0	1	0	0	0	11	0.670588	0.422222	0.469613	0.488011	0.403298	2	0.179136	0.000114	9	0.525466	23.2679	0.037762	0.008946	10.0444	0.451843	21.2688	0.033534	0.0091	8.78824	3.17	1	1	0	0.333333	0.5846	0
6008612010	600861	F52	F2010	2010	North China	North China2010	21.7853	F52F2010	Beijing	Beijing2010	2	Beijing	0.105449	-0.105449	0.1	0.1	0.529412	0	0	0	0	0	1	0.68	0.422222	0.469613	0.673913	0.268716	5	0.03667	0.001034	7	0.526961	23.2679	0.039344	0.008936	10.0667	0.597679	21.8649	0.051012	0.010553	8.65333	3.17	1	1	0	0.428571	0.3349	0
9702010	970	C39	C2010	2010	North China	North China2010	21.7509	C39C2010	Beijing	Beijing2010	2	Beijing	0.037664	-0.037664	0.1	0.1	0.529412	0	0.8	1	1	1	8	0.531646	0.411111	0.464088	0.486601	0.383134	2	0.002223	0	9	0.52569	23.2683	0.039727	0.008947	10.0444	0.489601	21.4102	-0.015082	0.015313	8.5443	3.17	1	1	1	0.333333	0.2432	0.15808
6004292010	600429	C14	C2010	2010	North China	North China2010	21.7403	C14C2010	Beijing	Beijing2010	2	Beijing	0.037664	-0.037664	0.1	0.1	0.529412	0	1	0	2	1	12	0.777778	0.4	0.458564	0.48519	0.364563	2	-0.067713	0	8	0.525896	23.2684	0.040504	0.008947	10.0556	0.543408	21.8777	0.064886	0.001501	8.11111	3.17	1	1	0	0.375	0.4133	0.201938
5372010	537	K70	K2010	2010	North China	North China2010	21.7222	K70K2010	Tianjin	Tianjin2010	2	Tianjin	0.045283	-0.045283	0.1	0	0	0	0	0	1	1	15	1.04286	0.285714	0.464088	1.04286	0.646478	10	-0.008994	1.4e-05	9	0.626835	22.4102	0.036233	5.8e-05	8.71429	0.589727	21.8485	-0.019318	0.008723	8.38571	3.44	1	1	0	0.333333	0.2002	0
6005362010	600536	I65	I2010	2010	North China	North China2010	21.7008	I65I2010	Beijing	Beijing2010	2	Beijing	0.82126	-0.82126	0.1	0.1	0.529412	0	0	0	0	0	5	0.347826	0.422222	0.469613	0.472222	0.4226	8	-0.013243	0.036023	9	0.525252	23.2689	0.039899	0.008547	10.0444	0.477398	20.6297	0.05914	0.070855	9.26087	3.17	1	1	0	0.333333	0.5428	0
6001592010	600159	K70	K2010	2010	North China	North China2010	21.6775	K70K2010	Inner Mongolia Autonomous Region	Inner Mongolia Autonomous Region2010	2	Chifeng City	0.045283	-0.045283	0.1	0	0	0.090909	0	0	0	0	5	1.05714	0.705882	0.469613	1.05714	0.384887	10	0.094114	0.000252	6	0.512011	22.3796	0.040429	0.000843	9.70588	0.593464	21.8491	-0.020791	0.00872	8.42857	3.01	0	1	1	0.5	0.3598	0
8362010	836	K70	K2010	2010	North China	North China2010	21.6434	K70K2010	Tianjin	Tianjin2010	2	Tianjin	0.045283	-0.045283	0.1	0	0	0	0	0	1	1	18	1.04286	0.285714	0.464088	1.04286	0.615841	10	0.019158	2.2e-05	9	0.628294	22.414	0.034893	5.8e-05	8.71429	0.590164	21.8496	-0.01972	0.008723	8.38571	3.44	1	0	0	0.333333	0.3011	0.028364
6001912010	600191	C13	C2010	2010	North China	North China2010	21.6264	C13C2010	Inner Mongolia Autonomous Region	Inner Mongolia Autonomous Region2010	2	Baotou City	0.037664	-0.037664	0.1	0	0	0.090909	0	0	0	0	3	0.368421	0.705882	0.469613	0.488011	0.240685	2	-0.013433	0.00014	9	0.520494	22.3826	0.046755	0.00085	9.52941	0.557471	21.5726	0.026621	0.01898	8.57895	3.01	0	1	0	0.333333	0.3149	0
6001612010	600161	C27	C2010	2010	North China	North China2010	21.6186	C27C2010	Beijing	Beijing2010	2	Beijing	0.037664	-0.037664	0.1	0.1	0.529412	0	1	0	0	0	1	0.670588	0.422222	0.469613	0.488011	0.533451	2	0.07551	0.000182	9	0.52402	23.2698	0.038913	0.008945	10.0444	0.450311	21.2708	0.034753	0.0091	8.78824	3.17	1	1	0	0.333333	0.533	0
6003512010	600351	C27	C2010	2010	North China	North China2010	21.6117	C27C2010	Shanxi Province	Shanxi Province2010	2	Yuncheng City	0.037664	-0.037664	0.1	0	0	0.090909	1	0	3	1	9	0.635294	0.428571	0.453039	0.48378	0.587629	2	0.007636	0	9	0.636872	22.1749	0.073323	0.014988	9.33333	0.449674	21.2709	0.035551	0.009102	8.78824	2.94	0	1	0	0.444444	0.1689	0.11823
6007802010	600780	D44	D2010	2010	North China	North China2010	21.6066	D44D2010	Shanxi Province	Shanxi Province2010	2	Taiyuan City	0.09127	-0.09127	0.1	0	0	0.090909	1	1	0	0	2	0.375	0.571429	0.469613	0.384615	0.304055	3	0.219001	0	7	0.650376	22.1751	0.063258	0.014988	9.42857	0.633868	22.7849	0.059258	0.001201	9.94643	2.94	0	1	0	0.571429	0.4838	0
6009672010	600967	C37	C2010	2010	North China	North China2010	21.5896	C37C2010	Inner Mongolia Autonomous Region	Inner Mongolia Autonomous Region2010	2	Baotou City	0.037664	-0.037664	0.1	0	0	0.090909	0	0	0	0	2	0.115385	0.705882	0.469613	0.488011	0.516444	2	0.142067	0	11	0.504273	22.3848	0.037608	0.000858	9.41177	0.473383	21.0087	0.0518	0.015078	9.88461	3.01	0	1	0	0.363636	0.2318	0.059341
8312010	831	C32	C2010	2010	North China	North China2010	21.471	C32C2010	Shanxi Province	Shanxi Province2010	2	Yuncheng City	0.037664	-0.037664	0.1	0	0	0.090909	1	1	1	1	5	0.576923	0.52381	0.464088	0.486601	0.993431	2	0.035298	0.00012	9	0.617548	22.1816	0.072006	0.014982	9.33333	0.617855	22.7557	0.010208	0.000119	10.0769	2.94	0	1	0	0.333333	0.299	0
6004952010	600495	C37	C2010	2010	North China	North China2010	21.4516	C37C2010	Shanxi Province	Shanxi Province2010	2	Taiyuan City	0.037664	-0.037664	0.1	0	0	0.090909	0	0	0	0	4	0.115385	0.571429	0.469613	0.488011	0.329506	2	0.044421	0	11	0.649164	22.1825	0.071572	0.014988	9.2381	0.480573	21.014	0.055556	0.015078	9.88461	2.94	0	1	0	0.363636	0.301	0.046053
9382010	938	I64	I2010	2010	North China	North China2010	21.4314	I64I2010	Beijing	Beijing2010	2	Beijing	0.82126	-0.82126	0.1	0.1	0.529412	0	3	0	0	0	23	0.571429	0.422222	0.469613	0.472222	0.565514	8	0.077435	0	6	0.523664	23.2719	0.038892	0.008947	10.0778	0.472291	21.0628	0.059557	0.018214	8.57143	3.17	1	1	0	0.333333	0.3162	0
6009622010	600962	A01	A2010	2010	North China	North China2010	21.43	A01A2010	Beijing	Beijing2010	2	Beijing	0.613965	-0.613965	0.1	0.1	0.529412	0	0.333333	0.5	0	0	1	0.230769	0.422222	0.469613	0.28	0.485404	0	-0.308959	2e-05	11	0.524554	23.2719	0.043185	0.008947	10.0222	0.447601	21.5348	0.015421	0.001296	8.76923	3.17	1	1	0	0.363636	0.4462	0
6003862010	600386	I65	I2010	2010	North China	North China2010	21.422	I65I2010	Beijing	Beijing2010	2	Beijing	0.82126	-0.82126	0.1	0.1	0.529412	0	0	0	0	0	3	0.347826	0.422222	0.469613	0.472222	0.377245	8	0.090936	0	9	0.525756	23.272	0.038742	0.008947	10.0444	0.47937	20.6418	0.05461	0.072421	9.26087	3.17	1	1	0	0.333333	0.55	0
6002582010	600258	H61	H2010	2010	North China	North China2010	21.3713	H61H2010	Beijing	Beijing2010	2	Beijing	0.258458	-0.258458	0.1	0.1	0.529412	0	0	0	0	0	10	0.666667	0.422222	0.469613	0.714286	0.338255	7	0.166985	0	8	0.526189	23.2725	0.037897	0.008947	10.0556	0.325317	20.8503	0.065733	0.000494	9.5	3.17	1	1	0	0.25	0.6012	0
4262010	426	D44	D2010	2010	North China	North China2010	21.2093	D44D2010	Inner Mongolia Autonomous Region	Inner Mongolia Autonomous Region2010	2	Chifeng City	0.09127	-0.09127	0.1	0	0	0.090909	1	1	1	1	9	0.357143	0.647059	0.464088	0.369231	0.302007	3	0.042045	0.000528	9	0.516887	22.4071	0.043492	0.000827	9.52941	0.633904	22.792	0.062418	0.001192	9.91071	3.01	0	1	1	0.333333	0.451	0
6002012010	600201	C27	C2010	2010	North China	North China2010	21.1862	C27C2010	Inner Mongolia Autonomous Region	Inner Mongolia Autonomous Region2010	2	Huhehaote City	0.037664	-0.037664	0.1	0	0	0.090909	1	0	1	1	12	0.658824	0.647059	0.464088	0.486601	0.468683	2	-0.060267	0.000261	9	0.507082	22.4085	0.04951	0.000843	9.52941	0.451073	21.2759	0.03635	0.009099	8.78824	3.01	0	0	1	0.333333	0.1197	0.100063
9582010	958	D44	D2010	2010	North China	North China2010	21.1584	D44D2010	Hebei Province	Hebei Province2010	2	Shijiazhuang City	0.09127	-0.09127	0.1	0	1	0.090909	1	1	0	0	4	0.375	0.571429	0.469613	0.384615	1.26864	3	-0.019978	0	9	0.550128	21.9147	0.040637	0.000104	9.57143	0.616643	22.7929	0.063525	0.001201	9.91071	2.97	0	1	0	0.333333	0.2671	0
6872010	687	C28	C2010	2010	North China	North China2010	21.1563	C28C2010	Hebei Province	Hebei Province2010	2	Baoding City	0.037664	-0.037664	0.1	0	1	0.090909	0	0	0	0	18	0.294118	0.571429	0.469613	0.488011	0.262203	2	0.003429	1.3e-05	9	0.586072	21.9148	0.039801	0.000103	9.57143	0.530536	21.1355	-0.626665	0.015771	9	2.97	0	1	0	0.333333	0.4808	0
6000912010	600091	C26	C2010	2010	North China	North China2010	21.1535	C26C2010	Inner Mongolia Autonomous Region	Inner Mongolia Autonomous Region2010	2	Baotou City	0.037664	-0.037664	0.1	0	0	0.090909	0	0	2	1	12	0.458333	0.588235	0.458564	0.48519	0.531568	2	-0.116374	1.8e-05	9	0.503383	22.4104	0.052811	0.000857	9.52941	0.537076	21.7085	0.069644	0.003285	9.05556	3.01	0	1	0	0.333333	0.15	0.109504
6008212010	600821	F52	F2010	2010	North China	North China2010	21.1227	F52F2010	Tianjin	Tianjin2010	2	Tianjin	0.105449	-0.105449	0.1	0	0	0	0	0	0	0	6	0.68	0.333333	0.469613	0.673913	0.626897	5	0.01551	2.5e-05	9	0.627768	22.4388	0.035066	5.8e-05	8.71429	0.592904	21.8738	0.051294	0.010567	8.62667	3.44	1	1	0	0.333333	0.116	0
6008602010	600860	C35	C2010	2010	North China	North China2010	21.0999	C35C2010	Beijing	Beijing2010	2	Beijing	0.037664	-0.037664	0.1	0.1	0.529412	0	0.8	0.75	0	0	4	0.463415	0.422222	0.469613	0.488011	0.477746	2	0.004472	0	7	0.524639	23.2755	0.039702	0.008947	10.0667	0.563025	21.7513	0.022308	0.008236	9.09756	3.17	1	1	0	0.571429	0.4778	0
7952010	795	C30	C2010	2010	North China	North China2010	21.0795	C30C2010	Shanxi Province	Shanxi Province2010	2	Taiyuan City	0.037664	-0.037664	0.1	0	0	0.090909	1	1.5	1	1	15	0.642857	0.52381	0.464088	0.486601	0.820811	2	-0.078633	3.6e-05	9	0.625768	22.2002	0.077431	0.014986	9.33333	0.5949	21.803	0.05495	0.000264	8.45238	2.94	0	0	0	0.333333	0.2602	0.07806
8482010	848	C15	C2010	2010	North China	North China2010	21.038	C15C2010	Hebei Province	Hebei Province2010	2	Chengde City	0.037664	-0.037664	0.1	0	1	0.090909	0	0	0	0	5	0.56	0.571429	0.469613	0.488011	0.442136	2	0.23104	0.000528	9	0.579645	21.919	0.031672	8.5e-05	9.57143	0.405629	21.4266	0.086663	0.000191	9.44	2.97	0	0	0	0.333333	0.4255	0
9022010	902	C18	C2010	2010	North China	North China2010	20.9836	C18C2010	Beijing	Beijing2010	2	Beijing	0.037664	-0.037664	0.1	0.1	0.529412	0	3	0	3	1	17	0.916667	0.388889	0.453039	0.48378	0.679631	2	0.083011	2.5e-05	9	0.522396	23.2768	0.03883	0.008947	10.0444	0.554329	21.2624	0.014862	0.003709	9.16667	3.17	1	1	0	0.333333	0.2929	0
6005592010	600559	C15	C2010	2010	North China	North China2010	20.978	C15C2010	Hebei Province	Hebei Province2010	2	Hengshui City	0.037664	-0.037664	0.1	0	1	0.090909	0	0	0	0	3	0.56	0.571429	0.469613	0.488011	0.667942	2	0.106488	0	9	0.571581	21.9212	0.03612	0.000104	9.57143	0.396596	21.429	0.091645	0.000212	9.44	2.97	0	1	0	0.333333	0.3611	0
6002062010	600206	C39	C2010	2010	North China	North China2010	20.9313	C39C2010	Beijing	Beijing2010	2	Beijing	0.037664	-0.037664	0.1	0.1	0.529412	0	0.8	1	0	0	3	0.544304	0.422222	0.469613	0.488011	0.38269	2	0.079892	0	9	0.525695	23.2774	0.038864	0.008947	10.0444	0.489607	21.4205	-0.016065	0.015313	8.5443	3.17	1	1	0	0.333333	0.3968	0
6003352010	600335	C34	C2010	2010	North China	North China2010	20.9103	C34C2010	Tianjin	Tianjin2010	2	Tianjin	0.037664	-0.037664	0.1	0	0	0	0	0	0	0	3	0.352941	0.333333	0.469613	0.488011	0.749569	2	0.106486	0	9	0.621926	22.4489	0.030734	5.9e-05	8.71429	0.496058	21.5323	0.034599	0.005047	9.02941	3.44	1	1	0	0.333333	0.41773	0
9232010	923	C35	C2010	2010	North China	North China2010	20.8371	C35C2010	Hebei Province	Hebei Province2010	2	Zhangjiakou City	0.037664	-0.037664	0.1	0	1	0.090909	0.8	0.75	0	0	20	0.463415	0.571429	0.469613	0.488011	0.446237	2	-0.009444	6.1e-06	9	0.579499	21.9262	0.040261	0.000104	9.57143	0.563794	21.7577	0.022647	0.008236	9.04878	2.97	0	1	0	0.333333	0.3554	0
6092010	609	K70	K2010	2010	North China	North China2010	20.8257	K70K2010	Beijing	Beijing2010	2	Beijing	0.045283	-0.045283	0.1	0.1	0.529412	0	0	0	1	1	18	1.04286	0.411111	0.464088	1.04286	0.245094	10	-0.221822	7.3e-06	6	0.527224	23.2786	0.042217	0.008947	10.0778	0.595461	21.8613	-0.016278	0.008723	8.42857	3.17	1	0	0	0.5	0.2482	0.082973
6003922010	600392	I64	I2010	2010	North China	North China2010	20.8236	I64I2010	Shanxi Province	Shanxi Province2010	2	Taiyuan City	0.82126	-0.82126	0.1	0	0	0.090909	3	0	0	0	10	0.571429	0.571429	0.469613	0.472222	0.631358	8	0.040584	6.4e-05	9	0.63479	22.2124	0.071754	0.014985	9.33333	0.462884	21.1497	0.064822	0.018205	8.14286	2.94	0	1	0	0.333333	0.2	0.09794
1512010	151	F52	F2010	2010	North China	North China2010	20.8078	F52F2010	Beijing	Beijing2010	2	Beijing	0.105449	-0.105449	0.1	0.1	0.529412	0	0	0	0	0	3	0.68	0.422222	0.469613	0.673913	0.190006	5	-0.120088	0	9	0.527836	23.2788	0.041086	0.008947	10.0444	0.598729	21.878	0.053102	0.010567	8.62667	3.17	1	1	0	0.333333	0.4809	0
6005392010	600539	C30	C2010	2010	North China	North China2010	20.7895	C30C2010	Shanxi Province	Shanxi Province2010	2	Taiyuan City	0.037664	-0.037664	0.1	0	0	0.090909	1	1.5	0	0	17	0.666667	0.571429	0.469613	0.488011	0.177267	2	-0.010668	0	9	0.656413	22.2141	0.074195	0.014988	9.33333	0.610223	21.8099	0.053331	0.000265	8.45238	2.94	0	1	0	0.333333	0.2794	0
6001352010	600135	C26	C2010	2010	North China	North China2010	20.7732	C26C2010	Hebei Province	Hebei Province2010	2	Baoding City	0.037664	-0.037664	0.1	0	1	0.090909	0	0	2	1	2	0.458333	0.5	0.458564	0.48519	0.055685	2	0.045276	7.7e-05	9	0.593447	21.9285	0.038307	0.000101	9.57143	0.543685	21.7138	0.067399	0.003284	9.05556	2.97	0	1	0	0.333333	0.35605	0
6952010	695	D44	D2010	2010	North China	North China2010	20.748	D44D2010	Tianjin	Tianjin2010	2	Tianjin	0.09127	-0.09127	0.1	0	0	0	1	1	0	0	4	0.375	0.333333	0.469613	0.384615	0.676708	3	0.038345	3e-05	9	0.625396	22.4566	0.033979	5.8e-05	8.71429	0.627213	22.8003	0.062484	0.001201	9.91071	3.44	1	1	0	0.333333	0.373	0
6004052010	600405	C39	C2010	2010	North China	North China2010	20.7469	C39C2010	Beijing	Beijing2010	2	Beijing	0.037664	-0.037664	0.1	0.1	0.529412	0	0.8	1	0	0	3	0.544304	0.422222	0.469613	0.488011	0.515555	2	-0.06753	0.299274	9	0.524219	23.2795	0.040502	0.005622	10.0444	0.487925	21.4229	-0.014199	0.011525	8.5443	3.17	1	0	1	0.333333	0.1217	0
6008002010	600800	C41	C2010	2010	North China	North China2010	20.74	C41C2010	Tianjin	Tianjin2010	2	Tianjin	0.037664	-0.037664	0.1	0	0	0	0	0	0	0	10	0.714286	0.333333	0.469613	0.488011	0.888028	2	0.021838	3e-05	8	0.615333	22.457	0.034765	5.8e-05	8.7619	0.502967	21.5434	0.017368	0.00078	7.85714	3.44	1	1	0	0.375	0.295842	0
6000552010	600055	C35	C2010	2010	North China	North China2010	20.7319	C35C2010	Beijing	Beijing2010	2	Beijing	0.037664	-0.037664	0.1	0.1	0.529412	0	0.8	0.75	0	0	5	0.463415	0.422222	0.469613	0.488011	0.417479	2	-0.004554	0.00079	9	0.525309	23.2796	0.039803	0.008938	10.0444	0.564495	21.7603	0.022528	0.008217	9.04878	3.17	1	1	0	0.333333	0.5151	0
6112010	611	C40	C2010	2010	North China	North China2010	20.6525	C40C2010	Inner Mongolia Autonomous Region	Inner Mongolia Autonomous Region2010	2	Huhehaote City	0.037664	-0.037664	0.1	0	0	0.090909	0	0	2	1	5	0.5	0.588235	0.458564	0.48519	0.188211	2	0.131057	0	9	0.523581	22.4399	0.038256	0.000858	9.52941	0.477471	21.0417	0.00463	4.1e-07	7.5	3.01	0	0	1	0.333333	0.1554	0.035742
6004682010	600468	C34	C2010	2010	North China	North China2010	20.6496	C34C2010	Tianjin	Tianjin2010	2	Tianjin	0.037664	-0.037664	0.1	0	0	0	0	0	0	0	7	0.352941	0.333333	0.469613	0.488011	0.397701	2	0.089255	0	7	0.638682	22.4613	0.031555	5.9e-05	8.80952	0.506407	21.54	0.035106	0.005047	9.08823	3.44	1	1	0	0.428571	0.605	0
8562010	856	C30	C2010	2010	North China	North China2010	20.5674	C30C2010	Hebei Province	Hebei Province2010	2	Tangshan City	0.037664	-0.037664	0.1	0	1	0.090909	1	1.5	0	0	10	0.666667	0.571429	0.469613	0.488011	0.953846	2	-0.053872	0	9	0.56137	21.9358	0.041848	0.000104	9.57143	0.591733	21.8152	0.05436	0.000265	8.45238	2.97	0	1	1	0.444444	0.299	0
6008032010	600803	C26	C2010	2010	North China	North China2010	20.5577	C26C2010	Hebei Province	Hebei Province2010	2	Shijiazhuang City	0.037664	-0.037664	0.1	0	1	0.090909	0	0	2	1	9	0.458333	0.5	0.458564	0.48519	0.579533	2	0.16235	8.5e-06	7	0.574738	21.9362	0.034125	0.000104	9.64286	0.536409	21.7168	0.065773	0.003285	9.08333	2.97	0	0	0	0.428571	0.3011	0.185745
6001552010	600155	C29	C2010	2010	North China	North China2010	20.5572	C29C2010	Hebei Province	Hebei Province2010	2	Baoding City	0.037664	-0.037664	0.1	0	1	0.090909	0	0	0	0	12	0.4	0.571429	0.469613	0.488011	0.411373	2	0.004582	3.4e-05	9	0.580744	21.9362	0.03976	0.000103	9.57143	0.612835	21.7587	0.02974	0.017008	9.2	2.97	0	0	0	0.333333	0.2985	0
7982010	798	A04	A2010	2010	North China	North China2010	20.4821	A04A2010	Beijing	Beijing2010	2	Beijing	0.613965	-0.613965	0.1	0.1	0.529412	0	0	0	0	0	2	0	0.422222	0.469613	0.28	0.12537	0	0.084874	1.4e-05	9	0.528554	23.2824	0.038809	0.008947	10.0444	0.683115	21.1218	0.04365	0.000199	8.5	3.17	1	1	0	0.333333	0.2536	0
6008552010	600855	C35	C2010	2010	North China	North China2010	20.4585	C35C2010	Beijing	Beijing2010	2	Beijing	0.037664	-0.037664	0.1	0.1	0.529412	0	0.8	0.75	0	0	2	0.463415	0.422222	0.469613	0.488011	0.208165	2	-0.000484	0	9	0.527634	23.2827	0.039757	0.008947	10.0444	0.569601	21.7669	0.022429	0.008236	9.04878	3.17	1	1	0	0.333333	0.1962	0
6007512010	600751	G55	G2010	2010	North China	North China2010	20.4406	G55G2010	Tianjin	Tianjin2010	2	Tianjin	0.070221	-0.070221	0.1	0	0	0	0	0	0	0	12	0.727273	0.333333	0.469613	0.368421	1.53604	6	-0.283275	0.000158	9	0.584475	22.4713	0.049294	5.2e-05	8.71429	0.583293	23.1531	0.059977	8.6e-05	9.81818	3.44	1	1	0	0.444444	0.2998	0.252437
6004852010	600485	C39	C2010	2010	North China	North China2010	20.3719	C39C2010	Beijing	Beijing2010	2	Beijing	0.037664	-0.037664	0.1	0.1	0.529412	0	0.8	1	0	0	10	0.544304	0.422222	0.469613	0.488011	0.339888	2	0.075895	0.046534	11	0.526171	23.2836	0.038909	0.00843	10.0222	0.490148	21.4276	-0.016014	0.014724	8.51899	3.17	1	0	0	0.363636	0.1569	0.026121
8352010	835	C25	C2010	2010	North China	North China2010	20.3467	C25C2010	Beijing	Beijing2010	2	Beijing	0.037664	-0.037664	0.1	0.1	0.529412	0	0	0	0	0	18	0.2	0.422222	0.469613	0.488011	0.35992	2	-0.028238	0	9	0.525948	23.2839	0.040066	0.008947	10.0444	0.431802	20.8701	0.099113	0.031426	8.9	3.17	1	0	1	0.333333	0.1181	0
6009652010	600965	A03	A2010	2010	North China	North China2010	20.2736	A03A2010	Hebei Province	Hebei Province2010	2	Langfang City	0.613965	-0.613965	0.1	0	1	0.090909	0	0	1	1	9	1.5	0.535714	0.464088	0.24	0.257784	0	0.031902	0	9	0.58623	21.9463	0.038784	0.000104	9.57143	0.369243	21.0637	0.030071	0.000117	8	2.97	0	0	0	0.333333	0.2766	0.03817
6003132010	600313	A01	A2010	2010	North China	North China2010	20.1711	A01A2010	Beijing	Beijing2010	2	Beijing	0.613965	-0.613965	0.1	0.1	0.529412	0	0.333333	0.5	0	0	17	0.230769	0.422222	0.469613	0.28	0.113926	0	0.003124	0	11	0.528681	23.2859	0.039717	0.008947	10.0222	0.476176	21.6316	-0.008585	0.001298	8.76923	3.17	1	1	0	0.363636	0.3291	0
8022010	802	L72	L2010	2010	North China	North China2010	19.9634	L72L2010	Beijing	Beijing2010	2	Beijing	0.405784	-0.405784	0.1	0.1	0.529412	0	0	0	1	1	36	0.416667	0.411111	0.464088	0.333333	0.430558	11	0.114167	3e-05	9	0.525163	23.2882	0.038483	0.008947	10.0444	0.501389	21.4111	0.059523	0.00038	9.25	3.17	1	0	0	0.333333	0.3541	0.016536
4082010	408	C30	C2010	2010	North China	North China2010	19.9045	C30C2010	Hebei Province	Hebei Province2010	2	Handan City	0.037664	-0.037664	0.1	0	1	0.090909	1	1.5	2	1	10	0.619048	0.5	0.458564	0.48519	0.62671	2	0.014145	0	8	0.573054	21.9595	0.039418	0.000104	9.60714	0.599522	21.831	0.052741	0.000265	8.47619	2.97	0	0	0	0.375	0.2278	0
6009802010	600980	C39	C2010	2010	North China	North China2010	19.8732	C39C2010	Beijing	Beijing2010	2	Beijing	0.037664	-0.037664	0.1	0.1	0.529412	0	0.8	1	0	0	5	0.544304	0.422222	0.469613	0.488011	0.283108	2	0.06053	0	7	0.526802	23.2892	0.039079	0.008947	10.0667	0.490867	21.4339	-0.01582	0.015313	8.56962	3.17	1	1	0	0.428571	0.4458	0
4132010	413	C39	C2010	2010	North China	North China2010	19.7421	C39C2010	Hebei Province	Hebei Province2010	2	Shijiazhuang City	0.037664	-0.037664	0.1	0	1	0.090909	0.8	1	0	0	18	0.544304	0.571429	0.469613	0.488011	0.363774	2	0.027661	3.2e-05	7	0.582444	21.9653	0.038936	0.000103	9.64286	0.489846	21.4356	-0.015404	0.015313	8.56962	2.97	0	1	0	0.428571	0.2893	0.136145
6002342010	600234	C39	C2010	2010	North China	North China2010	19.6706	C39C2010	Shanxi Province	Shanxi Province2010	2	Taiyuan City	0.037664	-0.037664	0.1	0	0	0.090909	0.8	1	1	1	18	0.531646	0.52381	0.464088	0.486601	1.50457	2	0.015171	3.8e-05	9	0.593208	22.2673	0.072965	0.014986	9.33333	0.475406	21.4365	-0.015246	0.015313	8.5443	2.94	0	0	0	0.333333	0.1882	0.064157
6001492010	600149	C34	C2010	2010	North China	North China2010	19.5526	C34C2010	Hebei Province	Hebei Province2010	2	Xingtai City	0.037664	-0.037664	0.1	0	1	0.090909	0	0	1	1	9	0.323529	0.535714	0.464088	0.486601	0.148025	2	0.010194	0	11	0.590149	21.9721	0.039559	0.000104	9.5	0.51375	21.5723	0.037431	0.005047	8.97059	2.97	0	0	1	0.363636	0.1317	0.05268
6007632010	600763	Q83	Q2010	2010	North China	North China2010	19.5268	Q83Q2010	Beijing	Beijing2010	2	Beijing	0.65787	-0.65787	0.1	0.1	0.529412	0	0	0	1	1	8	0	0.411111	0.464088	0	0.127754	16	0.243398	0	6	0.528528	23.293	0.037048	0.008947	10.0778	0	0	0	0	0	3.17	1	0	0	0.5	0.3375	0.074081
6008922010	600892	C35	C2010	2010	North China	North China2010	19.0455	C35C2010	Hebei Province	Hebei Province2010	2	Shijiazhuang City	0.037664	-0.037664	0.1	0	1	0.090909	0.8	0.75	1	1	10	0.439024	0.535714	0.464088	0.486601	1.14786	2	0.011607	0	9	0.554441	21.9902	0.039509	0.000104	9.57143	0.546681	21.8014	0.022134	0.008236	9.04878	2.97	0	0	0	0.333333	0.1953	0
6732010	673	C30	C2010	2010	North China	North China2010	18.8783	C30C2010	Shanxi Province	Shanxi Province2010	2	Datong City	0.037664	-0.037664	0.1	0	0	0.090909	1	1.5	0	0	35	0.666667	0.571429	0.469613	0.488011	1.00958	2	0.248718	0	0	0.616779	22.3051	0.061843	0.014988	9.7619	0.590406	21.8554	0.047155	0.000265	8.66667	2.94	0	0	0	0	0.2999	0.128467
6052010	605	C27	C2010	2010	North China	North China2010	18.6852	C27C2010	Beijing	Beijing2010	2	Beijing	0.037664	-0.037664	0.1	0.1	0.529412	0	1	0	1	1	15	0.658824	0.411111	0.464088	0.486601	0.554563	2	0.036069	0	9	0.523785	23.3024	0.039351	0.008947	10.0444	0.450063	21.3053	0.035217	0.009102	8.78824	3.17	1	1	0	0.333333	0.5575	0
6007242010	600724	K70	K2010	2010	Eastern China	Eastern China2010	23.6498	K70K2010	Zhejiang Province	Zhejiang Province2010	1	Yuyao City	0.045283	-0.045283	0.555556	1.66667	3	0	0	0	0	0	6	1.05714	0.57971	0.512195	1.05714	0.813741	10	-0.205469	5.7e-05	7	0.512977	21.8107	0.026792	0.037539	9.44928	0.587337	21.8209	-0.016511	0.008722	8.41429	3.15	1	1	0	0.428571	0.7695	0
6007042010	600704	F52	F2010	2010	Eastern China	Eastern China2010	23.646	F52F2010	Zhejiang Province	Zhejiang Province2010	1	Hangzhou City	0.105449	-0.105449	0.555556	1.66667	3	0	0	0	0	0	12	0.68	0.57971	0.512195	0.673913	0.80699	5	-0.030616	0.000559	9	0.513074	21.8108	0.024258	0.037532	9.42029	0.590502	21.8401	0.051909	0.010559	8.62667	3.15	1	1	0	0.333333	0.3402	0
6002692010	600269	G54	G2010	2010	Eastern China	Eastern China2010	23.6458	G54G2010	Jiangxi Province	Jiangxi Province2010	1	Nanchang City	0.070221	-0.070221	0.555556	0	0	1.33333	0	0	0	0	5	1	0.590909	0.512195	0.368421	0.463224	6	0.111986	4.6e-06	13	0.544864	22.0245	0.058137	0.000244	9.63636	0.473891	21.4704	0.121514	0.000271	9.5	2.94	0	1	0	0.384615	0.5198	0
6009702010	600970	E50	E2010	2010	Eastern China	Eastern China2010	23.6022	E50E2010	Jiangsu Province	Jiangsu Province2010	1	Nanjing City	0.639784	-0.639784	0.555556	0.2	1	0	0	0	0	0	10	0.4	0.47619	0.512195	0.48	0.804384	4	0.084304	0	9	0.537484	21.9053	0.034523	0.02301	8.77381	0.646317	22.5459	0.085572	0.074852	8	3.14	1	1	0	0.333333	0.4246	0.240747
6006002010	600600	C15	C2010	2010	Eastern China	Eastern China2010	23.6012	C15C2010	Shandong Province	Shandong Province2010	1	Qingdao City	0.037664	-0.037664	0.555556	0.75	1	1	0	0	1	1	2	0.52	0.414286	0.509978	0.486601	0.453244	2	0.184733	0.000598	11	0.531234	22.0209	0.036029	0.004936	8.61429	0.405184	21.3241	0.088515	0.000188	9.36	3.07	1	1	0	0.363636	0.3045	0
6000872010	600087	G55	G2010	2010	Eastern China	Eastern China2010	23.5779	G55G2010	Jiangsu Province	Jiangsu Province2010	1	Nanjing City	0.070221	-0.070221	0.555556	0.2	1	0	0	0	0	0	2	0.727273	0.47619	0.512195	0.368421	0.749185	6	0.010118	0.000349	9	0.538141	21.9056	0.035407	0.023006	8.77381	0.654826	22.8679	0.033305	6.9e-05	9.81818	3.14	1	1	0	0.333333	0.4977	0
6008952010	600895	S90	S2010	2010	Eastern China	Eastern China2010	23.5674	S90S2010	Shanghai	Shanghai2010	1	Shanghai	0.058649	-0.058649	0.555556	0.473684	0.571429	0.5	1	1	0	0	10	0.882353	0.491228	0.512195	0.882353	0.618279	18	-0.049558	0.000778	7	0.500221	21.9757	0.034336	0.008682	9.20175	0.503798	21.6034	0.033185	0.014043	8.98039	3.25	1	1	0	0.428571	0.5358	0
6007482010	600748	K70	K2010	2010	Eastern China	Eastern China2010	23.5483	K70K2010	Shanghai	Shanghai2010	1	Shanghai	0.045283	-0.045283	0.555556	0.473684	0.571429	0.5	0	0	0	0	13	1.05714	0.491228	0.512195	1.05714	0.82113	10	0.043958	8.4e-05	7	0.498442	21.9759	0.033515	0.008688	9.20175	0.587232	21.8224	-0.020075	0.008722	8.41429	3.25	1	1	0	0.428571	0.6365	0
6001962010	600196	C27	C2010	2010	Eastern China	Eastern China2010	23.5458	C27C2010	Shanghai	Shanghai2010	1	Shanghai	0.037664	-0.037664	0.555556	0.473684	0.571429	0.5	1	0	3	1	55	0.635294	0.464912	0.505543	0.48378	0.441547	2	0.01209	0.000185	8	0.501772	21.9759	0.033795	0.008687	9.19298	0.451393	21.2481	0.035499	0.0091	8.8	3.25	1	0	0	0.375	0.4805	0.262453
6018722010	601872	G55	G2010	2010	Eastern China	Eastern China2010	23.5103	G55G2010	Shanghai	Shanghai2010	1	Shanghai	0.070221	-0.070221	0.555556	0.473684	0.571429	0.5	0	0	1	1	20	0.636364	0.482456	0.509978	0.350877	0.393581	6	0.059979	0	10	0.502192	21.9762	0.033375	0.008689	9.17544	0.687153	22.874	0.028772	0.0001	9.72727	3.25	1	1	0	0.4	0.5407	0
6004152010	600415	S90	S2010	2010	Eastern China	Eastern China2010	23.4731	S90S2010	Zhejiang Province	Zhejiang Province2010	1	Yiwu City	0.058649	-0.058649	0.555556	1.66667	3	0	1	1	2	1	17	0.843137	0.550725	0.507761	0.843137	0.541287	18	-0.029893	0.000133	15	0.516925	21.8133	0.024248	0.037538	9.33333	0.505307	21.6052	0.0328	0.014056	8.82353	3.15	1	1	0	0.333333	0.2653	0
6004182010	600418	C36	C2010	2010	Eastern China	Eastern China2010	23.4663	C36C2010	Anhui Province	Anhui Province2010	1	Hefei City	0.037664	-0.037664	0.555556	0.5	0.666667	0.090909	0.666667	1	0	0	13	0.482759	0.380952	0.512195	0.488011	0.646413	2	0.100431	0.000256	9	0.521342	21.9877	0.053913	2.9e-05	8.97619	0.617895	22.3264	0.04354	0.001005	8.75862	3.04	0	1	0	0.333333	0.3476	0.075742
6003082010	600308	C22	C2010	2010	Eastern China	Eastern China2010	23.4535	C22C2010	Shandong Province	Shandong Province2010	1	Dongying City	0.037664	-0.037664	0.555556	0.75	1	1	0	0	0	0	2	0.3125	0.428571	0.512195	0.488011	0.582863	2	0.020574	0.000544	9	0.529382	22.023	0.038374	0.004937	8.64286	0.665879	21.7506	0.029667	0.000414	9.75	3.07	1	0	0	0.333333	0.3439	0.20634
6008352010	600835	C38	C2010	2010	Eastern China	Eastern China2010	23.4437	C38C2010	Shanghai	Shanghai2010	1	Shanghai	0.037664	-0.037664	0.555556	0.473684	0.571429	0.5	0.4	0.5	0	0	1	0.454545	0.491228	0.512195	0.488011	0.513132	2	0.117692	4.9e-06	11	0.501144	21.9768	0.032869	0.008689	9.16667	0.551795	22.0365	0.035226	0.02017	8.95455	3.25	1	1	0	0.363636	0.4728	0.199616
6006312010	600631	F52	F2010	2010	Eastern China	Eastern China2010	23.4128	F52F2010	Shanghai	Shanghai2010	1	Shanghai	0.105449	-0.105449	0.555556	0.473684	0.571429	0.5	0	0	0	0	0	0.68	0.491228	0.512195	0.673913	0.507748	5	0.113005	7.8e-07	11	0.501191	21.9771	0.03291	0.008689	9.16667	0.594492	21.8432	0.049994	0.010567	8.6	3.25	1	1	0	0.363636	0.4401	0
6003502010	600350	G58	G2010	2010	Eastern China	Eastern China2010	23.3933	G58G2010	Shandong Province	Shandong Province2010	1	Jinan City	0.070221	-0.070221	0.555556	0.75	1	1	0	0	0	0	18	0.16129	0.428571	0.512195	0.368421	0.280974	6	0.152869	0	11	0.533695	22.0238	0.036484	0.004944	8.61429	0.40017	22.6176	0.090211	0.000392	10.1613	3.07	1	1	0	0.363636	0.5882	0
6003522010	600352	C26	C2010	2010	Eastern China	Eastern China2010	23.3177	C26C2010	Zhejiang Province	Zhejiang Province2010	1	Shaoxing City	0.037664	-0.037664	0.555556	1.66667	3	0	0	0	2	1	13	0.458333	0.550725	0.507761	0.48519	0.514447	2	-0.065354	0.126301	9	0.517314	21.8155	0.024761	0.035709	9.42029	0.537313	21.6784	0.068936	0.001531	9.05556	3.15	1	0	1	0.333333	0.1327	0
6003092010	600309	C26	C2010	2010	Eastern China	Eastern China2010	23.2838	C26C2010	Shandong Province	Shandong Province2010	1	Yantai City	0.037664	-0.037664	0.555556	0.75	1	1	0	0	1	1	4	0.472222	0.414286	0.509978	0.486601	0.447171	2	0.031937	0	11	0.53132	22.0254	0.038212	0.004944	8.61429	0.538248	21.6789	0.067584	0.003285	9.02778	3.07	1	1	0	0.363636	0.505	0.237253
6002842010	600284	E48	E2010	2010	Eastern China	Eastern China2010	23.2804	E48E2010	Shanghai	Shanghai2010	1	Shanghai	0.639784	-0.639784	0.555556	0.473684	0.571429	0.5	0	0	0	0	3	0.545455	0.491228	0.512195	0.48	0.689399	4	0.002489	0	9	0.499597	21.9782	0.033879	0.008689	9.18421	0.781546	23.4032	0.017514	0.019629	8.09091	3.25	1	1	0	0.333333	0.2264	0
5432010	543	D44	D2010	2010	Eastern China	Eastern China2010	23.265	D44D2010	Anhui Province	Anhui Province2010	1	Hefei City	0.09127	-0.09127	0.555556	0.5	0.666667	0.090909	1	1	0	0	15	0.375	0.380952	0.512195	0.384615	0.58094	3	0.029696	1.1e-05	9	0.5229	21.9925	0.055597	3.5e-05	8.97619	0.628923	22.7553	0.062638	0.001201	9.91071	3.04	0	1	0	0.333333	0.5454	9e-05
6000602010	600060	C39	C2010	2010	Eastern China	Eastern China2010	23.2485	C39C2010	Shandong Province	Shandong Province2010	1	Qingdao City	0.037664	-0.037664	0.555556	0.75	1	1	0.8	1	0	0	5	0.544304	0.428571	0.512195	0.488011	0.535586	2	0.044759	6.3e-05	8	0.530057	22.0259	0.038028	0.004944	8.65714	0.487671	21.3912	-0.01562	0.015312	8.55696	3.07	1	1	0	0.375	0.4136	0
6008322010	600832	S90	S2010	2010	Eastern China	Eastern China2010	23.248	S90S2010	Shanghai	Shanghai2010	1	Shanghai	0.058649	-0.058649	0.555556	0.473684	0.571429	0.5	1	1	0	0	1	0.882353	0.491228	0.512195	0.882353	0.273134	18	0.080755	9.5e-05	14	0.503249	21.9785	0.033193	0.008688	9.14035	0.510565	21.6097	0.03063	0.014056	8.84314	3.25	1	1	0	0.357143	0.45193	0
6006862010	600686	C36	C2010	2010	Eastern China	Eastern China2010	23.2433	C36C2010	Fujian Province	Fujian Province2010	1	Xiamen City	0.037664	-0.037664	0.555556	0.5	0	0	0.666667	1	0	0	6	0.482759	0.818182	0.512195	0.488011	0.759329	2	0.112501	0	7	0.568253	21.9243	-0.037612	0.016599	8.84091	0.614002	22.3341	0.043124	0.001014	8.82759	3.06	1	1	0	0.428571	0.1352	0
6005492010	600549	C32	C2010	2010	Eastern China	Eastern China2010	23.2059	C32C2010	Fujian Province	Fujian Province2010	1	Xiamen City	0.037664	-0.037664	0.555556	0.5	0	0	1	1	0	0	5	0.615385	0.818182	0.512195	0.488011	0.657315	2	0.056063	0	8	0.570572	21.9251	-0.036329	0.016599	8.81818	0.630782	22.689	0.009409	0.000124	10.1154	3.06	1	1	0	0.375	0.336	0
6009712010	600971	B06	B2010	2010	Eastern China	Eastern China2010	23.1924	B06B2010	Anhui Province	Anhui Province2010	1	Huaibei City	0.137637	-0.137637	0.555556	0.5	0.666667	0.090909	0	0	0	0	3	0.4	0.380952	0.512195	0.405405	0.532916	1	0.110839	0	11	0.524044	21.9942	0.053666	3.5e-05	8.92857	0.496009	22.9492	0.123945	9.1e-06	10.75	3.04	0	1	0	0.363636	0.5996	0
8302010	830	C26	C2010	2010	Eastern China	Eastern China2010	23.1465	C26C2010	Shandong Province	Shandong Province2010	1	Liaocheng City	0.037664	-0.037664	0.555556	0.75	1	1	0	0	0	0	3	0.486111	0.428571	0.512195	0.488011	0.770432	2	0.048874	0.000999	9	0.526702	22.0274	0.03797	0.00493	8.64286	0.533758	21.6808	0.067349	0.003271	9.05556	3.07	1	1	0	0.333333	0.4253	0
6002232010	600223	K70	K2010	2010	Eastern China	Eastern China2010	23.1336	K70K2010	Shandong Province	Shandong Province2010	1	Zibo City	0.045283	-0.045283	0.555556	0.75	1	1	0	0	0	0	27	1.05714	0.428571	0.512195	1.05714	0.8967	10	-0.131519	3.6e-05	5	0.524899	22.0276	0.040547	0.004944	8.7	0.586152	21.8283	-0.017568	0.008723	8.44286	3.07	1	1	0	0.4	0.5262	0
6802010	680	C35	C2010	2010	Eastern China	Eastern China2010	23.0933	C35C2010	Shandong Province	Shandong Province2010	1	Jining City	0.037664	-0.037664	0.555556	0.75	1	1	0.8	0.75	0	0	3	0.463415	0.428571	0.512195	0.488011	0.591711	2	0.019945	0.000153	9	0.529256	22.0281	0.038383	0.004942	8.64286	0.560246	21.7027	0.021931	0.008232	9.04878	3.07	1	1	1	0.333333	0.211	0
6006602010	600660	C30	C2010	2010	Eastern China	Eastern China2010	23.081	C30C2010	Fujian Province	Fujian Province2010	1	Fuqing City	0.037664	-0.037664	0.555556	0.5	0	0	1	1.5	1	1	5	0.642857	0.795455	0.509978	0.486601	0.447132	2	0.200159	0.000211	9	0.575349	21.928	-0.039604	0.016595	8.79545	0.603797	21.7554	0.048312	0.00026	8.45238	3.06	1	0	0	0.333333	0.2249	0
6008712010	600871	C28	C2010	2010	Eastern China	Eastern China2010	23.0776	C28C2010	Jiangsu Province	Jiangsu Province2010	1	Yangzhou City	0.037664	-0.037664	0.555556	0.2	1	0	0	0	0	0	1	0.294118	0.47619	0.512195	0.488011	0.210694	2	0.152006	0	12	0.544552	21.9115	0.033717	0.02301	8.7381	0.533566	21.0225	-0.635405	0.015772	8.82353	3.14	1	1	0	0.333333	0.42	0.101472
6006552010	600655	F52	F2010	2010	Eastern China	Eastern China2010	23.0528	F52F2010	Shanghai	Shanghai2010	1	Shanghai	0.105449	-0.105449	0.555556	0.473684	0.571429	0.5	0	0	2	1	15	0.653333	0.473684	0.507761	0.652174	0.534529	5	0.054019	2.1e-05	8	0.500956	21.9802	0.033427	0.008688	9.19298	0.594135	21.848	0.050781	0.010567	8.64	3.25	1	0	0	0.375	0.1726	0.094276
6006112010	600611	N78	N2010	2010	Eastern China	Eastern China2010	23.0264	N78N2010	Shanghai	Shanghai2010	1	Shanghai	0.264917	-0.264917	0.555556	0.473684	0.571429	0.5	0	0	0	0	17	0.666667	0.491228	0.512195	0.666667	0.423498	13	0.088507	0.000924	7	0.50193	21.9805	0.033125	0.00868	9.20175	0.429224	21.52	0.023946	0.000493	8.5	3.25	1	0	1	0.428571	0.2076	0.161021
6004912010	600491	E47	E2010	2010	Eastern China	Eastern China2010	23.0059	E47E2010	Zhejiang Province	Zhejiang Province2010	1	Ningbo City	0.639784	-0.639784	0.555556	1.66667	3	0	0	0	0	0	7	0.666667	0.57971	0.512195	0.48	0.742828	4	-0.003434	0.366708	7	0.514004	21.82	0.023864	0.032225	9.44928	0.700133	23.3886	0.020901	0.000791	7.66667	3.15	1	0	0	0.428571	0.3367	0
6005752010	600575	G58	G2010	2010	Eastern China	Eastern China2010	22.999	G58G2010	Anhui Province	Anhui Province2010	1	Wuhu City	0.070221	-0.070221	0.555556	0.5	0.666667	0.090909	0	0	0	0	18	0.16129	0.380952	0.512195	0.368421	0.742028	6	0.002614	4.5e-05	11	0.519065	21.9988	0.056242	3.4e-05	8.92857	0.385298	22.6303	0.095057	0.000391	10.1613	3.04	0	1	0	0.363636	0.3202	0.086838
6000672010	600067	C38	C2010	2010	Eastern China	Eastern China2010	22.9918	C38C2010	Fujian Province	Fujian Province2010	1	Fuzhou City	0.037664	-0.037664	0.555556	0.5	0	0	0.4	0.5	2	1	38	0.409091	0.772727	0.507761	0.48519	0.73857	2	-0.010754	8.4e-05	9	0.568725	21.93	-0.034811	0.016597	8.79545	0.546671	22.0467	0.038146	0.020168	9	3.06	1	0	0	0.333333	0.2287	0.12847
6002102010	600210	C41	C2010	2010	Eastern China	Eastern China2010	22.9887	C41C2010	Shanghai	Shanghai2010	1	Shanghai	0.037664	-0.037664	0.555556	0.473684	0.571429	0.5	0	0	1	1	4	0.571429	0.482456	0.509978	0.486601	0.583703	2	0.109331	0.003606	9	0.500525	21.9808	0.032942	0.008657	9.18421	0.546442	21.2222	0.004869	0.000269	7.71429	3.25	1	0	0	0.333333	0.2299	0.147066
6005472010	600547	B09	B2010	2010	Eastern China	Eastern China2010	22.9832	B09B2010	Shandong Province	Shandong Province2010	1	Jinan City	0.137637	-0.137637	0.555556	0.75	1	1	0	0	2	1	10	0.454545	0.4	0.507761	0.351351	0.521397	1	0.205386	0	9	0.53026	22.0297	0.035734	0.004944	8.64286	0.453503	22.438	0.061614	0.000711	9.90909	3.07	1	1	0	0.333333	0.5025	0
6002252010	600225	K70	K2010	2010	Eastern China	Eastern China2010	22.9786	K70K2010	Fujian Province	Fujian Province2010	1	Fuqing City	0.045283	-0.045283	0.555556	0.5	0	0	0	0	0	0	20	1.05714	0.818182	0.512195	1.05714	0.888393	10	-0.049632	0	9	0.56532	21.9303	-0.033927	0.016599	8.79545	0.586271	21.8305	-0.018738	0.008723	8.38571	3.06	1	1	0	0.333333	0.5967	0
6006352010	600635	N78	N2010	2010	Eastern China	Eastern China2010	22.9692	N78N2010	Shanghai	Shanghai2010	1	Shanghai	0.264917	-0.264917	0.555556	0.473684	0.571429	0.5	0	0	1	1	14	0.5	0.482456	0.509978	0.5	0.563421	13	0.029775	0.002957	8	0.500702	21.981	0.03364	0.008663	9.19298	0.405903	21.5296	0.033735	0.000154	8.33333	3.25	1	0	0	0.375	0.1999	0.01999
6001222010	600122	F52	F2010	2010	Eastern China	Eastern China2010	22.9681	F52F2010	Jiangsu Province	Jiangsu Province2010	1	Nanjing City	0.105449	-0.105449	0.555556	0.2	1	0	0	0	1	1	14	0.666667	0.464286	0.509978	0.663043	0.543832	5	0.059874	3.2e-05	11	0.540586	21.9128	0.034814	0.023009	8.75	0.594011	21.8492	0.050702	0.010566	8.6	3.14	1	0	0	0.363636	0.2065	0.092925
6005102010	600510	S90	S2010	2010	Eastern China	Eastern China2010	22.928	S90S2010	Jiangsu Province	Jiangsu Province2010	1	Changzhou City	0.058649	-0.058649	0.555556	0.2	1	0	1	1	0	0	19	0.882353	0.47619	0.512195	0.882353	0.561817	18	0.027228	0.021661	9	0.540372	21.9133	0.035203	0.022752	8.77381	0.504905	21.6159	0.03168	0.013634	8.94118	3.14	1	1	0	0.444444	0.5581	0
6004262010	600426	C26	C2010	2010	Eastern China	Eastern China2010	22.9244	C26C2010	Shandong Province	Shandong Province2010	1	Dezhou City	0.037664	-0.037664	0.555556	0.75	1	1	0	0	0	0	1	0.486111	0.428571	0.512195	0.488011	0.47101	2	0.028483	0	8	0.53098	22.0305	0.038261	0.004944	8.65714	0.537917	21.6839	0.067632	0.003285	9.06944	3.07	1	1	0	0.375	0.3039	0
6005082010	600508	B06	B2010	2010	Eastern China	Eastern China2010	22.9191	B06B2010	Shanghai	Shanghai2010	1	Shanghai	0.137637	-0.137637	0.555556	0.473684	0.571429	0.5	0	0	0	0	3	0.4	0.491228	0.512195	0.405405	0.298683	1	0.127545	0	11	0.503025	21.9814	0.032782	0.008689	9.16667	0.50772	22.9628	0.12311	9.1e-06	10.75	3.25	1	1	1	0.363636	0.6243	0.212008
6008052010	600805	S90	S2010	2010	Eastern China	Eastern China2010	22.8832	S90S2010	Jiangsu Province	Jiangsu Province2010	1	Yancheng City	0.058649	-0.058649	0.555556	0.2	1	0	1	1	0	0	7	0.882353	0.47619	0.512195	0.882353	0.679329	18	0.021322	0	12	0.538973	21.9138	0.035273	0.02301	8.7381	0.502601	21.6168	0.031796	0.014058	8.88235	3.14	1	1	1	0.333333	0.2314	0
6000172010	600017	G58	G2010	2010	Eastern China	Eastern China2010	22.8817	G58G2010	Shandong Province	Shandong Province2010	1	Rizhao City	0.070221	-0.070221	0.555556	0.75	1	1	0	0	0	0	4	0.16129	0.428571	0.512195	0.368421	0.439565	6	0.055209	1.7e-05	12	0.531429	22.0312	0.037879	0.004944	8.6	0.395054	22.6341	0.093361	0.000392	10.129	3.07	1	1	0	0.333333	0.4373	0
9102010	910	C20	C2010	2010	Eastern China	Eastern China2010	22.8754	C20C2010	Jiangsu Province	Jiangsu Province2010	1	Danyang City	0.037664	-0.037664	0.555556	0.2	1	0	0	0	0	0	8	0	0.47619	0.512195	0.488011	0.676589	2	0.078141	0	9	0.539005	21.9139	0.034597	0.02301	8.77381	0.510451	21.6785	0.056401	0.007536	9	3.14	1	0	0	0.333333	0.4765	0.323401
8292010	829	F52	F2010	2010	Eastern China	Eastern China2010	22.8705	F52F2010	Jiangxi Province	Jiangxi Province2010	1	Ganzhou City	0.105449	-0.105449	0.555556	0	0	1.33333	0	0	0	0	15	0.68	0.590909	0.512195	0.673913	0.657799	5	-0.107696	9e-05	11	0.53602	22.0598	0.068122	0.00024	9.72727	0.592492	21.8505	0.052937	0.010566	8.6	2.94	0	1	0	0.363636	0.1393	0
6006832010	600683	K70	K2010	2010	Eastern China	Eastern China2010	22.8678	K70K2010	Zhejiang Province	Zhejiang Province2010	1	Ningbo City	0.045283	-0.045283	0.555556	1.66667	3	0	0	0	4	1	29	1	0.521739	0.503326	1	0.751344	10	-0.194066	0	9	0.513881	21.822	0.026627	0.03754	9.42029	0.588229	21.8321	-0.016674	0.008723	8.38571	3.15	1	1	0	0.333333	0.2981	0
6006232010	600623	C29	C2010	2010	Eastern China	Eastern China2010	22.8578	C29C2010	Shanghai	Shanghai2010	1	Shanghai	0.037664	-0.037664	0.555556	0.473684	0.571429	0.5	0	0	0	0	11	0.4	0.491228	0.512195	0.488011	0.687031	2	0.030525	1e-05	7	0.499618	21.9819	0.033633	0.008688	9.20175	0.599052	21.6437	0.028443	0.017009	9.3	3.25	1	1	0	0.428571	0.6566	0
6007132010	600713	F51	F2010	2010	Eastern China	Eastern China2010	22.8484	F51F2010	Jiangsu Province	Jiangsu Province2010	1	Nanjing City	0.105449	-0.105449	0.555556	0.2	1	0	0	0	1	1	15	0.625	0.464286	0.509978	0.663043	0.849066	5	0.01422	0.001417	9	0.536952	21.9143	0.035358	0.022993	8.77381	0.495141	21.5034	0.002835	0.004655	9.1875	3.14	1	1	0	0.333333	0.21	0
6008582010	600858	F52	F2010	2010	Eastern China	Eastern China2010	22.8404	F52F2010	Shandong Province	Shandong Province2010	1	Jinan City	0.105449	-0.105449	0.555556	0.75	1	1	0	0	1	1	3	0.666667	0.414286	0.509978	0.663043	0.69812	5	-0.001314	0	5	0.527735	22.0317	0.038687	0.004944	8.7	0.591954	21.8509	0.051518	0.010567	8.68	3.07	1	1	0	0.4	0.1949	0
5592010	559	C36	C2010	2010	Eastern China	Eastern China2010	22.8125	C36C2010	Zhejiang Province	Zhejiang Province2010	1	Hangzhou City	0.037664	-0.037664	0.555556	1.66667	3	0	0.666667	1	0	0	12	0.482759	0.57971	0.512195	0.488011	0.499961	2	0.055875	0.002555	9	0.517524	21.8228	0.023004	0.037503	9.42029	0.622946	22.349	0.045076	0.000926	8.75862	3.15	1	0	0	0.333333	0.5153	0.10306
6008152010	600815	C35	C2010	2010	Eastern China	Eastern China2010	22.8109	C35C2010	Fujian Province	Fujian Province2010	1	Xiamen City	0.037664	-0.037664	0.555556	0.5	0	0	0.8	0.75	0	0	3	0.463415	0.818182	0.512195	0.488011	0.599497	2	0.058251	0	9	0.571886	21.9341	-0.036379	0.016599	8.79545	0.560056	21.7096	0.020996	0.008236	9.04878	3.06	1	1	0	0.333333	0.4484	0
4182010	418	C38	C2010	2010	Eastern China	Eastern China2010	22.8029	C38C2010	Jiangsu Province	Jiangsu Province2010	1	Wuxi City	0.037664	-0.037664	0.555556	0.2	1	0	0.4	0.5	0	0	4	0.454545	0.47619	0.512195	0.488011	0.561231	2	0.090499	0	8	0.540379	21.9148	0.03445	0.02301	8.78571	0.550702	22.051	0.035845	0.02017	9.02273	3.14	1	0	0	0.375	0.342	0.244381
6001512010	600151	C36	C2010	2010	Eastern China	Eastern China2010	22.7898	C36C2010	Shanghai	Shanghai2010	1	Shanghai	0.037664	-0.037664	0.555556	0.473684	0.571429	0.5	0.666667	1	1	1	17	0.448276	0.482456	0.509978	0.486601	0.543794	2	-0.061337	8.9e-05	9	0.500875	21.9825	0.034439	0.008688	9.18421	0.621434	22.3497	0.049118	0.001011	8.75862	3.25	1	1	0	0.333333	0.5125	0
6772010	677	C28	C2010	2010	Eastern China	Eastern China2010	22.7484	C28C2010	Shandong Province	Shandong Province2010	1	Weifang City	0.037664	-0.037664	0.555556	0.75	1	1	0	0	0	0	6	0.294118	0.428571	0.512195	0.488011	0.955831	2	0.009039	7.1e-05	10	0.524054	22.0331	0.038539	0.004943	8.62857	0.489734	21.0418	-0.626995	0.015767	8.94118	3.07	1	1	0	0.4	0.1624	0
6005072010	600507	C31	C2010	2010	Eastern China	Eastern China2010	22.7378	C31C2010	Jiangxi Province	Jiangxi Province2010	1	Nanchang City	0.037664	-0.037664	0.555556	0	0	1.33333	0.083333	0.090909	2	1	13	0.166667	0.5	0.507761	0.48519	0.697414	2	0.037979	0	10	0.534219	22.0658	0.061501	0.000244	9.77273	0.646502	23.5744	0.027203	7.7e-05	10.4583	2.94	0	0	0	0.4	0.4655	0.296048
6005032010	600503	K70	K2010	2010	Eastern China	Eastern China2010	22.7212	K70K2010	Fujian Province	Fujian Province2010	1	Fuzhou City	0.045283	-0.045283	0.555556	0.5	0	0	0	0	3	1	24	1.01429	0.75	0.505543	1.01429	0.665417	10	-0.057287	0.210306	9	0.570388	21.9362	-0.033753	0.01182	8.79545	0.589456	21.8342	-0.018628	0.005719	8.38571	3.06	1	0	0	0.444444	0.5583	0
6001622010	600162	K70	K2010	2010	Eastern China	Eastern China2010	22.7146	K70K2010	Shandong Province	Shandong Province2010	1	Linyi City	0.045283	-0.045283	0.555556	0.75	1	1	0	0	3	1	24	1.01429	0.385714	0.505543	1.01429	0.75771	10	-0.015015	0	7	0.526884	22.0335	0.038882	0.004944	8.67143	0.588138	21.8343	-0.019232	0.008723	8.41429	3.07	1	0	0	0.428571	0.5289	0
5172010	517	K70	K2010	2010	Eastern China	Eastern China2010	22.6947	K70K2010	Zhejiang Province	Zhejiang Province2010	1	Ningbo City	0.045283	-0.045283	0.555556	1.66667	3	0	0	0	3	1	36	1.01429	0.536232	0.505543	1.01429	0.734616	10	-0.277823	0	9	0.514123	21.8245	0.027841	0.03754	9.42029	0.588468	21.8346	-0.015478	0.008723	8.38571	3.15	1	0	0	0.333333	0.7802	0
5212010	521	C38	C2010	2010	Eastern China	Eastern China2010	22.6856	C38C2010	Anhui Province	Anhui Province2010	1	Hefei City	0.037664	-0.037664	0.555556	0.5	0.666667	0.090909	0.4	0.5	0	0	21	0.454545	0.380952	0.512195	0.488011	0.614091	2	0.052566	0.000169	9	0.522111	22.0063	0.055053	3.1e-05	8.97619	0.549501	22.0537	0.036707	0.020166	9	3.04	0	1	0	0.333333	0.2138	0.172759
8222010	822	C26	C2010	2010	Eastern China	Eastern China2010	22.685	C26C2010	Shandong Province	Shandong Province2010	1	Weifang City	0.037664	-0.037664	0.555556	0.75	1	1	0	0	0	0	4	0.486111	0.428571	0.512195	0.488011	0.496765	2	0.100556	1.3e-05	8	0.530612	22.034	0.037231	0.004944	8.65714	0.537559	21.6872	0.066631	0.003285	9.06944	3.07	1	1	0	0.375	0.4034	0.134321
6001202010	600120	F52	F2010	2010	Eastern China	Eastern China2010	22.6846	F52F2010	Zhejiang Province	Zhejiang Province2010	1	Hangzhou City	0.105449	-0.105449	0.555556	1.66667	3	0	0	0	0	0	2	0.68	0.57971	0.512195	0.673913	0.555621	5	0.071102	0.00166	7	0.516717	21.8247	0.022784	0.037516	9.44928	0.593854	21.8529	0.050553	0.010545	8.65333	3.15	1	1	0	0.428571	0.4644	0
7262010	726	C17	C2010	2010	Eastern China	Eastern China2010	22.6714	C17C2010	Shandong Province	Shandong Province2010	1	Zibo City	0.037664	-0.037664	0.555556	0.75	1	1	0	0	0	0	2	0.208333	0.428571	0.512195	0.488011	0.324162	2	0.171902	0.00134	14	0.533078	22.0342	0.036212	0.004925	8.57143	0.455075	21.158	0.028242	0.000105	8.625	3.07	1	0	0	0.357143	0.124	0.09796
6006012010	600601	C39	C2010	2010	Eastern China	Eastern China2010	22.6686	C39C2010	Shanghai	Shanghai2010	1	Shanghai	0.037664	-0.037664	0.555556	0.473684	0.571429	0.5	0.8	1	0	0	4	0.544304	0.491228	0.512195	0.488011	0.413106	2	0.029604	0	9	0.502021	21.9836	0.033641	0.008689	9.18421	0.489222	21.3986	-0.015428	0.015313	8.5443	3.25	1	1	0	0.333333	0.1165	0.03495
6006532010	600653	S90	S2010	2010	Eastern China	Eastern China2010	22.6618	S90S2010	Shanghai	Shanghai2010	1	Shanghai	0.058649	-0.058649	0.555556	0.473684	0.571429	0.5	1	1	1	1	13	0.862745	0.482456	0.509978	0.862745	0.703392	18	0.003401	8.7e-05	11	0.499475	21.9837	0.033871	0.008688	9.16667	0.502129	21.6211	0.032147	0.014057	8.90196	3.25	1	1	0	0.363636	0.11297	0.002825
6007982010	600798	G55	G2010	2010	Eastern China	Eastern China2010	22.6586	G55G2010	Zhejiang Province	Zhejiang Province2010	1	Ningbo City	0.070221	-0.070221	0.555556	1.66667	3	0	0	0	1	1	11	0.636364	0.565217	0.509978	0.350877	0.642767	6	0.062324	3e-05	11	0.515454	21.8251	0.022911	0.037539	9.3913	0.6645	22.9514	0.028559	9.8e-05	9.63636	3.15	1	1	0	0.363636	0.4191	0.23236
9302010	930	C14	C2010	2010	Eastern China	Eastern China2010	22.6581	C14C2010	Anhui Province	Anhui Province2010	1	Bengbu City	0.037664	-0.037664	0.555556	0.5	0.666667	0.090909	1	0	1	1	7	0.888889	0.357143	0.509978	0.486601	0.624186	2	0.045255	2.2e-05	0	0.521871	22.0069	0.055227	3.4e-05	9.19048	0.514561	21.7758	0.052334	0.001499	9	3.04	0	1	0	0	0.2074	0
8502010	850	C17	C2010	2010	Eastern China	Eastern China2010	22.6557	C17C2010	Anhui Province	Anhui Province2010	1	Anqing City	0.037664	-0.037664	0.555556	0.5	0.666667	0.090909	0	0	1	1	5	0.166667	0.357143	0.509978	0.486601	0.425013	2	-0.016472	0.000395	9	0.526613	22.007	0.056697	2.5e-05	8.97619	0.450873	21.1587	0.036091	0.000144	8.83333	3.04	0	1	0	0.444444	0.464	0.20416
6008842010	600884	C18	C2010	2010	Eastern China	Eastern China2010	22.6486	C18C2010	Zhejiang Province	Zhejiang Province2010	1	Ningbo City	0.037664	-0.037664	0.555556	1.66667	3	0	3	0	0	0	3	1.16667	0.57971	0.512195	0.488011	0.470483	2	0.011189	0	9	0.517951	21.8252	0.023652	0.03754	9.42029	0.571757	21.1236	0.020848	0.003711	9.16667	3.15	1	0	0	0.333333	0.32	0.209382
5812010	581	C34	C2010	2010	Eastern China	Eastern China2010	22.6345	C34C2010	Jiangsu Province	Jiangsu Province2010	1	Wuxi City	0.037664	-0.037664	0.555556	0.2	1	0	0	0	1	1	4	0.323529	0.464286	0.509978	0.486601	0.357282	2	0.079296	0.000119	9	0.542807	21.9168	0.034583	0.023008	8.77381	0.507595	21.4816	0.035399	0.005043	9.02941	3.14	1	1	0	0.333333	0.1763	0
6002802010	600280	F52	F2010	2010	Eastern China	Eastern China2010	22.626	F52F2010	Jiangsu Province	Jiangsu Province2010	1	Nanjing City	0.105449	-0.105449	0.555556	0.2	1	0	0	0	2	1	12	0.653333	0.452381	0.507761	0.652174	0.90267	5	-0.139353	0.179844	10	0.536314	21.9169	0.037186	0.020869	8.7619	0.589227	21.8537	0.053359	0.008169	8.61333	3.14	1	0	0	0.3	0.2949	0.005898
6009662010	600966	C22	C2010	2010	Eastern China	Eastern China2010	22.6175	C22C2010	Shandong Province	Shandong Province2010	1	Zibo City	0.037664	-0.037664	0.555556	0.75	1	1	0	0	0	0	8	0.3125	0.428571	0.512195	0.488011	0.515308	2	-0.041474	0	9	0.530347	22.0349	0.03926	0.004944	8.64286	0.670101	21.8029	0.033545	0.000448	9.75	3.07	1	0	1	0.333333	0.3377	0.137403
6019332010	601933	F52	F2010	2010	Eastern China	Eastern China2010	22.612	F52F2010	Fujian Province	Fujian Province2010	1	Fuzhou City	0.105449	-0.105449	0.555556	0.5	0	0	0	0	0	0	12	0.68	0.818182	0.512195	0.673913	0.422518	5	0.103256	0.505243	9	0.575908	21.9386	-0.037402	0.005117	8.79545	0.595629	21.8539	0.050124	0.00383	8.62667	3.06	1	0	0	0.333333	0.208	0
6006192010	600619	C38	C2010	2010	Eastern China	Eastern China2010	22.6087	C38C2010	Shanghai	Shanghai2010	1	Shanghai	0.037664	-0.037664	0.555556	0.473684	0.571429	0.5	0.4	0.5	0	0	6	0.454545	0.491228	0.512195	0.488011	0.668181	2	0.070407	0.001	9	0.499783	21.9841	0.033283	0.00868	9.18421	0.548271	22.0554	0.036301	0.020147	9	3.25	1	1	0	0.333333	0.3049	0
7892010	789	C30	C2010	2010	Eastern China	Eastern China2010	22.6083	C30C2010	Jiangxi Province	Jiangxi Province2010	1	Shangrao City	0.037664	-0.037664	0.555556	0	0	1.33333	1	1.5	1	1	11	0.642857	0.545455	0.509978	0.486601	0.645621	2	0.120258	6.4e-05	8	0.536573	22.0717	0.057761	0.000241	9.86364	0.599072	21.7666	0.050214	0.000264	8.47619	2.94	0	1	0	0.375	0.455	0.082355
6008192010	600819	C30	C2010	2010	Eastern China	Eastern China2010	22.591	C30C2010	Shanghai	Shanghai2010	1	Shanghai	0.037664	-0.037664	0.555556	0.473684	0.571429	0.5	1	1.5	0	0	5	0.666667	0.491228	0.512195	0.488011	0.623202	2	0.042994	0	9	0.500178	21.9843	0.033524	0.008689	9.18421	0.599605	21.767	0.052054	0.000265	8.45238	3.25	1	1	0	0.444444	0.1941	0
8992010	899	D44	D2010	2010	Eastern China	Eastern China2010	22.5889	D44D2010	Jiangxi Province	Jiangxi Province2010	1	Nanchang City	0.09127	-0.09127	0.555556	0	0	1.33333	1	1	1	1	6	0.357143	0.545455	0.509978	0.369231	0.775317	3	0.037152	1.4e-05	10	0.530678	22.0726	0.061538	0.000243	9.77273	0.625452	22.7674	0.062505	0.001201	9.89286	2.94	0	1	0	0.4	0.5843	0
6003162010	600316	C37	C2010	2010	Eastern China	Eastern China2010	22.5671	C37C2010	Jiangxi Province	Jiangxi Province2010	1	Nanchang City	0.037664	-0.037664	0.555556	0	0	1.33333	0	0	0	0	7	0.115385	0.590909	0.512195	0.488011	0.253346	2	0.014072	0	12	0.554404	22.0736	0.062587	0.000244	9.68182	0.483502	20.9711	0.056723	0.015078	9.84615	2.94	0	1	0	0.333333	0.4363	0.188918
6005962010	600596	C26	C2010	2010	Eastern China	Eastern China2010	22.5408	C26C2010	Zhejiang Province	Zhejiang Province2010	1	Hangzhou City	0.037664	-0.037664	0.555556	1.66667	3	0	0	0	0	0	19	0.486111	0.57971	0.512195	0.488011	0.312377	2	0.012899	0.070938	9	0.520243	21.8268	0.023627	0.036512	9.42029	0.54012	21.6892	0.067849	0.0023	9.05556	3.15	1	0	0	0.333333	0.1498	0
6018772010	601877	C38	C2010	2010	Eastern China	Eastern China2010	22.5298	C38C2010	Zhejiang Province	Zhejiang Province2010	1	Yueqing City	0.037664	-0.037664	0.555556	1.66667	3	0	0.4	0.5	1	1	22	0.431818	0.565217	0.509978	0.486601	0.292971	2	0.113731	0.137752	11	0.520524	21.8269	0.022166	0.035543	9.3913	0.556799	22.0572	0.035317	0.017039	8.95455	3.15	1	0	0	0.363636	0.6537	0.098661
6000782010	600078	C26	C2010	2010	Eastern China	Eastern China2010	22.5279	C26C2010	Jiangsu Province	Jiangsu Province2010	1	Jiangyin City	0.037664	-0.037664	0.555556	0.2	1	0	0	0	1	1	3	0.472222	0.464286	0.509978	0.486601	0.723751	2	0.078967	0	9	0.538444	21.9181	0.034587	0.02301	8.77381	0.534406	21.6894	0.066931	0.003285	9.05556	3.14	1	0	0	0.333333	0.2622	0.128478
6005862010	600586	C30	C2010	2010	Eastern China	Eastern China2010	22.5216	C30C2010	Shandong Province	Shandong Province2010	1	Zibo City	0.037664	-0.037664	0.555556	0.75	1	1	1	1.5	0	0	3	0.666667	0.428571	0.512195	0.488011	0.540956	2	0.079819	0	9	0.529981	22.0363	0.037528	0.004944	8.64286	0.601564	21.7687	0.051177	0.000265	8.45238	3.07	1	0	0	0.333333	0.3869	0.278148
8692010	869	C15	C2010	2010	Eastern China	Eastern China2010	22.5123	C15C2010	Shandong Province	Shandong Province2010	1	Yantai City	0.037664	-0.037664	0.555556	0.75	1	1	0	0	1	1	6	0.52	0.414286	0.509978	0.486601	0.332125	2	0.215584	0	11	0.532964	22.0364	0.035588	0.004944	8.61429	0.410029	21.3676	0.087281	0.000212	9.36	3.07	1	0	0	0.181818	0.504	0.308885
6005972010	600597	C13	C2010	2010	Eastern China	Eastern China2010	22.5108	C13C2010	Shanghai	Shanghai2010	1	Shanghai	0.037664	-0.037664	0.555556	0.473684	0.571429	0.5	0	0	1	1	4	0.315789	0.482456	0.509978	0.486601	0.550293	2	0.08942	0.001877	7	0.500818	21.985	0.033117	0.008672	9.20175	0.541176	21.526	0.021208	0.018888	8.68421	3.25	1	1	0	0.571429	0.35027	0.184489
6002672010	600267	C27	C2010	2010	Eastern China	Eastern China2010	22.5019	C27C2010	Zhejiang Province	Zhejiang Province2010	1	Taizhou City	0.037664	-0.037664	0.555556	1.66667	3	0	1	0	0	0	7	0.670588	0.57971	0.512195	0.488011	0.536578	2	0.085986	2.3e-05	9	0.516993	21.8273	0.022568	0.037539	9.42029	0.450275	21.2604	0.03463	0.009102	8.78824	3.15	1	1	1	0.333333	0.4144	0.23424
6712010	671	S90	S2010	2010	Eastern China	Eastern China2010	22.4989	S90S2010	Fujian Province	Fujian Province2010	1	Shishi City	0.058649	-0.058649	0.555556	0.5	0	0	1	1	3	1	121	0.823529	0.75	0.505543	0.823529	0.534319	18	-0.122519	3.9e-05	5	0.573367	21.9412	-0.03227	0.016598	8.88636	0.505444	21.6243	0.034616	0.014058	9.01961	3.06	1	0	0	0.2	0.239	0.085633
6003882010	600388	C35	C2010	2010	Eastern China	Eastern China2010	22.4657	C35C2010	Fujian Province	Fujian Province2010	1	Longyan City	0.037664	-0.037664	0.555556	0.5	0	0	0.8	0.75	1	1	16	0.439024	0.795455	0.509978	0.486601	0.63398	2	0.02929	2.8e-05	9	0.571102	21.942	-0.035721	0.016599	8.79545	0.559215	21.718	0.021703	0.008235	9.04878	3.06	1	0	0	0.333333	0.1766	0.083002
6005222010	600522	C39	C2010	2010	Eastern China	Eastern China2010	22.4613	C39C2010	Jiangsu Province	Jiangsu Province2010	1	Nantong City	0.037664	-0.037664	0.555556	0.2	1	0	0.8	1	0	0	7	0.544304	0.47619	0.512195	0.488011	0.501537	2	0.003964	0	8	0.541089	21.9189	0.03548	0.02301	8.78571	0.488102	21.4012	-0.015104	0.015313	8.55696	3.14	1	0	1	0.375	0.2586	0.05172
7202010	720	D44	D2010	2010	Eastern China	Eastern China2010	22.4504	D44D2010	Shandong Province	Shandong Province2010	1	Taian City	0.09127	-0.09127	0.555556	0.75	1	1	1	1	0	0	13	0.375	0.428571	0.512195	0.384615	0.812976	3	0.028657	3.3e-05	11	0.526095	22.0373	0.038258	0.004944	8.61429	0.62478	22.7699	0.062657	0.001201	9.875	3.07	1	1	0	0.363636	0.1854	0.080593
6007542010	600754	H61	H2010	2010	Eastern China	Eastern China2010	22.4346	H61H2010	Shanghai	Shanghai2010	1	Shanghai	0.258458	-0.258458	0.555556	0.473684	0.571429	0.5	0	0	0	0	11	0.666667	0.491228	0.512195	0.714286	0.212951	7	0.115697	0.002874	15	0.503777	21.9857	0.032886	0.008663	9.13158	0.346201	20.6731	0.074281	1.5e-05	8.33333	3.25	1	1	0	0.333333	0.5032	0.153375
6002202010	600220	C17	C2010	2010	Eastern China	Eastern China2010	22.43	C17C2010	Jiangsu Province	Jiangsu Province2010	1	Jiangyin City	0.037664	-0.037664	0.555556	0.2	1	0	0	0	2	1	6	0.125	0.452381	0.507761	0.48519	0.390752	2	0.077316	0	9	0.542408	21.9192	0.034607	0.02301	8.77381	0.4523	21.1681	0.032184	0.000161	8.83333	3.14	1	0	1	0.333333	0.3549	0.14802
9792010	979	K70	K2010	2010	Eastern China	Eastern China2010	22.4294	K70K2010	Anhui Province	Anhui Province2010	1	Suzhou City	0.045283	-0.045283	0.555556	0.5	0.666667	0.090909	0	0	0	0	26	1.05714	0.380952	0.512195	1.05714	0.679205	10	0.114231	1.5e-05	9	0.520561	22.0124	0.053585	3.5e-05	8.97619	0.589259	21.8384	-0.021078	0.008723	8.38571	3.04	0	0	1	0.333333	0.7075	0.1755
6006122010	600612	C41	C2010	2010	Eastern China	Eastern China2010	22.425	C41C2010	Shanghai	Shanghai2010	1	Shanghai	0.037664	-0.037664	0.555556	0.473684	0.571429	0.5	0	0	1	1	2	0.571429	0.482456	0.509978	0.486601	0.655947	2	-0.037713	5.6e-05	6	0.499891	21.9857	0.034232	0.008688	9.21053	0.536121	21.3027	0.025875	0.000777	8.14286	3.25	1	1	0	0.333333	0.4208	0
6005672010	600567	C22	C2010	2010	Eastern China	Eastern China2010	22.4095	C22C2010	Anhui Province	Anhui Province2010	1	Maanshan City	0.037664	-0.037664	0.555556	0.5	0.666667	0.090909	0	0	0	0	11	0.3125	0.380952	0.512195	0.488011	0.640232	2	0.059749	0	11	0.521489	22.0128	0.054882	3.5e-05	8.92857	0.662293	21.8159	0.027219	0.000448	9.625	3.04	0	1	0	0.363636	0.1105	0.026619
6000512010	600051	S90	S2010	2010	Eastern China	Eastern China2010	22.3979	S90S2010	Zhejiang Province	Zhejiang Province2010	1	Ningbo City	0.058649	-0.058649	0.555556	1.66667	3	0	1	1	1	1	19	0.862745	0.565217	0.509978	0.862745	0.655224	18	0.038996	0.000128	9	0.515274	21.8288	0.023249	0.037538	9.42029	0.503073	21.6263	0.031449	0.014056	8.94118	3.15	1	0	0	0.333333	0.299	0.109066
6003002010	600300	C15	C2010	2010	Eastern China	Eastern China2010	22.3919	C15C2010	Jiangsu Province	Jiangsu Province2010	1	Xuzhou City	0.037664	-0.037664	0.555556	0.2	1	0	0	0	0	0	20	0.56	0.47619	0.512195	0.488011	0.459092	2	0.014653	0	11	0.541595	21.9197	0.035353	0.02301	8.75	0.40495	21.3724	0.095318	0.000212	9.36	3.14	1	0	0	0.363636	0.3205	0.214091
6002682010	600268	C35	C2010	2010	Eastern China	Eastern China2010	22.3769	C35C2010	Jiangsu Province	Jiangsu Province2010	1	Nanjing City	0.037664	-0.037664	0.555556	0.2	1	0	0.8	0.75	0	0	7	0.463415	0.47619	0.512195	0.488011	0.636217	2	0.010192	2.5e-05	11	0.539486	21.9199	0.035406	0.023009	8.75	0.55916	21.7202	0.022169	0.008235	9	3.14	1	1	0	0.363636	0.5197	0
6004002010	600400	C18	C2010	2010	Eastern China	Eastern China2010	22.3764	C18C2010	Jiangsu Province	Jiangsu Province2010	1	Wuxi City	0.037664	-0.037664	0.555556	0.2	1	0	3	0	3	1	44	0.916667	0.440476	0.505543	0.48378	0.694897	2	-0.201667	0.001518	9	0.538787	21.9199	0.037928	0.022992	8.77381	0.553056	21.1463	0.038586	0.003585	9.16667	3.14	1	0	0	0.333333	0.4695	0.188805
7972010	797	K70	K2010	2010	Eastern China	Eastern China2010	22.3721	K70K2010	Fujian Province	Fujian Province2010	1	Fuzhou City	0.045283	-0.045283	0.555556	0.5	0	0	0	0	1	1	30	1.04286	0.795455	0.509978	1.04286	0.707431	10	-0.004472	0.000158	9	0.569433	21.9441	-0.034953	0.016596	8.79545	0.588856	21.8392	-0.019383	0.008721	8.38571	3.06	1	1	0	0.333333	0.3151	0
6004812010	600481	C38	C2010	2010	Eastern China	Eastern China2010	22.3707	C38C2010	Jiangsu Province	Jiangsu Province2010	1	Jiangyin City	0.037664	-0.037664	0.555556	0.2	1	0	0.4	0.5	0	0	8	0.454545	0.47619	0.512195	0.488011	0.529591	2	-0.008481	9e-06	11	0.540755	21.9199	0.035628	0.02301	8.75	0.551421	22.0608	0.038094	0.02017	8.95455	3.14	1	0	0	0.363636	0.3402	0.1518
7322010	732	C26	C2010	2010	Eastern China	Eastern China2010	22.3683	C26C2010	Fujian Province	Fujian Province2010	1	Sanming City	0.037664	-0.037664	0.555556	0.5	0	0	0	0	0	0	112	0.486111	0.818182	0.512195	0.488011	0.671337	2	0.138613	1.3e-06	9	0.570253	21.9442	-0.038205	0.016599	8.79545	0.535134	21.6916	0.066103	0.003285	9.05556	3.06	1	0	1	0.333333	0.7957	0.039785
6006222010	600622	S90	S2010	2010	Eastern China	Eastern China2010	22.3621	S90S2010	Shanghai	Shanghai2010	1	Shanghai	0.058649	-0.058649	0.555556	0.473684	0.571429	0.5	1	1	0	0	8	0.882353	0.491228	0.512195	0.882353	0.590419	18	-0.069622	0.000418	9	0.500466	21.9863	0.034512	0.008685	9.18421	0.504344	21.627	0.033579	0.01405	8.94118	3.25	1	1	1	0.333333	0.1213	0
6003732010	600373	C33	C2010	2010	Eastern China	Eastern China2010	22.3507	C33C2010	Jiangxi Province	Jiangxi Province2010	1	Shangrao City	0.037664	-0.037664	0.555556	0	0	1.33333	0	0	0	0	10	0.769231	0.590909	0.512195	0.488011	0.307195	2	0.152164	0	13	0.551956	22.0834	0.05631	0.000244	9.63636	0.488803	21.7458	0.026081	0.046098	8.69231	2.94	0	1	0	0.384615	0.74	0
6006282010	600628	F52	F2010	2010	Eastern China	Eastern China2010	22.3414	F52F2010	Shanghai	Shanghai2010	1	Shanghai	0.105449	-0.105449	0.555556	0.473684	0.571429	0.5	0	0	0	0	3	0.68	0.491228	0.512195	0.673913	0.613492	5	0.094684	0.000355	9	0.500263	21.9865	0.03307	0.008685	9.18421	0.593082	21.8575	0.050238	0.010562	8.62667	3.25	1	1	0	0.333333	0.2521	0
6000632010	600063	C28	C2010	2010	Eastern China	Eastern China2010	22.3411	C28C2010	Anhui Province	Anhui Province2010	1	Chaozhou City	0.037664	-0.037664	0.555556	0.5	0.666667	0.090909	0	0	0	0	5	0.294118	0.380952	0.512195	0.488011	0.635989	2	0.036213	8.5e-05	9	0.52159	22.0145	0.055442	3.3e-05	8.97619	0.508548	21.0658	-0.628593	0.015767	9	3.04	0	1	0	0.333333	0.384	0
6004752010	600475	C35	C2010	2010	Eastern China	Eastern China2010	22.3268	C35C2010	Jiangsu Province	Jiangsu Province2010	1	Wuxi City	0.037664	-0.037664	0.555556	0.2	1	0	0.8	0.75	0	0	7	0.463415	0.47619	0.512195	0.488011	0.736232	2	0.054998	3.9e-06	7	0.538295	21.9205	0.034872	0.02301	8.79762	0.556721	21.7214	0.021076	0.008236	9.09756	3.14	1	1	0	0.428571	0.4455	0.022275
6006762010	600676	C36	C2010	2010	Eastern China	Eastern China2010	22.3226	C36C2010	Shanghai	Shanghai2010	1	Shanghai	0.037664	-0.037664	0.555556	0.473684	0.571429	0.5	0.666667	1	0	0	3	0.482759	0.491228	0.512195	0.488011	0.485184	2	0.077183	1.8e-05	9	0.501389	21.9866	0.033224	0.008688	9.18421	0.623455	22.3659	0.044341	0.001013	8.75862	3.25	1	1	0	0.333333	0.491785	0
6002872010	600287	F52	F2010	2010	Eastern China	Eastern China2010	22.3208	F52F2010	Jiangsu Province	Jiangsu Province2010	1	Nanjing City	0.105449	-0.105449	0.555556	0.2	1	0	0	0	2	1	5	0.653333	0.452381	0.507761	0.652174	0.754517	5	0.001432	0.001085	5	0.538078	21.9205	0.03551	0.022997	8.82143	0.591202	21.8578	0.051482	0.010552	8.68	3.14	1	1	0	0.4	0.5043	0
6007702010	600770	S90	S2010	2010	Eastern China	Eastern China2010	22.3082	S90S2010	Jiangsu Province	Jiangsu Province2010	1	Nantong City	0.058649	-0.058649	0.555556	0.2	1	0	1	1	0	0	13	0.882353	0.47619	0.512195	0.882353	0.318404	18	-0.015942	3.4e-06	7	0.543269	21.9207	0.035717	0.02301	8.79762	0.509678	21.6281	0.032526	0.014058	8.98039	3.14	1	0	1	0.428571	0.3138	0.169004
6008252010	600825	F52	F2010	2010	Eastern China	Eastern China2010	22.3063	F52F2010	Shanghai	Shanghai2010	1	Shanghai	0.105449	-0.105449	0.555556	0.473684	0.571429	0.5	0	0	0	0	1	0.68	0.491228	0.512195	0.673913	0.533022	5	0.06214	0	9	0.500969	21.9868	0.033356	0.008689	9.18421	0.594155	21.858	0.050672	0.010567	8.62667	3.25	1	1	1	0.333333	0.3058	0
6005902010	600590	C38	C2010	2010	Eastern China	Eastern China2010	22.3029	C38C2010	Jiangxi Province	Jiangxi Province2010	1	Nanchang City	0.037664	-0.037664	0.555556	0	0	1.33333	0.4	0.5	1	1	21	0.431818	0.545455	0.509978	0.486601	0.566059	2	0.036935	0.003906	7	0.54019	22.0856	0.061548	6.7e-05	9.90909	0.550592	22.0624	0.037062	0.020081	9.04545	2.94	0	1	0	0.428571	0.2271	0.172869
6001602010	600160	C26	C2010	2010	Eastern China	Eastern China2010	22.2786	C26C2010	Zhejiang Province	Zhejiang Province2010	1	Quzhou City	0.037664	-0.037664	0.555556	1.66667	3	0	0	0	1	1	7	0.472222	0.565217	0.509978	0.486601	0.451986	2	0.273344	0.000113	12	0.518219	21.8306	0.019853	0.037538	9.37681	0.538181	21.6929	0.064232	0.003284	9.01389	3.15	1	1	0	0.333333	0.5648	0
6005842010	600584	C39	C2010	2010	Eastern China	Eastern China2010	22.2744	C39C2010	Jiangsu Province	Jiangsu Province2010	1	Jiangyin City	0.037664	-0.037664	0.555556	0.2	1	0	0.8	1	0	0	10	0.544304	0.47619	0.512195	0.488011	0.464661	2	0.08795	1.1e-05	9	0.541528	21.9211	0.03448	0.02301	8.77381	0.488569	21.4035	-0.016167	0.015313	8.5443	3.14	1	0	0	0.333333	0.1628	0.079788
5362010	536	C38	C2010	2010	Eastern China	Eastern China2010	22.2739	C38C2010	Fujian Province	Fujian Province2010	1	Fuzhou City	0.037664	-0.037664	0.555556	0.5	0	0	0.4	0.5	0	0	16	0.454545	0.818182	0.512195	0.488011	0.327206	2	0.161	1.3e-06	8	0.578074	21.9463	-0.038714	0.016599	8.81818	0.556021	22.063	0.034242	0.02017	9.02273	3.06	1	0	0	0.625	0.7142	0.058709
5992010	599	C29	C2010	2010	Eastern China	Eastern China2010	22.2728	C29C2010	Shandong Province	Shandong Province2010	1	Qingdao City	0.037664	-0.037664	0.555556	0.75	1	1	0	0	0	0	5	0.4	0.428571	0.512195	0.488011	0.68597	2	0.019402	4.8e-05	9	0.527909	22.0399	0.038391	0.004944	8.64286	0.599105	21.6729	0.028999	0.017007	9.2	3.07	1	1	0	0.444444	0.2031	0
6001632010	600163	C22	C2010	2010	Eastern China	Eastern China2010	22.2675	C22C2010	Fujian Province	Fujian Province2010	1	Nanping City	0.037664	-0.037664	0.555556	0.5	0	0	0	0	1	1	7	0.25	0.795455	0.509978	0.486601	0.610132	2	0.010628	5e-05	9	0.571644	21.9465	-0.035296	0.016598	8.79545	0.664174	21.8248	0.030289	0.000445	9.75	3.06	1	1	0	0.333333	0.3966	0
6008512010	600851	C19	C2010	2010	Eastern China	Eastern China2010	22.2643	C19C2010	Shanghai	Shanghai2010	1	Shanghai	0.037664	-0.037664	0.555556	0.473684	0.571429	0.5	0	0	0	0	6	1	0.491228	0.512195	0.488011	0.302042	2	0.013412	9.8e-05	9	0.502995	21.9872	0.033783	0.008688	9.18421	0.417219	21.9557	-0.008111	0.002115	9	3.25	1	0	0	0.333333	0.085	0
6002162010	600216	C27	C2010	2010	Eastern China	Eastern China2010	22.2574	C27C2010	Zhejiang Province	Zhejiang Province2010	1	Hangzhou City	0.037664	-0.037664	0.555556	1.66667	3	0	1	0	0	0	11	0.670588	0.57971	0.512195	0.488011	0.166881	2	0.283861	0.000248	11	0.522351	21.8309	0.0197	0.037536	9.3913	0.454624	21.2633	0.032302	0.009099	8.76471	3.15	1	0	0	0.363636	0.25585	0.102336
6006672010	600667	C28	C2010	2010	Eastern China	Eastern China2010	22.256	C28C2010	Jiangsu Province	Jiangsu Province2010	1	Wuxi City	0.037664	-0.037664	0.555556	0.2	1	0	0	0	0	0	10	0.294118	0.47619	0.512195	0.488011	0.673618	2	0.146114	1e-05	11	0.539041	21.9213	0.033788	0.02301	8.75	0.506335	21.0708	-0.635058	0.015771	8.88235	3.14	1	1	0	0.363636	0.3213	0
6007772010	600777	S90	S2010	2010	Eastern China	Eastern China2010	22.2538	S90S2010	Shandong Province	Shandong Province2010	1	Yantai City	0.058649	-0.058649	0.555556	0.75	1	1	1	1	1	1	22	0.862745	0.414286	0.509978	0.862745	0.57463	18	0.026036	0.00019	9	0.5295	22.0401	0.038296	0.004942	8.64286	0.504654	21.6291	0.031703	0.014055	8.94118	3.07	1	0	1	0.333333	0.209	0.10241
6018012010	601801	R85	R2010	2010	Eastern China	Eastern China2010	22.2469	R85R2010	Anhui Province	Anhui Province2010	1	Hefei City	0.373422	-0.373422	0.555556	0.5	0.666667	0.090909	0	0	0	0	5	0.333333	0.380952	0.512195	0.166667	0.244162	17	0.077756	0	9	0.530919	22.0167	0.054453	3.5e-05	8.97619	0.328028	21.014	-0.041113	0	11.3333	3.04	0	1	0	0.333333	0.754	0
4172010	417	F52	F2010	2010	Eastern China	Eastern China2010	22.2214	F52F2010	Anhui Province	Anhui Province2010	1	Hefei City	0.105449	-0.105449	0.555556	0.5	0.666667	0.090909	0	0	0	0	12	0.68	0.380952	0.512195	0.673913	0.630959	5	0.189261	9.6e-05	11	0.521709	22.0173	0.051798	3.3e-05	8.92857	0.592849	21.8591	0.048977	0.010566	8.6	3.04	0	1	1	0.363636	0.2399	0
6006062010	600606	K70	K2010	2010	Eastern China	Eastern China2010	22.2197	K70K2010	Shanghai	Shanghai2010	1	Shanghai	0.045283	-0.045283	0.555556	0.473684	0.571429	0.5	0	0	0	0	14	1.05714	0.491228	0.512195	1.05714	0.556984	10	-0.289529	9.4e-05	9	0.500759	21.9875	0.036441	0.008688	9.18421	0.591005	21.8414	-0.01531	0.008722	8.38571	3.25	1	1	0	0.333333	0.3896	0
6007972010	600797	I64	I2010	2010	Eastern China	Eastern China2010	22.2118	I64I2010	Zhejiang Province	Zhejiang Province2010	1	Shaoxing City	0.82126	-0.82126	0.555556	1.66667	3	0	3	0	0	0	15	0.571429	0.57971	0.512195	0.472222	0.60743	8	0.004767	0.000135	11	0.515967	21.8315	0.023745	0.037538	9.3913	0.466303	20.9514	0.069938	0.018195	7.85714	3.15	1	1	0	0.363636	0.1663	0.089039
9632010	963	F51	F2010	2010	Eastern China	Eastern China2010	22.1715	F51F2010	Zhejiang Province	Zhejiang Province2010	1	Hangzhou City	0.105449	-0.105449	0.555556	1.66667	3	0	0	0	0	0	5	0.6875	0.57971	0.512195	0.673913	0.683754	5	-0.006577	3.4e-05	10	0.51486	21.8321	0.02391	0.037539	9.4058	0.505473	21.5457	0.004135	0.004742	9.125	3.15	1	0	1	0.3	0.355	0
6004962010	600496	E50	E2010	2010	Eastern China	Eastern China2010	22.1699	E50E2010	Anhui Province	Anhui Province2010	1	Luan City	0.639784	-0.639784	0.555556	0.5	0.666667	0.090909	0	0	0	0	8	0.4	0.380952	0.512195	0.48	0.619247	4	0.026884	0	9	0.521988	22.0185	0.055664	3.5e-05	8.97619	0.683345	22.8324	0.097056	0.074852	8	3.04	0	0	0	0.333333	0.3375	0.237766
6016782010	601678	S90	S2010	2010	Eastern China	Eastern China2010	22.144	S90S2010	Shandong Province	Shandong Province2010	1	Binzhou City	0.058649	-0.058649	0.555556	0.75	1	1	1	1	0	0	10	0.882353	0.428571	0.512195	0.882353	0.229091	18	0.054966	0.308042	9	0.534436	22.0417	0.037883	0.000544	8.64286	0.511429	21.6313	0.031136	0.008018	8.94118	3.07	1	0	0	0.333333	0.105	0
6008462010	600846	S90	S2010	2010	Eastern China	Eastern China2010	22.144	S90S2010	Shanghai	Shanghai2010	1	Shanghai	0.058649	-0.058649	0.555556	0.473684	0.571429	0.5	1	1	0	0	9	0.882353	0.491228	0.512195	0.882353	0.633879	18	-0.114486	0	9	0.500084	21.9882	0.034905	0.008689	9.18421	0.503492	21.6313	0.034459	0.014058	8.94118	3.25	1	1	0	0.444444	0.2338	0
6007902010	600790	S90	S2010	2010	Eastern China	Eastern China2010	22.1378	S90S2010	Zhejiang Province	Zhejiang Province2010	1	Shaoxing City	0.058649	-0.058649	0.555556	1.66667	3	0	1	1	1	1	5	0.862745	0.565217	0.509978	0.862745	0.684973	18	0.074193	0.000101	9	0.514843	21.8326	0.022739	0.037538	9.42029	0.50249	21.6314	0.030759	0.014056	8.94118	3.15	1	1	0	0.333333	0.1564	0
6005022010	600502	E48	E2010	2010	Eastern China	Eastern China2010	22.1339	E48E2010	Anhui Province	Anhui Province2010	1	Bengbu City	0.639784	-0.639784	0.555556	0.5	0.666667	0.090909	0	0	1	1	23	0.454545	0.357143	0.509978	0.44	0.754296	4	0.051861	0	9	0.518773	22.0194	0.05507	3.5e-05	8.97619	0.775646	23.5074	0.013026	0.019629	8.09091	3.04	0	1	0	0.333333	0.1703	0
6002502010	600250	F52	F2010	2010	Eastern China	Eastern China2010	22.1272	F52F2010	Jiangsu Province	Jiangsu Province2010	1	Nanjing City	0.105449	-0.105449	0.555556	0.2	1	0	0	0	0	0	10	0.68	0.47619	0.512195	0.673913	0.923953	5	-0.023418	0.001526	12	0.53606	21.9228	0.035806	0.022992	8.7381	0.588943	21.8604	0.051813	0.010546	8.58667	3.14	1	1	1	0.333333	0.3499	0
6005802010	600580	C38	C2010	2010	Eastern China	Eastern China2010	22.1254	C38C2010	Zhejiang Province	Zhejiang Province2010	1	Shaoxing City	0.037664	-0.037664	0.555556	1.66667	3	0	0.4	0.5	1	1	25	0.431818	0.565217	0.509978	0.486601	0.36158	2	0.018441	0.029366	9	0.51953	21.8328	0.023547	0.037114	9.42029	0.555239	22.0664	0.037482	0.019502	9	3.15	1	0	0	0.333333	0.2564	0.130943
6001572010	600157	S90	S2010	2010	Eastern China	Eastern China2010	22.1249	S90S2010	Shandong Province	Shandong Province2010	1	Taian City	0.058649	-0.058649	0.555556	0.75	1	1	1	1	4	1	35	0.803922	0.371429	0.503326	0.803922	0.805915	18	0.091947	0	8	0.526196	22.042	0.037354	0.004944	8.65714	0.500119	21.6317	0.030411	0.014058	8.96078	3.07	1	0	0	0.375	0.412	0
6004062010	600406	I65	I2010	2010	Eastern China	Eastern China2010	22.1163	I65I2010	Jiangsu Province	Jiangsu Province2010	1	Nanjing City	0.82126	-0.82126	0.555556	0.2	1	0	0	0	0	0	4	0.347826	0.47619	0.512195	0.472222	0.439109	8	0.073867	0	12	0.541832	21.923	0.034648	0.02301	8.7381	0.47668	20.6117	0.055352	0.072421	9.13043	3.14	1	1	0	0.333333	0.3525	0
6010022010	601002	C34	C2010	2010	Eastern China	Eastern China2010	22.1076	C34C2010	Zhejiang Province	Zhejiang Province2010	1	Jiaxing City	0.037664	-0.037664	0.555556	1.66667	3	0	0	0	0	0	10	0.352941	0.57971	0.512195	0.488011	0.501437	2	0.083992	0.096687	9	0.517503	21.833	0.022597	0.036138	9.42029	0.503356	21.4971	0.035261	0.002203	9.02941	3.15	1	0	0	0.333333	0.592	0
6008442010	600844	C26	C2010	2010	Eastern China	Eastern China2010	22.1074	C26C2010	Shanghai	Shanghai2010	1	Shanghai	0.037664	-0.037664	0.555556	0.473684	0.571429	0.5	0	0	2	1	13	0.458333	0.473684	0.507761	0.48519	0.433555	2	0.046246	0	9	0.501842	21.9885	0.033495	0.008689	9.18421	0.538437	21.6952	0.067386	0.003285	9.05556	3.25	1	1	0	0.333333	0.2051	0
6007612010	600761	C35	C2010	2010	Eastern China	Eastern China2010	22.0963	C35C2010	Anhui Province	Anhui Province2010	1	Hefei City	0.037664	-0.037664	0.555556	0.5	0.666667	0.090909	0.8	0.75	0	0	2	0.463415	0.380952	0.512195	0.488011	0.342583	2	0.123384	5.9e-05	9	0.528576	22.0203	0.053367	3.3e-05	8.97619	0.566322	21.727	0.019408	0.008234	9.04878	3.04	0	1	0	0.333333	0.3725	0
6004612010	600461	D46	D2010	2010	Eastern China	Eastern China2010	22.0962	D46D2010	Jiangxi Province	Jiangxi Province2010	1	Nanchang City	0.09127	-0.09127	0.555556	0	0	1.33333	0	0	1	1	4	0.428571	0.545455	0.509978	0.369231	0.600955	3	0.054816	0	9	0.538603	22.095	0.060735	0.000244	9.81818	0.417525	22.1386	0.061936	7.3e-05	9	2.94	0	1	0	0.333333	0.5142	0
6006522010	600652	B06	B2010	2010	Eastern China	Eastern China2010	22.0961	B06B2010	Shanghai	Shanghai2010	1	Shanghai	0.137637	-0.137637	0.555556	0.473684	0.571429	0.5	0	0	0	0	14	0.4	0.491228	0.512195	0.405405	0.499028	1	0.135575	0	9	0.501267	21.9886	0.032712	0.008689	9.18421	0.497703	23.004	0.122708	9.1e-06	10.85	3.25	1	0	0	0.333333	0.0909	3.3e-05
6002762010	600276	C27	C2010	2010	Eastern China	Eastern China2010	22.0831	C27C2010	Jiangsu Province	Jiangsu Province2010	1	Lianyungang City	0.037664	-0.037664	0.555556	0.2	1	0	1	0	1	1	10	0.658824	0.464286	0.509978	0.486601	0.108019	2	0.099071	0.00283	9	0.545774	21.9234	0.034348	0.022976	8.77381	0.455317	21.2653	0.034476	0.009069	8.78824	3.14	1	0	0	0.333333	0.2445	0.024357
7002010	700	C36	C2010	2010	Eastern China	Eastern China2010	22.0828	C36C2010	Jiangsu Province	Jiangsu Province2010	1	Jiangyin City	0.037664	-0.037664	0.555556	0.2	1	0	0.666667	1	1	1	19	0.448276	0.464286	0.509978	0.486601	0.763317	2	0.030098	0	5	0.537973	21.9234	0.035169	0.02301	8.82143	0.613864	22.3741	0.045965	0.001014	8.89655	3.14	1	0	1	0.4	0.3472	0.041525
6262010	626	F52	F2010	2010	Eastern China	Eastern China2010	22.073	F52F2010	Jiangsu Province	Jiangsu Province2010	1	Lianyungang City	0.105449	-0.105449	0.555556	0.2	1	0	0	0	1	1	13	0.666667	0.464286	0.509978	0.663043	0.842081	5	-0.189666	5.8e-05	11	0.537035	21.9235	0.037785	0.023009	8.75	0.590035	21.8611	0.05403	0.010566	8.6	3.14	1	0	0	0.363636	0.3708	0
6004772010	600477	E50	E2010	2010	Eastern China	Eastern China2010	22.0714	E50E2010	Zhejiang Province	Zhejiang Province2010	1	Hangzhou City	0.639784	-0.639784	0.555556	1.66667	3	0	0	0	0	0	6	0.4	0.57971	0.512195	0.48	0.703298	4	0.015567	0.374183	7	0.514577	21.8336	0.023589	0.032117	9.44928	0.666534	22.8521	0.09932	1.5e-05	8.4	3.15	1	0	0	0.428571	0.3742	0
6018902010	601890	C37	C2010	2010	Eastern China	Eastern China2010	22.0696	C37C2010	Jiangsu Province	Jiangsu Province2010	1	Jingjiang City	0.037664	-0.037664	0.555556	0.2	1	0	0	0	0	0	14	0.115385	0.47619	0.512195	0.488011	0.256628	2	-0.030059	0.36605	9	0.544005	21.9235	0.035885	0.018652	8.77381	0.483376	20.9902	0.05842	0.000999	9.96154	3.14	1	0	0	0.333333	0.277	0
9132010	913	C37	C2010	2010	Eastern China	Eastern China2010	22.0554	C37C2010	Zhejiang Province	Zhejiang Province2010	1	Wenling City	0.037664	-0.037664	0.555556	1.66667	3	0	0	0	0	0	24	0.115385	0.57971	0.512195	0.488011	0.612513	2	-0.062959	0.000293	11	0.515893	21.8338	0.024727	0.037535	9.3913	0.469688	20.9908	0.059686	0.015066	9.88461	3.15	1	1	0	0.363636	0.4145	0
6001522010	600152	C17	C2010	2010	Eastern China	Eastern China2010	22.0546	C17C2010	Zhejiang Province	Zhejiang Province2010	1	Ningbo City	0.037664	-0.037664	0.555556	1.66667	3	0	0	0	0	0	15	0.208333	0.57971	0.512195	0.488011	0.708282	2	0.056299	0	9	0.514505	21.8338	0.022998	0.03754	9.42029	0.43907	21.1837	0.033059	0.000161	8.83333	3.15	1	0	0	0.333333	0.2428	0.182804
3012010	301	S90	S2010	2010	Eastern China	Eastern China2010	22.043	S90S2010	Jiangsu Province	Jiangsu Province2010	1	Suzhou City	0.058649	-0.058649	0.555556	0.2	1	0	1	1	1	1	11	0.862745	0.464286	0.509978	0.862745	0.319968	18	-0.004812	0	7	0.543251	21.9238	0.035584	0.02301	8.79762	0.509647	21.6333	0.032308	0.014058	8.98039	3.14	1	1	0	0.571429	0.3669	0
5252010	525	C26	C2010	2010	Eastern China	Eastern China2010	22.0302	C26C2010	Jiangsu Province	Jiangsu Province2010	1	Nanjing City	0.037664	-0.037664	0.555556	0.2	1	0	0	0	0	0	18	0.486111	0.47619	0.512195	0.488011	0.802555	2	-0.021227	1.2e-05	9	0.537506	21.924	0.03578	0.02301	8.77381	0.533312	21.6963	0.068323	0.003285	9.05556	3.14	1	1	0	0.555556	0.2851	0.139699
6006772010	600677	C17	C2010	2010	Eastern China	Eastern China2010	22.0253	C17C2010	Zhejiang Province	Zhejiang Province2010	1	Hangzhou City	0.037664	-0.037664	0.555556	1.66667	3	0	0	0	0	0	11	0.208333	0.57971	0.512195	0.488011	0.717064	2	-0.045857	2.7e-05	10	0.514378	21.8342	0.024479	0.037539	9.4058	0.438704	21.1849	0.037316	0.00016	8.79167	3.15	1	1	0	0.4	0.1915	0
6008622010	600862	C34	C2010	2010	Eastern China	Eastern China2010	22.0227	C34C2010	Jiangsu Province	Jiangsu Province2010	1	Nantong City	0.037664	-0.037664	0.555556	0.2	1	0	0	0	1	1	9	0.323529	0.464286	0.509978	0.486601	0.682506	2	0.062734	0.001868	7	0.538935	21.9241	0.03478	0.022988	8.79762	0.49803	21.4996	0.035886	0.004992	9.08823	3.14	1	1	0	0.428571	0.1884	0
6008652010	600865	F52	F2010	2010	Eastern China	Eastern China2010	22.0149	F52F2010	Zhejiang Province	Zhejiang Province2010	1	Hangzhou City	0.105449	-0.105449	0.555556	1.66667	3	0	0	0	1	1	9	0.666667	0.565217	0.509978	0.663043	0.69882	5	-0.565469	0.000164	8	0.514642	21.8344	0.032009	0.037537	9.43478	0.591945	21.8619	0.05904	0.010565	8.64	3.15	1	0	0	0.375	0.3569	0.03569
6005512010	600551	R85	R2010	2010	Eastern China	Eastern China2010	22.0044	R85R2010	Anhui Province	Anhui Province2010	1	Hefei City	0.373422	-0.373422	0.555556	0.5	0.666667	0.090909	0	0	1	1	5	0	0.357143	0.509978	0	0.230379	17	0.068393	0	11	0.531247	22.0225	0.054676	3.5e-05	8.92857	0.332622	21.0948	-0.037992	0	10.6667	3.04	0	1	0	0.363636	0.5708	0
4232010	423	C27	C2010	2010	Eastern China	Eastern China2010	22.0036	C27C2010	Shandong Province	Shandong Province2010	1	Liaocheng City	0.037664	-0.037664	0.555556	0.75	1	1	1	0	0	0	8	0.670588	0.428571	0.512195	0.488011	0.2169	2	0.176714	0.000486	9	0.53461	22.0437	0.036143	0.004938	8.64286	0.454036	21.2662	0.033562	0.009096	8.78824	3.07	1	1	0	0.333333	0.2314	0.10041
4042010	404	C34	C2010	2010	Eastern China	Eastern China2010	22.002	C34C2010	Jiangxi Province	Jiangxi Province2010	1	Jingdezhen City	0.037664	-0.037664	0.555556	0	0	1.33333	0	0	1	1	20	0.323529	0.545455	0.509978	0.486601	0.752424	2	0.036707	5.1e-05	9	0.531718	22.0992	0.061558	0.000242	9.81818	0.495974	21.5002	0.036651	0.005045	9.02941	2.94	0	1	0	0.333333	0.2992	0.209049
6008892010	600889	C28	C2010	2010	Eastern China	Eastern China2010	21.998	C28C2010	Jiangsu Province	Jiangsu Province2010	1	Nanjing City	0.037664	-0.037664	0.555556	0.2	1	0	0	0	0	0	3	0.294118	0.47619	0.512195	0.488011	0.745651	2	0.071917	9.6e-05	7	0.538183	21.9244	0.034671	0.023009	8.79762	0.502098	21.086	-0.630694	0.015766	9.11765	3.14	1	1	0	0.428571	0.4084	0
9902010	990	C27	C2010	2010	Eastern China	Eastern China2010	21.9892	C27C2010	Jiangxi Province	Jiangxi Province2010	1	Nanchang City	0.037664	-0.037664	0.555556	0	0	1.33333	1	0	1	1	13	0.658824	0.545455	0.509978	0.486601	0.540054	2	-0.020007	3.8e-05	7	0.541372	22.0998	0.064136	0.000242	9.90909	0.450234	21.2664	0.035877	0.009101	8.81176	2.94	0	1	0	0.428571	0.4011	0
9362010	936	C28	C2010	2010	Eastern China	Eastern China2010	21.9875	C28C2010	Jiangsu Province	Jiangsu Province2010	1	Jiangyin City	0.037664	-0.037664	0.555556	0.2	1	0	0	0	0	0	15	0.294118	0.47619	0.512195	0.488011	0.443831	2	0.093455	5.5e-06	9	0.541776	21.9245	0.034415	0.02301	8.77381	0.519852	21.0866	-0.63196	0.015771	9	3.14	1	0	0	0.333333	0.4101	0
6003192010	600319	C26	C2010	2010	Eastern China	Eastern China2010	21.9792	C26C2010	Shandong Province	Shandong Province2010	1	Weifang City	0.037664	-0.037664	0.555556	0.75	1	1	0	0	0	0	10	0.486111	0.428571	0.512195	0.488011	0.713991	2	0.077649	0	9	0.527509	22.0441	0.037559	0.004944	8.64286	0.534542	21.697	0.06695	0.003285	9.05556	3.07	1	1	0	0.444444	0.3686	0.201292
6004872010	600487	C39	C2010	2010	Eastern China	Eastern China2010	21.979	C39C2010	Jiangsu Province	Jiangsu Province2010	1	Suzhou City	0.037664	-0.037664	0.555556	0.2	1	0	0.8	1	0	0	14	0.544304	0.47619	0.512195	0.488011	0.54141	2	0.028457	0	9	0.540615	21.9246	0.035188	0.02301	8.77381	0.487597	21.4073	-0.015414	0.015313	8.5443	3.14	1	0	0	0.333333	0.329	0.0329
6005012010	600501	C37	C2010	2010	Eastern China	Eastern China2010	21.9719	C37C2010	Jiangsu Province	Jiangsu Province2010	1	Nanjing City	0.037664	-0.037664	0.555556	0.2	1	0	0	0	0	0	2	0.115385	0.47619	0.512195	0.488011	0.6495	2	0.02684	7.4e-05	9	0.539328	21.9247	0.035208	0.023009	8.77381	0.468265	20.994	0.056232	0.015075	9.96154	3.14	1	1	0	0.333333	0.2398	0
6001052010	600105	C39	C2010	2010	Eastern China	Eastern China2010	21.958	C39C2010	Jiangsu Province	Jiangsu Province2010	1	Suzhou City	0.037664	-0.037664	0.555556	0.2	1	0	0.8	1	0	0	6	0.544304	0.47619	0.512195	0.488011	0.560586	2	-0.018488	0.000516	6	0.540386	21.9249	0.035747	0.023004	8.80952	0.487355	21.4076	-0.01482	0.015307	8.58228	3.14	1	0	0	0.5	0.3193	0.017466
6007082010	600708	G58	G2010	2010	Eastern China	Eastern China2010	21.9545	G58G2010	Shanghai	Shanghai2010	1	Shanghai	0.070221	-0.070221	0.555556	0.473684	0.571429	0.5	0	0	1	1	50	0.129032	0.482456	0.509978	0.350877	0.583708	6	0.129148	0.000235	9	0.500524	21.9899	0.032768	0.008686	9.18421	0.390405	22.664	0.090976	0.000384	10.2258	3.25	1	1	0	0.333333	0.3578	0.177361
5702010	570	C34	C2010	2010	Eastern China	Eastern China2010	21.9536	C34C2010	Jiangsu Province	Jiangsu Province2010	1	Changzhou City	0.037664	-0.037664	0.555556	0.2	1	0	0	0	0	0	5	0.352941	0.47619	0.512195	0.488011	0.389066	2	0.018524	0	9	0.542428	21.9249	0.035307	0.02301	8.77381	0.506661	21.5016	0.037186	0.005047	9.02941	3.14	1	1	0	0.333333	0.3002	0
6005772010	600577	C38	C2010	2010	Eastern China	Eastern China2010	21.9521	C38C2010	Anhui Province	Anhui Province2010	1	Tongling City	0.037664	-0.037664	0.555556	0.5	0.666667	0.090909	0.4	0.5	1	1	16	0.431818	0.357143	0.509978	0.486601	0.66127	2	-0.144877	0	9	0.520988	22.0237	0.059754	3.5e-05	8.97619	0.548428	22.0704	0.041194	0.02017	9	3.04	0	0	0	0.333333	0.1834	0.151855
6004702010	600470	C26	C2010	2010	Eastern China	Eastern China2010	21.9486	C26C2010	Anhui Province	Anhui Province2010	1	Tongling City	0.037664	-0.037664	0.555556	0.5	0.666667	0.090909	0	0	0	0	1	0.486111	0.380952	0.512195	0.488011	0.326196	2	-0.000726	4.6e-06	9	0.528966	22.0238	0.056322	3.5e-05	8.97619	0.539928	21.6974	0.068038	0.003285	9.05556	3.04	0	1	0	0.333333	0.2549	0.114527
6322010	632	S90	S2010	2010	Eastern China	Eastern China2010	21.9428	S90S2010	Fujian Province	Fujian Province2010	1	Fuzhou City	0.058649	-0.058649	0.555556	0.5	0	0	1	1	0	0	20	0.882353	0.818182	0.512195	0.882353	0.800281	18	0.019717	0.000916	8	0.567322	21.9538	-0.035503	0.016579	8.81818	0.500229	21.6352	0.031827	0.01404	8.96078	3.06	1	1	0	0.375	0.1806	0.033956
6001282010	600128	F52	F2010	2010	Eastern China	Eastern China2010	21.9408	F52F2010	Jiangsu Province	Jiangsu Province2010	1	Nanjing City	0.105449	-0.105449	0.555556	0.2	1	0	0	0	1	1	6	0.666667	0.464286	0.509978	0.663043	0.593176	5	-0.06568	0.000366	6	0.539998	21.9251	0.036309	0.023005	8.80952	0.593353	21.8629	0.052377	0.010562	8.66667	3.14	1	1	0	0.333333	0.2404	0
8902010	890	C33	C2010	2010	Eastern China	Eastern China2010	21.9406	C33C2010	Jiangsu Province	Jiangsu Province2010	1	Jiangyin City	0.037664	-0.037664	0.555556	0.2	1	0	0	0	3	1	14	0.538462	0.440476	0.505543	0.48378	0.647268	2	0.025508	0.000344	9	0.539354	21.9251	0.035223	0.023006	8.77381	0.462643	21.7773	0.035824	0.046071	9	3.14	1	0	0	0.333333	0.2066	0.077289
7012010	701	F52	F2010	2010	Eastern China	Eastern China2010	21.9368	F52F2010	Fujian Province	Fujian Province2010	1	Xiamen City	0.105449	-0.105449	0.555556	0.5	0	0	0	0	3	1	18	0.64	0.75	0.505543	0.641304	0.699733	5	0.026325	2.8e-05	9	0.569608	21.954	-0.035653	0.016599	8.79545	0.591932	21.8629	0.05115	0.010566	8.62667	3.06	1	1	0	0.333333	0.282	0
6008022010	600802	C30	C2010	2010	Eastern China	Eastern China2010	21.9363	C30C2010	Fujian Province	Fujian Province2010	1	Fuzhou City	0.037664	-0.037664	0.555556	0.5	0	0	1	1.5	1	1	11	0.642857	0.795455	0.509978	0.486601	0.667977	2	0.070469	0	9	0.570329	21.954	-0.036657	0.016599	8.79545	0.598539	21.7826	0.051399	0.000265	8.45238	3.06	1	1	0	0.333333	0.2878	0
6192010	619	C29	C2010	2010	Eastern China	Eastern China2010	21.9285	C29C2010	Anhui Province	Anhui Province2010	1	Wuhu City	0.037664	-0.037664	0.555556	0.5	0.666667	0.090909	0	0	0	0	11	0.4	0.380952	0.512195	0.488011	0.356334	2	0.074614	0	6	0.528248	22.0243	0.054528	3.5e-05	9.04762	0.615587	21.6902	0.026239	0.01701	9.35	3.04	0	1	0	0.5	0.3207	0.157143
6005122010	600512	E48	E2010	2010	Eastern China	Eastern China2010	21.9213	E48E2010	Zhejiang Province	Zhejiang Province2010	1	Taizhou City	0.639784	-0.639784	0.555556	1.66667	3	0	0	0	1	1	18	0.454545	0.565217	0.509978	0.44	0.662045	4	-0.121675	0.215577	9	0.515175	21.8357	0.025578	0.034415	9.42029	0.784033	23.5267	0.028802	3.1e-05	8.09091	3.15	1	0	0	0.333333	0.0449	0
6007762010	600776	C39	C2010	2010	Eastern China	Eastern China2010	21.9177	C39C2010	Zhejiang Province	Zhejiang Province2010	1	Hangzhou City	0.037664	-0.037664	0.555556	1.66667	3	0	0.8	1	0	0	4	0.544304	0.57971	0.512195	0.488011	0.19373	2	0.07424	5.4e-05	8	0.521962	21.8358	0.022738	0.037539	9.43478	0.491998	21.4081	-0.015993	0.015313	8.55696	3.15	1	1	0	0.375	0.485019	0.004704
6011772010	601177	C34	C2010	2010	Eastern China	Eastern China2010	21.9064	C34C2010	Zhejiang Province	Zhejiang Province2010	1	Hangzhou City	0.037664	-0.037664	0.555556	1.66667	3	0	0	0	0	0	13	0.352941	0.57971	0.512195	0.488011	0.47533	2	0.085491	0.021997	9	0.517881	21.836	0.022575	0.037221	9.42029	0.504124	21.503	0.035217	0.0044	9.02941	3.15	1	1	0	0.333333	0.4501	0
6009732010	600973	C38	C2010	2010	Eastern China	Eastern China2010	21.905	C38C2010	Jiangsu Province	Jiangsu Province2010	1	Yangzhou City	0.037664	-0.037664	0.555556	0.2	1	0	0.4	0.5	0	0	9	0.454545	0.47619	0.512195	0.488011	0.678341	2	0.02017	0	11	0.538984	21.9255	0.035287	0.02301	8.75	0.54804	22.0714	0.037443	0.02017	8.95455	3.14	1	1	0	0.363636	0.4493	0
6001032010	600103	C22	C2010	2010	Eastern China	Eastern China2010	21.903	C22C2010	Fujian Province	Fujian Province2010	1	Fuzhou City	0.037664	-0.037664	0.555556	0.5	0	0	0	0	0	0	28	0.3125	0.818182	0.512195	0.488011	0.43116	2	0.069563	0.000138	11	0.575712	21.9548	-0.036636	0.016596	8.75	0.67536	21.8475	0.026605	0.000439	9.625	3.06	1	1	0	0.363636	0.0502	0.027817
6007602010	600760	C36	C2010	2010	Eastern China	Eastern China2010	21.8928	C36C2010	Shandong Province	Shandong Province2010	1	Weihai City	0.037664	-0.037664	0.555556	0.75	1	1	0.666667	1	1	1	12	0.448276	0.414286	0.509978	0.486601	0.624788	2	-0.00012	0.000384	9	0.528783	22.0453	0.03867	0.004939	8.64286	0.618641	22.3807	0.047007	0.001001	8.75862	3.07	1	1	0	0.333333	0.1597	0
6009832010	600983	C38	C2010	2010	Eastern China	Eastern China2010	21.8763	C38C2010	Anhui Province	Anhui Province2010	1	Hefei City	0.037664	-0.037664	0.555556	0.5	0.666667	0.090909	0.4	0.5	0	0	1	0.454545	0.380952	0.512195	0.488011	0.669278	2	0.155028	0	12	0.520797	22.0255	0.052613	3.5e-05	8.90476	0.548246	22.0721	0.034378	0.02017	8.93182	3.04	0	1	0	0.333333	0.3357	0
6003892010	600389	C26	C2010	2010	Eastern China	Eastern China2010	21.8737	C26C2010	Jiangsu Province	Jiangsu Province2010	1	Nantong City	0.037664	-0.037664	0.555556	0.2	1	0	0	0	0	0	10	0.486111	0.47619	0.512195	0.488011	0.706557	2	0.083839	0.006182	9	0.538649	21.9259	0.034529	0.022936	8.77381	0.534645	21.6985	0.066864	0.003199	9.05556	3.14	1	1	1	0.333333	0.2919	0.132358
6003272010	600327	F52	F2010	2010	Eastern China	Eastern China2010	21.8725	F52F2010	Jiangsu Province	Jiangsu Province2010	1	Wuxi City	0.105449	-0.105449	0.555556	0.2	1	0	0	0	0	0	15	0.68	0.47619	0.512195	0.673913	0.573074	5	0.140741	0.0002	8	0.540238	21.9259	0.033852	0.023007	8.78571	0.593621	21.8638	0.049624	0.010564	8.64	3.14	1	0	0	0.375	0.43156	0.181289
6007832010	600783	C30	C2010	2010	Eastern China	Eastern China2010	21.8607	C30C2010	Shandong Province	Shandong Province2010	1	Zibo City	0.037664	-0.037664	0.555556	0.75	1	1	1	1.5	1	1	48	0.642857	0.414286	0.509978	0.486601	0.292064	2	-0.007718	0	8	0.533536	22.0457	0.038778	0.004944	8.65714	0.60749	21.7844	0.053261	0.000265	8.47619	3.07	1	1	0	0.25	0.7303	0
4072010	407	C29	C2010	2010	Eastern China	Eastern China2010	21.8594	C29C2010	Shandong Province	Shandong Province2010	1	Jinan City	0.037664	-0.037664	0.555556	0.75	1	1	0	0	1	1	23	0.35	0.414286	0.509978	0.486601	0.5325	2	0.000888	0.000122	11	0.530101	22.0458	0.038655	0.004943	8.61429	0.606779	21.6936	0.029925	0.017004	9.1	3.07	1	0	1	0.545455	0.0923	0
6003662010	600366	C39	C2010	2010	Eastern China	Eastern China2010	21.8498	C39C2010	Zhejiang Province	Zhejiang Province2010	1	Ningbo City	0.037664	-0.037664	0.555556	1.66667	3	0	0.8	1	0	0	9	0.544304	0.57971	0.512195	0.488011	0.364706	2	0.05922	0.006004	9	0.519484	21.8368	0.022956	0.037453	9.42029	0.489834	21.4089	-0.015803	0.015237	8.5443	3.15	1	0	1	0.333333	0.3807	0.212653
6006502010	600650	G58	G2010	2010	Eastern China	Eastern China2010	21.8482	G58G2010	Shanghai	Shanghai2010	1	Shanghai	0.070221	-0.070221	0.555556	0.473684	0.571429	0.5	0	0	0	0	3	0.16129	0.491228	0.512195	0.368421	0.286473	6	0.135947	0.006518	11	0.503132	21.9908	0.032708	0.008631	9.16667	0.399993	22.6674	0.090756	0.000182	10.1613	3.25	1	1	0	0.363636	0.3854	0
6010082010	601008	G58	G2010	2010	Eastern China	Eastern China2010	21.8402	G58G2010	Jiangsu Province	Jiangsu Province2010	1	Lianyungang City	0.070221	-0.070221	0.555556	0.2	1	0	0	0	0	0	2	0.16129	0.47619	0.512195	0.368421	0.414425	6	0.040559	0	9	0.542126	21.9263	0.035044	0.02301	8.77381	0.395865	22.6677	0.093833	0.000392	10.2258	3.14	1	1	0	0.333333	0.4881	0
6006362010	600636	C26	C2010	2010	Eastern China	Eastern China2010	21.8365	C26C2010	Shanghai	Shanghai2010	1	Shanghai	0.037664	-0.037664	0.555556	0.473684	0.571429	0.5	0	0	0	0	8	0.486111	0.491228	0.512195	0.488011	0.651863	2	0.128246	0.000104	9	0.499927	21.9909	0.032776	0.008688	9.18421	0.535405	21.699	0.066247	0.003284	9.05556	3.25	1	1	0	0.333333	0.3153	0.000305
6007892010	600789	C27	C2010	2010	Eastern China	Eastern China2010	21.8302	C27C2010	Shandong Province	Shandong Province2010	1	Jining City	0.037664	-0.037664	0.555556	0.75	1	1	1	0	1	1	6	0.658824	0.414286	0.509978	0.486601	0.445759	2	0.102106	2.5e-05	10	0.531341	22.0462	0.037209	0.004944	8.62857	0.451343	21.2683	0.03444	0.009102	8.77647	3.07	1	1	1	0.4	0.2459	0
6002782010	600278	F52	F2010	2010	Eastern China	Eastern China2010	21.8268	F52F2010	Shanghai	Shanghai2010	1	Shanghai	0.105449	-0.105449	0.555556	0.473684	0.571429	0.5	0	0	0	0	2	0.68	0.491228	0.512195	0.673913	0.383914	5	0.026704	0	9	0.502277	21.991	0.033667	0.008689	9.18421	0.596143	21.8644	0.051145	0.010567	8.62667	3.25	1	1	0	0.333333	0.6539	0
6003052010	600305	C14	C2010	2010	Eastern China	Eastern China2010	21.8266	C14C2010	Jiangsu Province	Jiangsu Province2010	1	Zhenjiang City	0.037664	-0.037664	0.555556	0.2	1	0	1	0	0	0	9	1	0.47619	0.512195	0.488011	0.847501	2	0.05077	0	9	0.536971	21.9264	0.034923	0.02301	8.77381	0.489748	21.8682	0.051721	0.001501	8	3.14	1	1	0	0.333333	0.5194	0
5512010	551	C34	C2010	2010	Eastern China	Eastern China2010	21.816	C34C2010	Jiangsu Province	Jiangsu Province2010	1	Suzhou City	0.037664	-0.037664	0.555556	0.2	1	0	0	0	1	1	12	0.323529	0.464286	0.509978	0.486601	0.465396	2	0.047495	0	11	0.541519	21.9265	0.034962	0.02301	8.75	0.504416	21.5057	0.036334	0.005047	8.97059	3.14	1	1	0	0.363636	0.337	0
6002292010	600229	C26	C2010	2010	Eastern China	Eastern China2010	21.8153	C26C2010	Shandong Province	Shandong Province2010	1	Qingdao City	0.037664	-0.037664	0.555556	0.75	1	1	0	0	0	0	5	0.486111	0.428571	0.512195	0.488011	0.513939	2	-0.034441	0.000337	11	0.530367	22.0464	0.03916	0.00494	8.61429	0.53732	21.6993	0.068506	0.003281	9.02778	3.07	1	1	0	0.363636	0.3426	0
9052010	905	G58	G2010	2010	Eastern China	Eastern China2010	21.815	G58G2010	Fujian Province	Fujian Province2010	1	Xiamen City	0.070221	-0.070221	0.555556	0.5	0	0	0	0	1	1	5	0.129032	0.795455	0.509978	0.350877	0.412979	6	0.098569	0	9	0.576125	21.9568	-0.037295	0.016599	8.79545	0.395912	22.6685	0.091962	0.000392	10.2258	3.06	1	1	0	0.333333	0.5513	0.206958
4212010	421	O79	O2010	2010	Eastern China	Eastern China2010	21.8145	O79O2010	Jiangsu Province	Jiangsu Province2010	1	Nanjing City	0.360462	-0.360462	0.555556	0.2	1	0	0	0	0	0	6	0	0.47619	0.512195	0.5	0.636461	14	0.150328	0.00017	8	0.539483	21.9266	0.033737	0.023008	8.78571	0.430123	21.795	0.123598	0.000256	9	3.14	1	1	0	0.375	0.3006	0
6000742010	600074	C29	C2010	2010	Eastern China	Eastern China2010	21.81	C29C2010	Jiangsu Province	Jiangsu Province2010	1	Nanjing City	0.037664	-0.037664	0.555556	0.2	1	0	0	0	0	0	11	0.4	0.47619	0.512195	0.488011	0.823445	2	0.10724	0	9	0.537257	21.9266	0.03425	0.02301	8.77381	0.592231	21.6961	0.024607	0.01701	9.2	3.14	1	0	0	0.333333	0.2166	0
6002832010	600283	D44	D2010	2010	Eastern China	Eastern China2010	21.8036	D44D2010	Zhejiang Province	Zhejiang Province2010	1	Hangzhou City	0.09127	-0.09127	0.555556	1.66667	3	0	1	1	1	1	10	0.357143	0.565217	0.509978	0.369231	0.535534	3	0.016205	0	11	0.517009	21.8375	0.023579	0.03754	9.3913	0.629734	22.7814	0.062879	0.001201	9.875	3.15	1	1	0	0.363636	0.2555	0.186125
6002002010	600200	C27	C2010	2010	Eastern China	Eastern China2010	21.8035	C27C2010	Jiangsu Province	Jiangsu Province2010	1	Suzhou City	0.037664	-0.037664	0.555556	0.2	1	0	1	0	3	1	13	0.635294	0.440476	0.505543	0.48378	0.663114	2	-0.010899	0.000656	8	0.539166	21.9267	0.035657	0.023002	8.78571	0.448786	21.2686	0.035769	0.009094	8.8	3.14	1	0	0	0.5	0.2129	0
6006372010	600637	C39	C2010	2010	Eastern China	Eastern China2010	21.8007	C39C2010	Shanghai	Shanghai2010	1	Shanghai	0.037664	-0.037664	0.555556	0.473684	0.571429	0.5	0.8	1	0	0	20	0.544304	0.491228	0.512195	0.488011	0.533434	2	0.027169	0	9	0.500965	21.9912	0.033663	0.008689	9.18421	0.487698	21.4095	-0.015397	0.015313	8.5443	3.25	1	1	0	0.333333	0.4224	0
6006622010	600662	O79	O2010	2010	Eastern China	Eastern China2010	21.795	O79O2010	Shanghai	Shanghai2010	1	Shanghai	0.360462	-0.360462	0.555556	0.473684	0.571429	0.5	0	0	0	0	5	0	0.491228	0.512195	0.5	0.430123	14	0.123598	0.000256	9	0.501872	21.9913	0.032817	0.008686	9.18421	0.636461	21.8145	0.150328	0.00017	8	3.25	1	1	0	0.444444	0.3251	0
6006822010	600682	F52	F2010	2010	Eastern China	Eastern China2010	21.7862	F52F2010	Jiangsu Province	Jiangsu Province2010	1	Nanjing City	0.105449	-0.105449	0.555556	0.2	1	0	0	0	0	0	16	0.68	0.47619	0.512195	0.673913	0.629043	5	0.045614	0.000305	9	0.539571	21.9269	0.034984	0.023006	8.77381	0.592875	21.8649	0.050893	0.010563	8.62667	3.14	1	0	0	0.333333	0.1574	0
6006262010	600626	K70	K2010	2010	Eastern China	Eastern China2010	21.7837	K70K2010	Shanghai	Shanghai2010	1	Shanghai	0.045283	-0.045283	0.555556	0.473684	0.571429	0.5	0	0	1	1	8	1.04286	0.482456	0.509978	1.04286	0.335077	10	0.009871	0.000882	9	0.502705	21.9914	0.033814	0.008681	9.18421	0.594175	21.8476	-0.019588	0.008711	8.38571	3.25	1	1	0	0.333333	0.3107	0.066521
6007102010	600710	C35	C2010	2010	Eastern China	Eastern China2010	21.7824	C35C2010	Jiangsu Province	Jiangsu Province2010	1	Changzhou City	0.037664	-0.037664	0.555556	0.2	1	0	0.8	0.75	0	0	4	0.463415	0.47619	0.512195	0.488011	0.493892	2	0.008797	0.000163	9	0.54118	21.9269	0.035422	0.023008	8.77381	0.562632	21.7347	0.022203	0.008232	9.04878	3.14	1	1	0	0.333333	0.3572	0
6005552010	600555	L72	L2010	2010	Eastern China	Eastern China2010	21.7675	L72L2010	Shanghai	Shanghai2010	1	Shanghai	0.405784	-0.405784	0.555556	0.473684	0.571429	0.5	0	0	1	1	25	0.416667	0.482456	0.509978	0.333333	0.373002	11	-0.069031	9.3e-06	9	0.502373	21.9915	0.034506	0.008688	9.18421	0.506186	21.2608	0.074789	0.000382	9.25	3.25	1	0	0	0.333333	0.2763	0.059009
6000592010	600059	C15	C2010	2010	Eastern China	Eastern China2010	21.7633	C15C2010	Zhejiang Province	Zhejiang Province2010	1	Shaoxing City	0.037664	-0.037664	0.555556	1.66667	3	0	0	0	1	0	1	0.52	0.565217	0.509978	0.486601	0.254465	2	0.0519	0.000166	11	0.521082	21.838	0.023062	0.037537	9.3913	0.413135	21.3976	0.093829	0.000205	9.36	3.15	1	1	0	0.363636	0.4055	0
9932010	993	D44	D2010	2010	Eastern China	Eastern China2010	21.7481	D44D2010	Fujian Province	Fujian Province2010	1	Ningde City	0.09127	-0.09127	0.555556	0.5	0	0	1	1	0	0	6	0.375	0.818182	0.512195	0.384615	0.418984	3	0.043007	0	9	0.575988	21.9583	-0.036032	0.016599	8.79545	0.631815	22.7824	0.0624	0.001201	9.91071	3.06	1	1	0	0.333333	0.5321	0
9192010	919	C27	C2010	2010	Eastern China	Eastern China2010	21.7326	C27C2010	Jiangsu Province	Jiangsu Province2010	1	Nanjing City	0.037664	-0.037664	0.555556	0.2	1	0	1	0	0	0	4	0.670588	0.47619	0.512195	0.488011	0.19844	2	0.064805	0.001069	9	0.544698	21.9275	0.034756	0.022997	8.77381	0.454253	21.2694	0.034879	0.009089	8.78824	3.14	1	1	0	0.333333	0.4523	0
8162010	816	C34	C2010	2010	Eastern China	Eastern China2010	21.7324	C34C2010	Jiangsu Province	Jiangsu Province2010	1	Yancheng City	0.037664	-0.037664	0.555556	0.2	1	0	0	0	0	0	20	0.352941	0.47619	0.512195	0.488011	0.493323	2	0.057828	5.8e-05	7	0.541187	21.9275	0.034839	0.023009	8.79762	0.503594	21.5082	0.03603	0.005045	9.08823	3.14	1	0	0	0.428571	0.2296	1.9e-05
7562010	756	C27	C2010	2010	Eastern China	Eastern China2010	21.7311	C27C2010	Shandong Province	Shandong Province2010	1	Zibo City	0.037664	-0.037664	0.555556	0.75	1	1	1	0	0	0	7	0.670588	0.428571	0.512195	0.488011	0.374158	2	0.063149	4.6e-05	9	0.532363	22.0476	0.037766	0.004944	8.64286	0.452185	21.2694	0.034898	0.009101	8.78824	3.07	1	1	0	0.333333	0.3631	0
9092010	909	C39	C2010	2010	Eastern China	Eastern China2010	21.7048	C39C2010	Zhejiang Province	Zhejiang Province2010	1	Hangzhou City	0.037664	-0.037664	0.555556	1.66667	3	0	0.8	1	0	0	3	0.544304	0.57971	0.512195	0.488011	0.767971	2	-0.087683	0	9	0.51364	21.8389	0.025085	0.03754	9.42029	0.48473	21.4108	-0.013944	0.015313	8.5443	3.15	1	1	1	0.333333	0.5227	0
6000532010	600053	K70	K2010	2010	Eastern China	Eastern China2010	21.6797	K70K2010	Jiangxi Province	Jiangxi Province2010	1	Nanchang City	0.045283	-0.045283	0.555556	0	0	1.33333	0	0	1	1	5	1.04286	0.545455	0.509978	1.04286	0.70609	10	0.032403	1.4e-06	11	0.533825	22.1139	0.061754	0.000244	9.72727	0.588875	21.8491	-0.01991	0.008723	8.35714	2.94	0	1	0	0.363636	0.7237	0.114742
6008362010	600836	C23	C2010	2010	Eastern China	Eastern China2010	21.6781	C23C2010	Shanghai	Shanghai2010	1	Shanghai	0.037664	-0.037664	0.555556	0.473684	0.571429	0.5	0	0	1	1	6	0	0.482456	0.509978	0.486601	0.796147	2	-0.032267	0.000212	9	0.498661	21.9923	0.034184	0.008687	9.18421	0.322397	20.8689	0.105393	5.1e-05	9	3.25	1	0	0	0.333333	0.2621	0.160117
6006302010	600630	C17	C2010	2010	Eastern China	Eastern China2010	21.6709	C17C2010	Shanghai	Shanghai2010	1	Shanghai	0.037664	-0.037664	0.555556	0.473684	0.571429	0.5	0	0	0	0	1	0.208333	0.491228	0.512195	0.488011	0.445983	2	0.009621	0	9	0.501733	21.9924	0.033817	0.008689	9.18421	0.449999	21.1997	0.035004	0.000161	8.83333	3.25	1	1	0	0.444444	0.3008	0.064401
6004602010	600460	C39	C2010	2010	Eastern China	Eastern China2010	21.6652	C39C2010	Zhejiang Province	Zhejiang Province2010	1	Hangzhou City	0.037664	-0.037664	0.555556	1.66667	3	0	0.8	1	0	0	2	0.544304	0.57971	0.512195	0.488011	0.348963	2	0.118475	0.066605	11	0.519713	21.8395	0.022097	0.036574	9.3913	0.490033	21.4113	-0.016553	0.01447	8.51899	3.15	1	0	0	0.454545	0.4733	-2e-06
6004862010	600486	C26	C2010	2010	Eastern China	Eastern China2010	21.6642	C26C2010	Jiangsu Province	Jiangsu Province2010	1	Yangzhou City	0.037664	-0.037664	0.555556	0.2	1	0	0	0	0	0	4	0.486111	0.47619	0.512195	0.488011	0.32913	2	0.147097	0	9	0.543142	21.9284	0.033776	0.02301	8.77381	0.539887	21.7014	0.065985	0.003285	9.05556	3.14	1	1	1	0.333333	0.3617	0.170686
6007752010	600775	C39	C2010	2010	Eastern China	Eastern China2010	21.664	C39C2010	Jiangsu Province	Jiangsu Province2010	1	Nanjing City	0.037664	-0.037664	0.555556	0.2	1	0	0.8	1	0	0	9	0.544304	0.47619	0.512195	0.488011	0.42123	2	-0.063763	1.8e-05	0	0.542045	21.9284	0.036286	0.02301	8.88095	0.489119	21.4113	-0.014246	0.015313	8.65823	3.14	1	1	1	0	0.511	0.180148
6008262010	600826	F52	F2010	2010	Eastern China	Eastern China2010	21.6633	F52F2010	Shanghai	Shanghai2010	1	Shanghai	0.105449	-0.105449	0.555556	0.473684	0.571429	0.5	0	0	0	0	2	0.68	0.491228	0.512195	0.673913	0.249202	5	0.002787	5e-06	9	0.503459	21.9924	0.033877	0.008689	9.18421	0.59794	21.8666	0.051464	0.010567	8.62667	3.25	1	1	0	0.333333	0.5217	0
6009812010	600981	F52	F2010	2010	Eastern China	Eastern China2010	21.6555	F52F2010	Jiangsu Province	Jiangsu Province2010	1	Nanjing City	0.105449	-0.105449	0.555556	0.2	1	0	0	0	0	0	13	0.68	0.47619	0.512195	0.673913	0.607607	5	-0.022228	0.000566	9	0.539827	21.9285	0.035792	0.023003	8.77381	0.593161	21.8667	0.051797	0.010559	8.62667	3.14	1	1	0	0.333333	0.531386	0
8682010	868	C36	C2010	2010	Eastern China	Eastern China2010	21.6542	C36C2010	Anhui Province	Anhui Province2010	1	Hefei City	0.037664	-0.037664	0.555556	0.5	0.666667	0.090909	0.666667	1	0	0	6	0.482759	0.380952	0.512195	0.488011	0.689256	2	0.052224	1.4e-05	11	0.520321	22.0308	0.055061	3.5e-05	8.92857	0.616418	22.3889	0.045202	0.001013	8.68966	3.04	0	1	0	0.363636	0.2348	0.051163
6172010	617	C34	C2010	2010	Eastern China	Eastern China2010	21.651	C34C2010	Shandong Province	Shandong Province2010	1	Jinan City	0.037664	-0.037664	0.555556	0.75	1	1	0	0	0	0	1	0.352941	0.428571	0.512195	0.488011	0.665082	2	-0.010342	8e-06	5	0.528207	22.0487	0.038816	0.004944	8.7	0.498543	21.5105	0.038035	0.005047	9.14706	3.07	1	1	0	0.4	0.6	0
6005292010	600529	C30	C2010	2010	Eastern China	Eastern China2010	21.649	C30C2010	Shandong Province	Shandong Province2010	1	Zibo City	0.037664	-0.037664	0.555556	0.75	1	1	1	1.5	0	0	5	0.666667	0.428571	0.512195	0.488011	0.308414	2	0.08599	0.000613	8	0.533303	22.0488	0.037439	0.004936	8.65714	0.6071	21.7895	0.05103	0.000251	8.47619	3.07	1	1	0	0.375	0.1847	0
6007502010	600750	C27	C2010	2010	Eastern China	Eastern China2010	21.642	C27C2010	Jiangxi Province	Jiangxi Province2010	1	Jingdezhen City	0.037664	-0.037664	0.555556	0	0	1.33333	1	0	0	0	2	0.670588	0.590909	0.512195	0.488011	0.290072	2	0.088704	0	11	0.552734	22.1156	0.059195	0.000244	9.72727	0.453175	21.2705	0.034598	0.009102	8.76471	2.94	0	1	0	0.363636	0.4149	0.2426
6003362010	600336	C38	C2010	2010	Eastern China	Eastern China2010	21.6384	C38C2010	Shandong Province	Shandong Province2010	1	Qingdao City	0.037664	-0.037664	0.555556	0.75	1	1	0.4	0.5	0	0	8	0.454545	0.428571	0.512195	0.488011	0.771882	2	0.023545	0	8	0.526682	22.0489	0.038331	0.004944	8.65714	0.545914	22.0775	0.037366	0.02017	9.02273	3.07	1	1	0	0.375	0.496089	0
6006022010	600602	C39	C2010	2010	Eastern China	Eastern China2010	21.6334	C39C2010	Shanghai	Shanghai2010	1	Shanghai	0.037664	-0.037664	0.555556	0.473684	0.571429	0.5	0.8	1	1	1	7	0.531646	0.482456	0.509978	0.486601	0.07811	2	-0.030427	3.1e-06	9	0.50496	21.9927	0.034168	0.008689	9.18421	0.493462	21.4117	-0.014668	0.015313	8.5443	3.25	1	1	0	0.333333	0.3007	0
4112010	411	F51	F2010	2010	Eastern China	Eastern China2010	21.6259	F51F2010	Zhejiang Province	Zhejiang Province2010	1	Hangzhou City	0.105449	-0.105449	0.555556	1.66667	3	0	0	0	0	0	11	0.6875	0.57971	0.512195	0.673913	0.81415	5	0.036958	2.4e-05	9	0.512971	21.84	0.023279	0.037539	9.42029	0.497323	21.5798	0.001414	0.004742	9.1875	3.15	1	1	0	0.333333	0.2135	0.201514
6005722010	600572	C27	C2010	2010	Eastern China	Eastern China2010	21.6248	C27C2010	Zhejiang Province	Zhejiang Province2010	1	Lanxi City	0.037664	-0.037664	0.555556	1.66667	3	0	1	0	0	0	37	0.670588	0.57971	0.512195	0.488011	0.303369	2	0.051119	0.000134	9	0.520373	21.84	0.023073	0.037538	9.42029	0.453018	21.2707	0.03504	0.0091	8.78824	3.15	1	0	0	0.333333	0.3436	0.155389
6002902010	600290	C35	C2010	2010	Eastern China	Eastern China2010	21.6179	C35C2010	Jiangsu Province	Jiangsu Province2010	1	Suzhou City	0.037664	-0.037664	0.555556	0.2	1	0	0.8	0.75	2	1	12	0.414634	0.452381	0.507761	0.48519	0.614032	2	-0.05353	0	9	0.53975	21.9289	0.036164	0.02301	8.77381	0.559701	21.7387	0.023723	0.008236	9.04878	3.14	1	0	0	0.333333	0.4569	0.122221
6552010	655	B08	B2010	2010	Eastern China	Eastern China2010	21.615	B08B2010	Shandong Province	Shandong Province2010	1	Zibo City	0.137637	-0.137637	0.555556	0.75	1	1	0	0	0	0	1	0	0.428571	0.512195	0.405405	0.113821	1	0.129408	0	10	0.536083	22.0493	0.036819	0.004944	8.62857	0.313195	20.922	0.039383	0	9	3.07	1	1	0	0.4	0.5841	0
6002732010	600273	C17	C2010	2010	Eastern China	Eastern China2010	21.6077	C17C2010	Jiangsu Province	Jiangsu Province2010	1	Zhangjiagang City	0.037664	-0.037664	0.555556	0.2	1	0	0	0	0	0	18	0.208333	0.47619	0.512195	0.488011	0.610588	2	0.050764	0	9	0.539791	21.929	0.034923	0.02301	8.77381	0.44314	21.2023	0.03329	0.000161	8.83333	3.14	1	0	1	0.333333	0.5097	0.179352
6003982010	600398	C17	C2010	2010	Eastern China	Eastern China2010	21.603	C17C2010	Jiangsu Province	Jiangsu Province2010	1	Jiangyin City	0.037664	-0.037664	0.555556	0.2	1	0	0	0	0	0	3	0.208333	0.47619	0.512195	0.488011	0.176154	2	0.087019	0	5	0.544963	21.9291	0.034491	0.02301	8.82143	0.461242	21.2025	0.031779	0.000161	9	3.14	1	1	0	0.4	0.2329	0
6008542010	600854	C38	C2010	2010	Eastern China	Eastern China2010	21.6028	C38C2010	Jiangsu Province	Jiangsu Province2010	1	Taizhou City	0.037664	-0.037664	0.555556	0.2	1	0	0.4	0.5	0	0	1	0.454545	0.47619	0.512195	0.488011	0.222599	2	-0.054259	8.7e-05	9	0.54441	21.9291	0.036173	0.023009	8.77381	0.558398	22.0783	0.039134	0.020168	9	3.14	1	0	0	0.333333	0.2492	0
6000542010	600054	L72	L2010	2010	Eastern China	Eastern China2010	21.5885	L72L2010	Anhui Province	Anhui Province2010	1	Huangshan City	0.405784	-0.405784	0.555556	0.5	0.666667	0.090909	0	0	0	0	1	0.5	0.380952	0.512195	0.4	0.371677	11	0.107397	1e-05	9	0.527883	22.0324	0.053747	3.5e-05	8.97619	0.506296	21.2757	0.060087	0.000381	9.25	3.04	0	1	0	0.333333	0.4195	0
6000722010	600072	C35	C2010	2010	Eastern China	Eastern China2010	21.5876	C35C2010	Shanghai	Shanghai2010	1	Shanghai	0.037664	-0.037664	0.555556	0.473684	0.571429	0.5	0.8	0.75	0	0	3	0.463415	0.491228	0.512195	0.488011	0.387738	2	-0.022986	0.00015	9	0.502244	21.9931	0.034103	0.008687	9.18421	0.565221	21.7394	0.022978	0.008232	9.04878	3.25	1	1	0	0.333333	0.4	0
8872010	887	C29	C2010	2010	Eastern China	Eastern China2010	21.5789	C29C2010	Anhui Province	Anhui Province2010	1	Xuancheng City	0.037664	-0.037664	0.555556	0.5	0.666667	0.090909	0	0	1	1	28	0.35	0.357143	0.509978	0.486601	0.511038	2	0.068133	0	7	0.524565	22.0326	0.054682	3.5e-05	9.02381	0.607852	21.7076	0.026563	0.01701	9.3	3.04	0	0	0	0.428571	0.5687	0.231781
9252010	925	C35	C2010	2010	Eastern China	Eastern China2010	21.5525	C35C2010	Zhejiang Province	Zhejiang Province2010	1	Hangzhou City	0.037664	-0.037664	0.555556	1.66667	3	0	0.8	0.75	1	1	20	0.439024	0.565217	0.509978	0.486601	0.734818	2	-0.024924	0	11	0.51412	21.8411	0.024175	0.03754	9.3913	0.556755	21.7403	0.023025	0.008236	9	3.15	1	1	0	0.363636	0.3205	0.07224
6006212010	600621	C39	C2010	2010	Eastern China	Eastern China2010	21.5487	C39C2010	Shanghai	Shanghai2010	1	Shanghai	0.037664	-0.037664	0.555556	0.473684	0.571429	0.5	0.8	1	4	1	12	0.493671	0.45614	0.503326	0.48237	0.456892	2	-0.030392	0.000365	9	0.501637	21.9934	0.034168	0.008685	9.18421	0.488667	21.4127	-0.014669	0.015309	8.5443	3.25	1	1	0	0.333333	0.2662	0
6002262010	600226	C27	C2010	2010	Eastern China	Eastern China2010	21.5289	C27C2010	Zhejiang Province	Zhejiang Province2010	1	Huzhou City	0.037664	-0.037664	0.555556	1.66667	3	0	1	0	0	0	14	0.670588	0.57971	0.512195	0.488011	0.396744	2	0.059494	0.006223	8	0.51902	21.8414	0.022952	0.03745	9.43478	0.45192	21.2718	0.034941	0.009029	8.8	3.15	1	1	1	0.375	0.3928	0.1964
6003972010	600397	B06	B2010	2010	Eastern China	Eastern China2010	21.5242	B06B2010	Jiangxi Province	Jiangxi Province2010	1	Pingxiang City	0.137637	-0.137637	0.555556	0	0	1.33333	0	0	0	0	6	0.4	0.590909	0.512195	0.405405	0.687486	1	0.123627	0	9	0.53467	22.121	0.057608	0.000244	9.81818	0.48828	23.0326	0.123306	9.1e-06	10.85	2.94	0	1	0	0.333333	0.5056	0
6006802010	600680	C39	C2010	2010	Eastern China	Eastern China2010	21.511	C39C2010	Shanghai	Shanghai2010	1	Shanghai	0.037664	-0.037664	0.555556	0.473684	0.571429	0.5	0.8	1	0	0	1	0.544304	0.491228	0.512195	0.488011	0.355125	2	-0.03855	5.3e-05	9	0.50253	21.9938	0.034239	0.008688	9.18421	0.489955	21.4132	-0.014566	0.015313	8.5443	3.25	1	1	0	0.333333	0.5145	0
6003302010	600330	C39	C2010	2010	Eastern China	Eastern China2010	21.494	C39C2010	Zhejiang Province	Zhejiang Province2010	1	Haining City	0.037664	-0.037664	0.555556	1.66667	3	0	0.8	1	2	1	20	0.518987	0.550725	0.507761	0.48519	0.366196	2	0.062043	0.090361	9	0.519463	21.8419	0.022915	0.03623	9.42029	0.489815	21.4134	-0.015839	0.014169	8.5443	3.15	1	0	1	0.333333	0.0811	0.019521
6000732010	600073	C14	C2010	2010	Eastern China	Eastern China2010	21.4938	C14C2010	Shanghai	Shanghai2010	1	Shanghai	0.037664	-0.037664	0.555556	0.473684	0.571429	0.5	1	0	1	1	7	0.888889	0.482456	0.509978	0.486601	0.60664	2	-0.001255	0.000116	9	0.500323	21.9939	0.033912	0.008688	9.18421	0.516511	21.9051	0.057502	0.001488	8	3.25	1	1	0	0.333333	0.5074	0.248418
6006682010	600668	C30	C2010	2010	Eastern China	Eastern China2010	21.4915	C30C2010	Zhejiang Province	Zhejiang Province2010	1	Jinhuang City	0.037664	-0.037664	0.555556	1.66667	3	0	1	1.5	0	0	7	0.666667	0.57971	0.512195	0.488011	0.41663	2	0.014782	0.000767	9	0.518732	21.842	0.0236	0.037529	9.42029	0.604524	21.7932	0.052725	0.000247	8.45238	3.15	1	1	0	0.333333	0.1615	0
6009872010	600987	C17	C2010	2010	Eastern China	Eastern China2010	21.4836	C17C2010	Zhejiang Province	Zhejiang Province2010	1	Hangzhou City	0.037664	-0.037664	0.555556	1.66667	3	0	0	0	0	0	11	0.208333	0.57971	0.512195	0.488011	0.240216	2	0.172937	0	9	0.521289	21.8421	0.021308	0.03754	9.42029	0.458573	21.2075	0.028199	0.000161	8.83333	3.15	1	0	0	0.333333	0.3131	0.060835
6006512010	600651	C38	C2010	2010	Eastern China	Eastern China2010	21.4786	C38C2010	Shanghai	Shanghai2010	1	Shanghai	0.037664	-0.037664	0.555556	0.473684	0.571429	0.5	0.4	0.5	1	1	9	0.431818	0.482456	0.509978	0.486601	0.444595	2	0.049819	2.6e-06	9	0.501745	21.994	0.033464	0.008689	9.18421	0.553353	22.0811	0.036769	0.02017	9	3.25	1	1	0	0.333333	0.1166	0
6003152010	600315	C26	C2010	2010	Eastern China	Eastern China2010	21.4758	C26C2010	Shanghai	Shanghai2010	1	Shanghai	0.037664	-0.037664	0.555556	0.473684	0.571429	0.5	0	0	0	0	7	0.486111	0.491228	0.512195	0.488011	0.284791	2	0.154848	0.003237	6	0.503147	21.9941	0.032543	0.00866	9.21053	0.540503	21.704	0.065877	0.00324	9.09722	3.25	1	1	0	0.333333	0.3818	0
6004672010	600467	A04	A2010	2010	Eastern China	Eastern China2010	21.4752	A04A2010	Shandong Province	Shandong Province2010	1	Weihai City	0.613965	-0.613965	0.555556	0.75	1	1	0	0	0	0	2	0	0.428571	0.512195	0.28	0.323761	0	0.050681	0.000778	9	0.533083	22.0513	0.037944	0.004933	8.64286	0.633517	20.8735	0.052198	8.1e-06	8.5	3.07	1	0	0	0.333333	0.4621	0.207617
6007842010	600784	C31	C2010	2010	Eastern China	Eastern China2010	21.4687	C31C2010	Shandong Province	Shandong Province2010	1	Jinan City	0.037664	-0.037664	0.555556	0.75	1	1	0.083333	0.090909	1	1	15	0.208333	0.414286	0.509978	0.486601	0.697475	2	-0.02729	3.1e-05	12	0.527745	22.0513	0.039058	0.004944	8.6	0.646499	23.6273	0.029923	7.6e-05	10.375	3.07	1	1	1	0.333333	0.1452	0
6008242010	600824	F52	F2010	2010	Eastern China	Eastern China2010	21.4635	F52F2010	Shanghai	Shanghai2010	1	Shanghai	0.105449	-0.105449	0.555556	0.473684	0.571429	0.5	0	0	0	0	1	0.68	0.491228	0.512195	0.673913	0.352361	5	0.065085	0.000141	9	0.502554	21.9942	0.03333	0.008687	9.18421	0.596564	21.8692	0.050633	0.010565	8.62667	3.25	1	1	0	0.444444	0.3904	0
6009602010	600960	C37	C2010	2010	Eastern China	Eastern China2010	21.4532	C37C2010	Shandong Province	Shandong Province2010	1	Binzhou City	0.037664	-0.037664	0.555556	0.75	1	1	0	0	0	0	8	0.115385	0.428571	0.512195	0.488011	0.611456	2	0.137811	0	9	0.528974	22.0516	0.036699	0.004944	8.64286	0.469728	21.0139	0.051964	0.015078	9.96154	3.07	1	1	0	0.333333	0.4967	0
6002552010	600255	C32	C2010	2010	Eastern China	Eastern China2010	21.444	C32C2010	Anhui Province	Anhui Province2010	1	Wuhu City	0.037664	-0.037664	0.555556	0.5	0.666667	0.090909	1	1	0	0	11	0.615385	0.380952	0.512195	0.488011	0.421268	2	-0.023664	0	12	0.526702	22.0358	0.056868	3.5e-05	8.90476	0.639861	22.7568	0.012475	0.000124	9.96154	3.04	0	0	0	0.333333	0.2874	0.210416
6005212010	600521	C27	C2010	2010	Eastern China	Eastern China2010	21.4432	C27C2010	Zhejiang Province	Zhejiang Province2010	1	Linhai City	0.037664	-0.037664	0.555556	1.66667	3	0	1	0	0	0	10	0.670588	0.57971	0.512195	0.488011	0.358241	2	0.14578	0.262841	9	0.519578	21.8427	0.021702	0.03373	9.42029	0.452373	21.2728	0.033926	0.00601	8.78824	3.15	1	0	1	0.333333	0.261	0
6003752010	600375	C36	C2010	2010	Eastern China	Eastern China2010	21.4425	C36C2010	Anhui Province	Anhui Province2010	1	Maanshan City	0.037664	-0.037664	0.555556	0.5	0.666667	0.090909	0.666667	1	0	0	7	0.482759	0.380952	0.512195	0.488011	0.601647	2	0.152405	1.7e-05	9	0.522407	22.0359	0.052676	3.4e-05	8.97619	0.619439	22.3962	0.041748	0.001013	8.75862	3.04	0	1	0	0.333333	0.3073	0.19499
6008302010	600830	F52	F2010	2010	Eastern China	Eastern China2010	21.4418	F52F2010	Zhejiang Province	Zhejiang Province2010	1	Ningbo City	0.105449	-0.105449	0.555556	1.66667	3	0	0	0	2	1	16	0.653333	0.550725	0.507761	0.652174	0.244842	5	-0.13129	0.002058	9	0.521222	21.8427	0.025717	0.03751	9.42029	0.597998	21.8695	0.053251	0.010539	8.62667	3.15	1	1	0	0.333333	0.1148	0
6002182010	600218	C34	C2010	2010	Eastern China	Eastern China2010	21.4332	C34C2010	Anhui Province	Anhui Province2010	1	Chuzhou City	0.037664	-0.037664	0.555556	0.5	0.666667	0.090909	0	0	1	1	5	0.323529	0.357143	0.509978	0.486601	0.468321	2	0.021428	0.000129	11	0.525582	22.0361	0.055794	3.2e-05	8.92857	0.50433	21.517	0.037101	0.005043	8.97059	3.04	0	1	0	0.363636	0.4439	0
6002322010	600232	C17	C2010	2010	Eastern China	Eastern China2010	21.4319	C17C2010	Zhejiang Province	Zhejiang Province2010	1	Zhoushan City	0.037664	-0.037664	0.555556	1.66667	3	0	0	0	0	0	5	0.208333	0.57971	0.512195	0.488011	0.380756	2	0.106417	0	9	0.519252	21.8428	0.022272	0.03754	9.42029	0.452717	21.2097	0.030971	0.000161	8.83333	3.15	1	0	0	0.333333	0.4687	0.009374
6005262010	600526	C35	C2010	2010	Eastern China	Eastern China2010	21.4302	C35C2010	Zhejiang Province	Zhejiang Province2010	1	Zhuji City	0.037664	-0.037664	0.555556	1.66667	3	0	0.8	0.75	0	0	5	0.463415	0.57971	0.512195	0.488011	0.745239	2	0.055917	0	11	0.513969	21.8429	0.023004	0.03754	9.3913	0.556501	21.7432	0.021053	0.008236	9	3.15	1	1	0	0.363636	0.3572	0
6005572010	600557	C27	C2010	2010	Eastern China	Eastern China2010	21.4101	C27C2010	Jiangsu Province	Jiangsu Province2010	1	Lianyungang City	0.037664	-0.037664	0.555556	0.2	1	0	1	0	1	1	7	0.658824	0.464286	0.509978	0.486601	0.373934	2	0.083724	0.040971	7	0.542608	21.9314	0.03453	0.022522	8.79762	0.452188	21.2732	0.034656	0.00862	8.81176	3.14	1	0	1	0.428571	0.2611	0.130341
6005172010	600517	C38	C2010	2010	Eastern China	Eastern China2010	21.404	C38C2010	Shanghai	Shanghai2010	1	Shanghai	0.037664	-0.037664	0.555556	0.473684	0.571429	0.5	0.4	0.5	0	0	2	0.454545	0.491228	0.512195	0.488011	0.265412	2	0.078533	0	11	0.503317	21.9947	0.033212	0.008689	9.16667	0.557425	22.0828	0.036116	0.02017	8.95455	3.25	1	0	0	0.363636	0.2356	0
6009862010	600986	E47	E2010	2010	Eastern China	Eastern China2010	21.3959	E47E2010	Shandong Province	Shandong Province2010	1	Dongying City	0.639784	-0.639784	0.555556	0.75	1	1	0	0	0	0	35	0.666667	0.428571	0.512195	0.48	0.650603	4	0.091528	0	7	0.528414	22.0524	0.03736	0.004944	8.67143	0.715504	23.657	0.005074	0.061909	7.66667	3.07	1	0	0	0.428571	0.19	0.073443
6002352010	600235	C22	C2010	2010	Eastern China	Eastern China2010	21.3867	C22C2010	Zhejiang Province	Zhejiang Province2010	1	Jiaxing City	0.037664	-0.037664	0.555556	1.66667	3	0	0	0	1	1	10	0.25	0.565217	0.509978	0.486601	0.46501	2	0.101072	0	9	0.518031	21.8435	0.022349	0.03754	9.42029	0.673245	21.8798	0.024636	0.000448	9.75	3.15	1	1	0	0.333333	0.5122	0.19512
6001712010	600171	C39	C2010	2010	Eastern China	Eastern China2010	21.3821	C39C2010	Shanghai	Shanghai2010	1	Shanghai	0.037664	-0.037664	0.555556	0.473684	0.571429	0.5	0.8	1	0	0	9	0.544304	0.491228	0.512195	0.488011	0.118607	2	0.034153	0.000178	7	0.504604	21.9949	0.033601	0.008687	9.20175	0.492949	21.4148	-0.015486	0.015311	8.56962	3.25	1	1	1	0.428571	0.2781	0
6007342010	600734	K70	K2010	2010	Eastern China	Eastern China2010	21.381	K70K2010	Fujian Province	Fujian Province2010	1	Fuzhou City	0.045283	-0.045283	0.555556	0.5	0	0	0	0	2	1	15	1.02857	0.772727	0.507761	1.02857	0.780774	10	0.082681	0	9	0.567766	21.9666	-0.036934	0.016599	8.79545	0.587808	21.8534	-0.020628	0.008723	8.38571	3.06	1	0	0	0.333333	0.2046	0.02046
9972010	997	I65	I2010	2010	Eastern China	Eastern China2010	21.3804	I65I2010	Fujian Province	Fujian Province2010	1	Fuzhou City	0.82126	-0.82126	0.555556	0.5	0	0	0	0	0	0	13	0.347826	0.818182	0.512195	0.472222	0.303197	8	-0.041706	0.004159	8	0.57862	21.9666	-0.034107	0.016505	8.81818	0.482589	20.6436	0.060377	0.072241	9.30435	3.06	1	0	0	0.375	0.3606	0.141977
6001992010	600199	C15	C2010	2010	Eastern China	Eastern China2010	21.3756	C15C2010	Anhui Province	Anhui Province2010	1	Fuyang City	0.037664	-0.037664	0.555556	0.5	0.666667	0.090909	0	0	1	1	2	0.52	0.357143	0.509978	0.486601	0.287195	2	0.090372	8.4e-05	9	0.529894	22.0375	0.054153	3.3e-05	8.97619	0.411826	21.4131	0.09229	0.000208	9.44	3.04	0	1	0	0.333333	0.3207	0
6006142010	600614	C29	C2010	2010	Eastern China	Eastern China2010	21.3654	C29C2010	Shanghai	Shanghai2010	1	Shanghai	0.037664	-0.037664	0.555556	0.473684	0.571429	0.5	0	0	1	1	24	0.35	0.482456	0.509978	0.486601	0.574671	2	-0.024208	0	6	0.500604	21.995	0.034113	0.008689	9.21053	0.60467	21.7183	0.03118	0.01701	9.35	3.25	1	0	0	0.333333	0.3607	0.119103
6003872010	600387	G58	G2010	2010	Eastern China	Eastern China2010	21.3564	G58G2010	Zhejiang Province	Zhejiang Province2010	1	Zhuji City	0.070221	-0.070221	0.555556	1.66667	3	0	0	0	0	0	14	0.16129	0.57971	0.512195	0.368421	0.494695	6	-0.005632	0.002434	13	0.5176	21.8439	0.023896	0.037504	9.36232	0.393276	22.6833	0.095323	0.000314	10.0968	3.15	1	0	0	0.384615	0.221	0
7132010	713	A01	A2010	2010	Eastern China	Eastern China2010	21.3558	A01A2010	Anhui Province	Anhui Province2010	1	Hefei City	0.613965	-0.613965	0.555556	0.5	0.666667	0.090909	0.333333	0.5	0	0	12	0.230769	0.380952	0.512195	0.28	0.410019	0	-0.0138	1.6e-05	9	0.52697	22.0379	0.056633	3.5e-05	8.97619	0.453399	21.5405	-0.007283	0.001297	8.92308	3.04	0	1	0	0.333333	0.3411	0
6005612010	600561	G54	G2010	2010	Eastern China	Eastern China2010	21.3519	G54G2010	Jiangxi Province	Jiangxi Province2010	1	Nanchang City	0.070221	-0.070221	0.555556	0	0	1.33333	0	0	2	1	23	0.5	0.5	0.507761	0.333333	0.595536	6	0.189097	0.001032	9	0.53885	22.1288	0.054632	0.000197	9.81818	0.440813	22.0439	0.102236	1.4e-05	10.5	2.94	0	1	0	0.333333	0.3886	0
5472010	547	C39	C2010	2010	Eastern China	Eastern China2010	21.3515	C39C2010	Fujian Province	Fujian Province2010	1	Fuzhou City	0.037664	-0.037664	0.555556	0.5	0	0	0.8	1	5	1	20	0.481013	0.704545	0.501109	0.480959	0.280524	2	0.052726	4.6e-05	7	0.579135	21.9673	-0.036253	0.016598	8.84091	0.4909	21.4152	-0.015721	0.015313	8.56962	3.06	1	0	0	0.428571	0.1996	0.133864
6011162010	601116	F52	F2010	2010	Eastern China	Eastern China2010	21.348	F52F2010	Zhejiang Province	Zhejiang Province2010	1	Ningbo City	0.105449	-0.105449	0.555556	1.66667	3	0	0	0	0	0	7	0.68	0.57971	0.512195	0.673913	0.673501	5	0.144055	0.074254	7	0.515009	21.8441	0.021727	0.036464	9.44928	0.592282	21.8708	0.04958	0.009577	8.65333	3.15	1	0	1	0.428571	0.718442	0.143688
6822010	682	I64	I2010	2010	Eastern China	Eastern China2010	21.3468	I64I2010	Shandong Province	Shandong Province2010	1	Yantai City	0.82126	-0.82126	0.555556	0.75	1	1	3	0	0	0	2	0.571429	0.428571	0.512195	0.472222	0.212441	8	0.047925	0.000207	9	0.534674	22.0531	0.037983	0.004942	8.64286	0.52273	21.0749	0.063773	0.018185	8.14286	3.07	1	1	1	0.333333	0.1974	0
5962010	596	C15	C2010	2010	Eastern China	Eastern China2010	21.3427	C15C2010	Anhui Province	Anhui Province2010	1	Bozhou City	0.037664	-0.037664	0.555556	0.5	0.666667	0.090909	0	0	0	0	1	0.56	0.380952	0.512195	0.488011	0.435138	2	0.278643	0	8	0.526372	22.0382	0.04967	3.5e-05	9	0.405908	21.4144	0.084759	0.000212	9.48	3.04	0	1	1	0.375	0.5775	0.231
7392010	739	C27	C2010	2010	Eastern China	Eastern China2010	21.3355	C27C2010	Shandong Province	Shandong Province2010	1	Qingdao City	0.037664	-0.037664	0.555556	0.75	1	1	1	0	0	0	19	0.670588	0.428571	0.512195	0.488011	0.561648	2	0.065623	0.000232	8	0.529685	22.0532	0.03773	0.004941	8.65714	0.44998	21.2741	0.034869	0.009099	8.8	3.07	1	0	0	0.375	0.2075	0
6006432010	600643	S90	S2010	2010	Eastern China	Eastern China2010	21.3295	S90S2010	Shanghai	Shanghai2010	1	Shanghai	0.058649	-0.058649	0.555556	0.473684	0.571429	0.5	1	1	2	1	25	0.843137	0.473684	0.507761	0.843137	0.320593	18	-0.06988	0.00028	7	0.502832	21.9954	0.034514	0.008686	9.20175	0.509635	21.6473	0.033584	0.014053	8.98039	3.25	1	0	0	0.285714	0.1657	0
6010072010	601007	H61	H2010	2010	Eastern China	Eastern China2010	21.3275	H61H2010	Jiangsu Province	Jiangsu Province2010	1	Nanjing City	0.258458	-0.258458	0.555556	0.2	1	0	0	0	1	1	2	0.5	0.464286	0.509978	0.571429	0.182117	7	0.034063	8e-05	10	0.544892	21.9324	0.035122	0.023009	8.7619	0.35134	20.8576	0.087886	0.000481	9.16667	3.14	1	1	0	0.4	0.4867	0
6016162010	601616	C38	C2010	2010	Eastern China	Eastern China2010	21.3238	C38C2010	Shanghai	Shanghai2010	1	Shanghai	0.037664	-0.037664	0.555556	0.473684	0.571429	0.5	0.4	0.5	0	0	7	0.454545	0.491228	0.512195	0.488011	0.587549	2	-0.021302	0.235374	11	0.500491	21.9954	0.034088	0.006624	9.16667	0.550104	22.0846	0.038385	0.01482	8.95455	3.25	1	0	1	0.363636	0.35	0
6003632010	600363	C39	C2010	2010	Eastern China	Eastern China2010	21.3228	C39C2010	Jiangxi Province	Jiangxi Province2010	1	Nanchang City	0.037664	-0.037664	0.555556	0	0	1.33333	0.8	1	0	0	12	0.544304	0.590909	0.512195	0.488011	0.412549	2	-0.013585	0	9	0.547167	22.1301	0.063845	0.000244	9.81818	0.489229	21.4156	-0.014882	0.015313	8.5443	2.94	0	1	0	0.333333	0.2041	0
6008072010	600807	K70	K2010	2010	Eastern China	Eastern China2010	21.3192	K70K2010	Shandong Province	Shandong Province2010	1	Jinan City	0.045283	-0.045283	0.555556	0.75	1	1	0	0	0	0	16	1.05714	0.428571	0.512195	1.05714	0.763334	10	-0.211512	1.9e-05	9	0.526804	22.0535	0.041689	0.004944	8.64286	0.588057	21.8542	-0.016425	0.008723	8.38571	3.07	1	0	0	0.333333	0.3279	0.033446
6008702010	600870	C39	C2010	2010	Eastern China	Eastern China2010	21.3112	C39C2010	Fujian Province	Fujian Province2010	1	Xiamen City	0.037664	-0.037664	0.555556	0.5	0	0	0.8	1	0	0	13	0.544304	0.818182	0.512195	0.488011	1.50394	2	-0.007743	7.2e-05	11	0.55133	21.9682	-0.034879	0.016598	8.75	0.475414	21.4157	-0.014956	0.015312	8.51899	3.06	1	0	1	0.363636	0.27	0.049187
9802010	980	C40	C2010	2010	Eastern China	Eastern China2010	21.3093	C40C2010	Anhui Province	Anhui Province2010	1	Huangshan City	0.037664	-0.037664	0.555556	0.5	0.666667	0.090909	0	0	0	0	10	1	0.380952	0.512195	0.488011	0.350972	2	-0.039396	0	7	0.528376	22.039	0.057243	3.5e-05	9.02381	0.436781	20.8775	0.047243	4.1e-07	8	3.04	0	0	0	0.428571	0.333	0.0333
6017002010	601700	C33	C2010	2010	Eastern China	Eastern China2010	21.2782	C33C2010	Jiangsu Province	Jiangsu Province2010	1	Changshu City	0.037664	-0.037664	0.555556	0.2	1	0	0	0	0	0	11	0.769231	0.47619	0.512195	0.488011	0.660747	2	0.03475	0.575225	9	0.539194	21.9329	0.035113	0.016162	8.77381	0.461606	21.8283	0.035113	0.00185	9	3.14	1	0	0	0.333333	0.402295	0
6005922010	600592	C34	C2010	2010	Eastern China	Eastern China2010	21.2718	C34C2010	Fujian Province	Fujian Province2010	1	Zhangzhou City	0.037664	-0.037664	0.555556	0.5	0	0	0	0	0	0	10	0.352941	0.818182	0.512195	0.488011	0.315658	2	0.032065	0	9	0.578337	21.9691	-0.035784	0.016599	8.79545	0.50882	21.5217	0.036788	0.005047	9.02941	3.06	1	1	0	0.333333	0.3139	0
6006542010	600654	C39	C2010	2010	Eastern China	Eastern China2010	21.2674	C39C2010	Shanghai	Shanghai2010	1	Shanghai	0.037664	-0.037664	0.555556	0.473684	0.571429	0.5	0.8	1	1	1	21	0.531646	0.482456	0.509978	0.486601	0.300644	2	-0.030077	0.000107	9	0.503007	21.9959	0.034165	0.008688	9.18421	0.490645	21.4163	-0.014673	0.015312	8.5443	3.25	1	1	0	0.333333	0.1292	0
6000882010	600088	R86	R2010	2010	Eastern China	Eastern China2010	21.2656	R86R2010	Jiangsu Province	Jiangsu Province2010	1	Wuxi City	0.373422	-0.373422	0.555556	0.2	1	0	0	0	0	0	1	0	0.47619	0.512195	0.166667	0.400815	17	0.192525	8.6e-05	9	0.542288	21.9331	0.033235	0.023009	8.77381	0.623948	22.5259	0.133364	0.000298	10.5	3.14	1	1	0	0.333333	0.5437	0
8112010	811	C34	C2010	2010	Eastern China	Eastern China2010	21.2649	C34C2010	Shandong Province	Shandong Province2010	1	Yantai City	0.037664	-0.037664	0.555556	0.75	1	1	0	0	1	1	13	0.323529	0.414286	0.509978	0.486601	0.571663	2	0.066203	0.000329	9	0.529542	22.0543	0.037722	0.00494	8.64286	0.50129	21.5219	0.035784	0.005037	9.02941	3.07	1	1	0	0.333333	0.2379	0.114192
6007112010	600711	B09	B2010	2010	Eastern China	Eastern China2010	21.2602	B09B2010	Fujian Province	Fujian Province2010	1	Xiamen City	0.137637	-0.137637	0.555556	0.5	0	0	0	0	2	1	19	0.454545	0.772727	0.507761	0.351351	0.439391	1	-0.050111	0	7	0.575525	21.9694	-0.033916	0.016599	8.84091	0.460958	22.5946	0.084841	0.000711	10.0909	3.06	1	0	0	0.428571	0.0927	0.030897
6003182010	600318	C30	C2010	2010	Eastern China	Eastern China2010	21.2547	C30C2010	Anhui Province	Anhui Province2010	1	Chaozhou City	0.037664	-0.037664	0.555556	0.5	0.666667	0.090909	1	1.5	0	0	24	0.666667	0.380952	0.512195	0.488011	0.689639	2	0.008068	0	5	0.520312	22.0403	0.056112	3.5e-05	9.07143	0.598023	21.7988	0.052885	0.000265	8.54762	3.04	0	0	0	0.4	0.3306	0.25483
6007302010	600730	F52	F2010	2010	Eastern China	Eastern China2010	21.2545	F52F2010	Shanghai	Shanghai2010	1	Shanghai	0.105449	-0.105449	0.555556	0.473684	0.571429	0.5	0	0	0	0	9	0.68	0.491228	0.512195	0.673913	0.459735	5	-0.093815	0	9	0.501612	21.996	0.034724	0.008689	9.18421	0.595132	21.872	0.052752	0.010567	8.62667	3.25	1	0	1	0.333333	0.2437	0.152311
7532010	753	F51	F2010	2010	Eastern China	Eastern China2010	21.2391	F51F2010	Fujian Province	Fujian Province2010	1	Zhangzhou City	0.105449	-0.105449	0.555556	0.5	0	0	0	0	2	1	14	0.5625	0.772727	0.507761	0.652174	0.649798	5	-0.103382	0	7	0.570743	21.9698	-0.032705	0.016599	8.84091	0.507595	21.604	0.010185	0.004744	9.3125	3.06	1	1	0	0.428571	0.1623	0
6000812010	600081	C36	C2010	2010	Eastern China	Eastern China2010	21.2379	C36C2010	Shanghai	Shanghai2010	1	Shanghai	0.037664	-0.037664	0.555556	0.473684	0.571429	0.5	0.666667	1	0	0	4	0.482759	0.491228	0.512195	0.488011	0.610457	2	0.040843	0	9	0.50029	21.9962	0.033543	0.008689	9.18421	0.619135	22.4033	0.045594	0.001014	8.75862	3.25	1	1	0	0.333333	0.65	0.288994
9772010	977	C39	C2010	2010	Eastern China	Eastern China2010	21.217	C39C2010	Shandong Province	Shandong Province2010	1	Jinan City	0.037664	-0.037664	0.555556	0.75	1	1	0.8	1	0	0	6	0.544304	0.428571	0.512195	0.488011	0.363897	2	0.017561	0	6	0.53251	22.0549	0.038417	0.004944	8.68571	0.489844	21.4169	-0.015276	0.015313	8.58228	3.07	1	1	0	0.333333	0.4832	0.295332
9572010	957	C36	C2010	2010	Eastern China	Eastern China2010	21.2161	C36C2010	Shandong Province	Shandong Province2010	1	Liaocheng City	0.037664	-0.037664	0.555556	0.75	1	1	0.666667	1	0	0	4	0.482759	0.428571	0.512195	0.488011	0.640666	2	0.066205	0.000145	0	0.528556	22.055	0.037722	0.004942	8.77143	0.618094	22.404	0.04472	0.001009	9.06897	3.07	1	1	0	0	0.2172	0.106428
6008432010	600843	C35	C2010	2010	Eastern China	Eastern China2010	21.2122	C35C2010	Shanghai	Shanghai2010	1	Shanghai	0.037664	-0.037664	0.555556	0.473684	0.571429	0.5	0.8	0.75	3	1	13	0.390244	0.464912	0.505543	0.48378	0.572467	2	-0.041728	0.000203	8	0.500623	21.9964	0.034267	0.008687	9.19298	0.560715	21.7486	0.023435	0.008231	9.07317	3.25	1	1	0	0.375	0.2439	0
6005702010	600570	I65	I2010	2010	Eastern China	Eastern China2010	21.1924	I65I2010	Zhejiang Province	Zhejiang Province2010	1	Hangzhou City	0.82126	-0.82126	0.555556	1.66667	3	0	0	0	0	0	15	0.347826	0.57971	0.512195	0.472222	0.322533	8	0.108456	0.100887	11	0.520096	21.8463	0.022242	0.036078	9.3913	0.481749	20.6518	0.053848	0.068035	9.17391	3.15	1	0	0	0.363636	0.2138	0.041691
6008822010	600882	C26	C2010	2010	Eastern China	Eastern China2010	21.1916	C26C2010	Shandong Province	Shandong Province2010	1	Zibo City	0.037664	-0.037664	0.555556	0.75	1	1	0	0	0	0	17	0.486111	0.428571	0.512195	0.488011	0.779167	2	-0.061949	5.5e-05	10	0.526578	22.0553	0.039553	0.004944	8.62857	0.533637	21.708	0.068888	0.003284	9.04167	3.07	1	1	0	0.4	0.3054	0
6003702010	600370	C17	C2010	2010	Eastern China	Eastern China2010	21.1685	C17C2010	Jiangsu Province	Jiangsu Province2010	1	Jiangyin City	0.037664	-0.037664	0.555556	0.2	1	0	0	0	0	0	8	0.208333	0.47619	0.512195	0.488011	0.146696	2	0.124618	0.000772	7	0.545314	21.9343	0.034044	0.023001	8.79762	0.462469	21.2207	0.030213	0.000129	8.91667	3.14	1	0	0	0.428571	0.5033	0.192895
6002032010	600203	C39	C2010	2010	Eastern China	Eastern China2010	21.1568	C39C2010	Fujian Province	Fujian Province2010	1	Fuzhou City	0.037664	-0.037664	0.555556	0.5	0	0	0.8	1	0	0	5	0.544304	0.818182	0.512195	0.488011	0.737418	2	0.02698	0	9	0.568751	21.9717	-0.035668	0.016599	8.79545	0.485116	21.4177	-0.015395	0.015313	8.5443	3.06	1	1	0	0.333333	0.3876	0
6632010	663	A02	A2010	2010	Eastern China	Eastern China2010	21.143	A02A2010	Fujian Province	Fujian Province2010	1	Yongan City	0.613965	-0.613965	0.555556	0.5	0	0	0	0	0	0	10	0	0.818182	0.512195	0.28	0.718408	0	-0.016725	1.1e-05	9	0.569183	21.972	-0.034675	0.016599	8.79545	0.524711	21.0258	-0.031875	1.4e-05	10	3.06	1	1	0	0.333333	0.32	0
6006932010	600693	F52	F2010	2010	Eastern China	Eastern China2010	21.1384	F52F2010	Fujian Province	Fujian Province2010	1	Fuzhou City	0.105449	-0.105449	0.555556	0.5	0	0	0	0	0	0	33	0.68	0.818182	0.512195	0.673913	0.528355	5	0.174008	0	10	0.573503	21.9721	-0.03901	0.016599	8.77273	0.594218	21.8736	0.049181	0.010567	8.61333	3.06	1	0	0	0.4	0.1751	0.026265
6001192010	600119	S90	S2010	2010	Eastern China	Eastern China2010	21.1296	S90S2010	Shanghai	Shanghai2010	1	Shanghai	0.058649	-0.058649	0.555556	0.473684	0.571429	0.5	1	1	0	0	10	0.882353	0.491228	0.512195	0.882353	0.535701	18	-0.13034	4.5e-05	6	0.500946	21.9971	0.035044	0.008688	9.21053	0.505417	21.6512	0.034769	0.014057	9	3.25	1	1	1	0.5	0.3861	0.20009
6005872010	600587	C35	C2010	2010	Eastern China	Eastern China2010	21.1227	C35C2010	Shandong Province	Shandong Province2010	1	Zibo City	0.037664	-0.037664	0.555556	0.75	1	1	0.8	0.75	0	0	10	0.463415	0.428571	0.512195	0.488011	0.478837	2	0.083275	0.001315	9	0.530868	22.0563	0.037478	0.004926	8.64286	0.562999	21.7507	0.020386	0.008204	9.04878	3.07	1	1	0	0.333333	0.29	0
6002372010	600237	C39	C2010	2010	Eastern China	Eastern China2010	21.1159	C39C2010	Anhui Province	Anhui Province2010	1	Tongling City	0.037664	-0.037664	0.555556	0.5	0.666667	0.090909	0.8	1	0	0	4	0.544304	0.380952	0.512195	0.488011	0.487291	2	0.119605	0	7	0.52513	22.0436	0.053457	3.5e-05	9.02381	0.488282	21.4182	-0.016568	0.015313	8.56962	3.04	0	0	0	0.428571	0.2364	0.093472
6502010	650	C27	C2010	2010	Eastern China	Eastern China2010	21.1141	C27C2010	Jiangxi Province	Jiangxi Province2010	1	Jiujian City	0.037664	-0.037664	0.555556	0	0	1.33333	1	0	1	1	22	0.658824	0.545455	0.509978	0.486601	0.382993	2	0.087995	0	9	0.548511	22.1396	0.059227	0.000244	9.81818	0.452082	21.2767	0.034606	0.009102	8.78824	2.94	0	0	0	0.333333	0.4554	0.122503
8592010	859	C29	C2010	2010	Eastern China	Eastern China2010	21.113	C29C2010	Anhui Province	Anhui Province2010	1	Hefei City	0.037664	-0.037664	0.555556	0.5	0.666667	0.090909	0	0	0	0	13	0.4	0.380952	0.512195	0.488011	0.374606	2	0.041257	3.6e-06	8	0.527813	22.0437	0.055322	3.5e-05	9	0.614673	21.7309	0.027906	0.01701	9.25	3.04	0	1	1	0.5	0.3332	0
6000702010	600070	C17	C2010	2010	Eastern China	Eastern China2010	21.1107	C17C2010	Zhejiang Province	Zhejiang Province2010	1	Zhuji City	0.037664	-0.037664	0.555556	1.66667	3	0	0	0	1	1	27	0.166667	0.565217	0.509978	0.486601	0.558106	2	0.00263	0.000888	9	0.516681	21.8475	0.023776	0.037527	9.42029	0.445327	21.2231	0.035295	0.000124	8.83333	3.15	1	1	0	0.333333	0.2564	0
6005632010	600563	C39	C2010	2010	Eastern China	Eastern China2010	21.0977	C39C2010	Fujian Province	Fujian Province2010	1	Xiamen City	0.037664	-0.037664	0.555556	0.5	0	0	0.8	1	0	0	1	0.544304	0.818182	0.512195	0.488011	0.16982	2	0.168508	0	9	0.581651	21.9731	-0.038885	0.016599	8.79545	0.492301	21.4184	-0.017187	0.015313	8.5443	3.06	1	0	0	0.333333	0.3733	0
6004362010	600436	C27	C2010	2010	Eastern China	Eastern China2010	21.0926	C27C2010	Fujian Province	Fujian Province2010	1	Zhangzhou City	0.037664	-0.037664	0.555556	0.5	0	0	1	0	0	0	3	0.670588	0.818182	0.512195	0.488011	0.25087	2	0.141973	0	9	0.579809	21.9732	-0.038282	0.016599	8.79545	0.453636	21.277	0.033971	0.009102	8.78824	3.06	1	1	0	0.333333	0.5455	0
6006922010	600692	G55	G2010	2010	Eastern China	Eastern China2010	21.0857	G55G2010	Shanghai	Shanghai2010	1	Shanghai	0.070221	-0.070221	0.555556	0.473684	0.571429	0.5	0	0	0	0	5	0.727273	0.491228	0.512195	0.368421	0.641933	6	0.108259	0.000242	6	0.500014	21.9975	0.032951	0.008686	9.21053	0.664576	23.0944	0.024383	7.8e-05	10.0909	3.25	1	1	0	0.333333	0.3251	0
7772010	777	C34	C2010	2010	Eastern China	Eastern China2010	21.0839	C34C2010	Jiangsu Province	Jiangsu Province2010	1	Suzhou City	0.037664	-0.037664	0.555556	0.2	1	0	0	0	1	1	2	0.323529	0.464286	0.509978	0.486601	0.346502	2	0.024078	0.000257	9	0.542935	21.9353	0.03524	0.023007	8.77381	0.507913	21.5272	0.037023	0.005039	9.02941	3.14	1	1	0	0.333333	0.2606	0
6006242010	600624	S90	S2010	2010	Eastern China	Eastern China2010	21.0834	S90S2010	Shanghai	Shanghai2010	1	Shanghai	0.058649	-0.058649	0.555556	0.473684	0.571429	0.5	1	1	0	0	3	0.882353	0.491228	0.512195	0.882353	0.565807	18	0.0559	0.000119	8	0.500682	21.9975	0.033411	0.008688	9.19298	0.504827	21.6521	0.031118	0.014056	8.96078	3.25	1	1	0	0.375	0.22	0
6001142010	600114	C33	C2010	2010	Eastern China	Eastern China2010	21.0659	C33C2010	Zhejiang Province	Zhejiang Province2010	1	Ningbo City	0.037664	-0.037664	0.555556	1.66667	3	0	0	0	0	0	18	0.769231	0.57971	0.512195	0.488011	0.519124	2	0.090121	0.000151	9	0.517246	21.8481	0.022508	0.037538	9.42029	0.4725	21.8446	0.030854	0.046086	9	3.15	1	0	0	0.333333	0.3334	0.184315
6005792010	600579	C29	C2010	2010	Eastern China	Eastern China2010	21.0612	C29C2010	Shandong Province	Shandong Province2010	1	Qingdao City	0.037664	-0.037664	0.555556	0.75	1	1	0	0	1	1	3	0.35	0.414286	0.509978	0.486601	1.02491	2	-0.171479	0	9	0.523067	22.0572	0.041118	0.004944	8.64286	0.582158	21.7335	0.038543	0.01701	9.2	3.07	1	1	0	0.333333	0.4633	0
6006162010	600616	C15	C2010	2010	Eastern China	Eastern China2010	21.0558	C15C2010	Shanghai	Shanghai2010	1	Shanghai	0.037664	-0.037664	0.555556	0.473684	0.571429	0.5	0	0	0	0	4	0.56	0.491228	0.512195	0.488011	0.207337	2	0.121234	2.1e-06	9	0.503826	21.9978	0.032837	0.008689	9.18421	0.41502	21.4259	0.091055	0.000212	9.44	3.25	1	1	0	0.333333	0.3304	0.163779
6004932010	600493	C17	C2010	2010	Eastern China	Eastern China2010	21.0361	C17C2010	Fujian Province	Fujian Province2010	1	Jinjiang City	0.037664	-0.037664	0.555556	0.5	0	0	0	0	0	0	12	0.208333	0.818182	0.512195	0.488011	0.537472	2	-0.104183	0	11	0.573295	21.9745	-0.032687	0.016599	8.75	0.446187	21.2262	0.039746	0.000161	8.75	3.06	1	0	0	0.363636	0.285	0.17784
6006292010	600629	C30	C2010	2010	Eastern China	Eastern China2010	21.0238	C30C2010	Shanghai	Shanghai2010	1	Shanghai	0.037664	-0.037664	0.555556	0.473684	0.571429	0.5	1	1.5	1	1	5	0.642857	0.482456	0.509978	0.486601	0.414624	2	-0.101921	0	7	0.502008	21.998	0.034795	0.008689	9.20175	0.604571	21.8043	0.055504	0.000265	8.5	3.25	1	1	0	0.571429	0.7187	0
6005272010	600527	C28	C2010	2010	Eastern China	Eastern China2010	21.0113	C28C2010	Jiangsu Province	Jiangsu Province2010	1	Suzhou City	0.037664	-0.037664	0.555556	0.2	1	0	0	0	0	0	4	0.294118	0.47619	0.512195	0.488011	0.314711	2	0.029193	0.267032	8	0.543313	21.9361	0.03518	0.019831	8.78571	0.527447	21.144	-0.62818	6.4e-05	9.05882	3.14	1	0	1	0.375	0.1789	0
6007272010	600727	C26	C2010	2010	Eastern China	Eastern China2010	21.0026	C26C2010	Shandong Province	Shandong Province2010	1	Binzhou City	0.037664	-0.037664	0.555556	0.75	1	1	0	0	0	0	2	0.486111	0.428571	0.512195	0.488011	0.230882	2	0.006613	0.003887	6	0.53441	22.058	0.038573	0.004889	8.68571	0.541252	21.7106	0.067936	0.003231	9.09722	3.07	1	1	0	0.333333	0.2964	0
6005302010	600530	C27	C2010	2010	Eastern China	Eastern China2010	20.9974	C27C2010	Shanghai	Shanghai2010	1	Shanghai	0.037664	-0.037664	0.555556	0.473684	0.571429	0.5	1	0	1	1	34	0.658824	0.482456	0.509978	0.486601	0.157333	2	0.009743	0.001346	0	0.504265	21.9983	0.033815	0.008677	9.26316	0.454736	21.2781	0.035527	0.009086	8.89412	3.25	1	1	0	0	0.18311	0.111573
6008142010	600814	F52	F2010	2010	Eastern China	Eastern China2010	20.9845	F52F2010	Zhejiang Province	Zhejiang Province2010	1	Hangzhou City	0.105449	-0.105449	0.555556	1.66667	3	0	0	0	0	0	6	0.68	0.57971	0.512195	0.673913	0.499529	5	0.121112	0.000527	9	0.51753	21.8493	0.022059	0.037532	9.42029	0.594602	21.8756	0.049886	0.01056	8.62667	3.15	1	1	0	0.333333	0.2924	0
6006792010	600679	C37	C2010	2010	Eastern China	Eastern China2010	20.9843	C37C2010	Shanghai	Shanghai2010	1	Shanghai	0.037664	-0.037664	0.555556	0.473684	0.571429	0.5	0	0	0	0	14	0.115385	0.491228	0.512195	0.488011	0.432311	2	0.003783	0	8	0.501853	21.9984	0.033868	0.008689	9.19298	0.476619	21.032	0.057119	0.015078	10	3.25	1	1	0	0.375	0.3313	0
6002122010	600212	D44	D2010	2010	Eastern China	Eastern China2010	20.9706	D44D2010	Shandong Province	Shandong Province2010	1	Linyi City	0.09127	-0.09127	0.555556	0.75	1	1	1	1	0	0	2	0.375	0.428571	0.512195	0.384615	0.184538	3	0.094696	6.4e-05	5	0.535072	22.0585	0.037315	0.004944	8.7	0.636002	22.7963	0.061477	0.0012	9.98214	3.07	1	0	1	0.4	0.1825	0.031025
1532010	153	C27	C2010	2010	Eastern China	Eastern China2010	20.9669	C27C2010	Anhui Province	Anhui Province2010	1	Wuhu City	0.037664	-0.037664	0.555556	0.5	0.666667	0.090909	1	0	2	1	6	0.647059	0.333333	0.507761	0.48519	0.40916	2	0.043138	0	9	0.52699	22.0472	0.055277	3.5e-05	8.97619	0.451774	21.2784	0.035134	0.009102	8.78824	3.04	0	1	0	0.333333	0.1475	0.2058
6005732010	600573	C15	C2010	2010	Eastern China	Eastern China2010	20.9622	C15C2010	Fujian Province	Fujian Province2010	1	Quanzhou City	0.037664	-0.037664	0.555556	0.5	0	0	0	0	0	0	5	0.56	0.818182	0.512195	0.488011	0.108361	2	0.099555	0.000503	9	0.583048	21.9761	-0.037318	0.016588	8.79545	0.418979	21.4296	0.091922	0.000192	9.44	3.06	1	1	0	0.333333	0.5003	0
6004482010	600448	C17	C2010	2010	Eastern China	Eastern China2010	20.9617	C17C2010	Shandong Province	Shandong Province2010	1	Binzhou City	0.037664	-0.037664	0.555556	0.75	1	1	0	0	0	0	4	0.208333	0.428571	0.512195	0.488011	0.667999	2	0.043931	0	11	0.528166	22.0586	0.03804	0.004944	8.61429	0.440748	21.2293	0.033575	0.000161	8.75	3.07	1	1	0	0.363636	0.265	0
6000972010	600097	A04	A2010	2010	Eastern China	Eastern China2010	20.9334	A04A2010	Zhejiang Province	Zhejiang Province2010	1	Hangzhou City	0.613965	-0.613965	0.555556	1.66667	3	0	0	0	0	0	13	0	0.57971	0.512195	0.28	0.488155	0	0.093573	0	9	0.517695	21.8501	0.022458	0.03754	9.42029	0.592419	21.009	0.041475	0.000203	8.5	3.15	1	1	0	0.333333	0.4302	0
6006892010	600689	C18	C2010	2010	Eastern China	Eastern China2010	20.929	C18C2010	Shanghai	Shanghai2010	1	Shanghai	0.037664	-0.037664	0.555556	0.473684	0.571429	0.5	3	0	1	1	10	1.08333	0.482456	0.509978	0.486601	0.661114	2	-0.007193	6.7e-05	9	0.499845	21.9989	0.033964	0.008688	9.18421	0.555872	21.2669	0.022379	0.003706	9.16667	3.25	1	1	0	0.333333	0.2595	0
6003722010	600372	C37	C2010	2010	Eastern China	Eastern China2010	20.9086	C37C2010	Jiangxi Province	Jiangxi Province2010	1	Jingdezhen City	0.037664	-0.037664	0.555556	0	0	1.33333	0	0	0	0	3	0.115385	0.590909	0.512195	0.488011	0.285736	2	0.098978	0	9	0.552932	22.1489	0.058728	0.000244	9.81818	0.482256	21.0349	0.053457	0.015078	9.96154	2.94	0	1	0	0.444444	0.4993	0.194427
6004832010	600483	C17	C2010	2010	Eastern China	Eastern China2010	20.8788	C17C2010	Fujian Province	Fujian Province2010	1	Nanping City	0.037664	-0.037664	0.555556	0.5	0	0	0	0	0	0	2	0.208333	0.818182	0.512195	0.488011	0.356468	2	0.11778	7.5e-05	11	0.577409	21.978	-0.037732	0.016598	8.75	0.453729	21.2327	0.030498	0.000158	8.75	3.06	1	1	0	0.363636	0.2801	0
6006202010	600620	K70	K2010	2010	Eastern China	Eastern China2010	20.8737	K70K2010	Shanghai	Shanghai2010	1	Shanghai	0.045283	-0.045283	0.555556	0.473684	0.571429	0.5	0	0	2	1	13	1.02857	0.473684	0.507761	1.02857	0.414154	10	0.552594	0	10	0.502012	21.9994	0.029054	0.008689	9.17544	0.593046	21.8606	-0.027341	0.008723	8.37143	3.25	1	0	0	0.4	0.2508	0
9152010	915	S90	S2010	2010	Eastern China	Eastern China2010	20.8529	S90S2010	Shandong Province	Shandong Province2010	1	Linyi City	0.058649	-0.058649	0.555556	0.75	1	1	1	1	2	1	6	0.843137	0.4	0.507761	0.843137	0.429433	18	0.166478	0	9	0.531574	22.0601	0.03629	0.004944	8.64286	0.507501	21.6566	0.028949	0.014058	8.94118	3.07	1	1	0	0.333333	0.2181	0
6004202010	600420	C27	C2010	2010	Eastern China	Eastern China2010	20.8505	C27C2010	Shanghai	Shanghai2010	1	Shanghai	0.037664	-0.037664	0.555556	0.473684	0.571429	0.5	1	0	0	0	5	0.670588	0.491228	0.512195	0.488011	0.262451	2	0.101358	0	9	0.503343	21.9996	0.033012	0.008689	9.18421	0.4535	21.2798	0.034449	0.009102	8.78824	3.25	1	1	0	0.333333	0.4162	0
6007322010	600732	K70	K2010	2010	Eastern China	Eastern China2010	20.836	K70K2010	Shanghai	Shanghai2010	1	Shanghai	0.045283	-0.045283	0.555556	0.473684	0.571429	0.5	0	0	0	0	11	1.05714	0.491228	0.512195	1.05714	0.488718	10	0.294226	0	6	0.501358	21.9997	0.03132	0.008689	9.21053	0.59198	21.8611	-0.02365	0.008723	8.42857	3.25	1	0	0	0.333333	0.557	0.13925
6000712010	600071	C41	C2010	2010	Eastern China	Eastern China2010	20.8347	C41C2010	Jiangxi Province	Jiangxi Province2010	1	Shangrao City	0.037664	-0.037664	0.555556	0	0	1.33333	0	0	0	0	5	0.714286	0.590909	0.512195	0.488011	0.285337	2	0.130329	4e-05	9	0.55295	22.1523	0.057303	0.000242	9.81818	0.589065	21.5299	0.001869	0.000779	7.71429	2.94	0	1	0	0.444444	0.3946	0.185975
9672010	967	C38	C2010	2010	Eastern China	Eastern China2010	20.8244	C38C2010	Zhejiang Province	Zhejiang Province2010	1	Shaoxing City	0.037664	-0.037664	0.555556	1.66667	3	0	0.4	0.5	0	0	19	0.454545	0.57971	0.512195	0.488011	0.518914	2	-0.047296	0.008529	7	0.517249	21.8516	0.0245	0.037416	9.44928	0.551664	22.096	0.038976	0.019976	9.04545	3.15	1	0	0	0.428571	0.4021	0.04021
7052010	705	F51	F2010	2010	Eastern China	Eastern China2010	20.822	F51F2010	Zhejiang Province	Zhejiang Province2010	1	Shaoxing City	0.105449	-0.105449	0.555556	1.66667	3	0	0	0	0	0	5	0.6875	0.57971	0.512195	0.673913	0.503068	5	0.044464	8.7e-06	9	0.517479	21.8517	0.02317	0.03754	9.42029	0.516766	21.6301	0.000945	0.004743	9.1875	3.15	1	1	1	0.333333	0.2253	0
6009822010	600982	D44	D2010	2010	Eastern China	Eastern China2010	20.8203	D44D2010	Zhejiang Province	Zhejiang Province2010	1	Ningbo City	0.09127	-0.09127	0.555556	1.66667	3	0	1	1	0	0	9	0.375	0.57971	0.512195	0.384615	0.418727	3	0.038071	0	12	0.518701	21.8517	0.023263	0.03754	9.37681	0.63182	22.799	0.062489	0.001201	9.85714	3.15	1	1	0	0.333333	0.2554	0
6002722010	600272	C18	C2010	2010	Eastern China	Eastern China2010	20.81	C18C2010	Shanghai	Shanghai2010	1	Shanghai	0.037664	-0.037664	0.555556	0.473684	0.571429	0.5	3	0	0	0	4	1.16667	0.491228	0.512195	0.488011	0.695665	2	0.042893	0	9	0.499542	21.9999	0.033525	0.008689	9.18421	0.552992	21.2768	0.018206	0.003711	9.16667	3.25	1	1	0	0.333333	0.1375	0
6007962010	600796	C27	C2010	2010	Eastern China	Eastern China2010	20.8082	C27C2010	Zhejiang Province	Zhejiang Province2010	1	Haining City	0.037664	-0.037664	0.555556	1.66667	3	0	1	0	3	1	8	0.635294	0.536232	0.505543	0.48378	0.436485	2	-0.028089	0.017827	9	0.518444	21.8519	0.024221	0.037281	9.42029	0.451452	21.2803	0.035972	0.008892	8.78824	3.15	1	1	1	0.333333	0.333	0
6006982010	600698	C37	C2010	2010	Eastern China	Eastern China2010	20.803	C37C2010	Shandong Province	Shandong Province2010	1	Jinan City	0.037664	-0.037664	0.555556	0.75	1	1	0	0	0	0	2	0.115385	0.428571	0.512195	0.488011	0.782873	2	-0.027893	0	9	0.526525	22.0609	0.039066	0.004944	8.64286	0.463135	21.0389	0.058337	0.015078	9.96154	3.07	1	1	0	0.333333	0.3143	0
6006402010	600640	I63	I2010	2010	Eastern China	Eastern China2010	20.7972	I63I2010	Shanghai	Shanghai2010	1	Shanghai	0.82126	-0.82126	0.555556	0.473684	0.571429	0.5	0	0	0	0	1	1.25	0.491228	0.512195	0.472222	0.050828	8	0.054236	1.4e-05	9	0.505199	22	0.033425	0.008688	9.18421	0.381973	20.7131	0.295627	0.000168	6.75	3.25	1	1	0	0.444444	0.5002	0
6001132010	600113	F52	F2010	2010	Eastern China	Eastern China2010	20.7744	F52F2010	Zhejiang Province	Zhejiang Province2010	1	Wenzhou City	0.105449	-0.105449	0.555556	1.66667	3	0	0	0	3	1	6	0.64	0.536232	0.505543	0.641304	0.525376	5	0.080462	0	5	0.517156	21.8524	0.022648	0.03754	9.47826	0.594257	21.8784	0.050428	0.010567	8.68	3.15	1	1	0	0.4	0.4897	0
6007562010	600756	I65	I2010	2010	Eastern China	Eastern China2010	20.7734	I65I2010	Shandong Province	Shandong Province2010	1	Taian City	0.82126	-0.82126	0.555556	0.75	1	1	0	0	0	0	1	0.347826	0.428571	0.512195	0.472222	0.294236	8	0.022859	2.2e-06	6	0.533505	22.0613	0.038341	0.004944	8.68571	0.482979	20.67	0.05757	0.072421	9.3913	3.07	1	1	0	0.333333	0.222	0.16158
7272010	727	C39	C2010	2010	Eastern China	Eastern China2010	20.7525	C39C2010	Jiangsu Province	Jiangsu Province2010	1	Nanjing City	0.037664	-0.037664	0.555556	0.2	1	0	0.8	1	1	1	9	0.531646	0.464286	0.509978	0.486601	0.49647	2	0.107576	5.9e-05	6	0.54115	21.9392	0.034246	0.023009	8.80952	0.488166	21.4228	-0.016415	0.015312	8.58228	3.14	1	1	0	0.333333	0.2577	0.07731
6009902010	600990	C39	C2010	2010	Eastern China	Eastern China2010	20.7291	C39C2010	Anhui Province	Anhui Province2010	1	Hefei City	0.037664	-0.037664	0.555556	0.5	0.666667	0.090909	0.8	1	0	0	5	0.544304	0.380952	0.512195	0.488011	0.608314	2	0.091892	0	9	0.522249	22.0528	0.054117	3.5e-05	8.97619	0.486751	21.4231	-0.016217	0.015313	8.5443	3.04	0	1	0	0.333333	0.4882	0
6006612010	600661	S90	S2010	2010	Eastern China	Eastern China2010	20.7245	S90S2010	Shanghai	Shanghai2010	1	Shanghai	0.058649	-0.058649	0.555556	0.473684	0.571429	0.5	1	1	0	0	25	0.882353	0.491228	0.512195	0.882353	0.536961	18	0.049946	0.000416	9	0.500935	22.0007	0.033463	0.008685	9.18421	0.505392	21.6591	0.031234	0.01405	8.94118	3.25	1	1	0	0.333333	0.3846	0
6015192010	601519	I65	I2010	2010	Eastern China	Eastern China2010	20.7234	I65I2010	Shanghai	Shanghai2010	1	Shanghai	0.82126	-0.82126	0.555556	0.473684	0.571429	0.5	0	0	0	0	22	0.347826	0.491228	0.512195	0.472222	0.178132	8	0.180816	0.62753	9	0.504082	22.0007	0.032315	0.003184	9.18421	0.488027	20.6722	0.050702	0.045137	9.26087	3.25	1	0	1	0.333333	0.6603	0
6003582010	600358	L72	L2010	2010	Eastern China	Eastern China2010	20.723	L72L2010	Jiangsu Province	Jiangsu Province2010	1	Nanjing City	0.405784	-0.405784	0.555556	0.2	1	0	0	0	1	1	15	0.416667	0.464286	0.509978	0.333333	0.430915	11	-0.060336	0	9	0.54193	21.9396	0.036245	0.02301	8.77381	0.50136	21.3478	0.074065	0.000382	9.25	3.14	1	1	0	0.333333	0.1703	0
4162010	416	F52	F2010	2010	Eastern China	Eastern China2010	20.7157	F52F2010	Shandong Province	Shandong Province2010	1	Qingdao City	0.105449	-0.105449	0.555556	0.75	1	1	0	0	0	0	3	0.68	0.428571	0.512195	0.673913	0.232765	5	0.05693	0	0	0.534383	22.0621	0.037855	0.004944	8.77143	0.598159	21.8792	0.050742	0.010567	8.74667	3.07	1	0	0	0	0.2256	0.057315
6008382010	600838	F52	F2010	2010	Eastern China	Eastern China2010	20.7125	F52F2010	Shanghai	Shanghai2010	1	Shanghai	0.105449	-0.105449	0.555556	0.473684	0.571429	0.5	0	0	1	1	4	0.666667	0.482456	0.509978	0.663043	0.401436	5	-0.03185	0.000412	9	0.502123	22.0008	0.03418	0.008685	9.18421	0.59591	21.8792	0.051925	0.010561	8.62667	3.25	1	1	0	0.333333	0.1959	0
6004012010	600401	C29	C2010	2010	Eastern China	Eastern China2010	20.6897	C29C2010	Jiangsu Province	Jiangsu Province2010	1	Jiangyin City	0.037664	-0.037664	0.555556	0.2	1	0	0	0	0	0	38	0.4	0.47619	0.512195	0.488011	0.859701	2	0.102504	0	9	0.536825	21.94	0.034307	0.02301	8.77381	0.590419	21.7521	0.024844	0.01701	9.2	3.14	1	0	0	0.333333	0.3495	0.208197
5182010	518	C27	C2010	2010	Eastern China	Eastern China2010	20.6846	C27C2010	Jiangsu Province	Jiangsu Province2010	1	Jiangyin City	0.037664	-0.037664	0.555556	0.2	1	0	1	0	3	1	12	0.635294	0.440476	0.505543	0.48378	0.085566	2	0.227039	0	6	0.546041	21.94	0.032824	0.02301	8.80952	0.455581	21.2818	0.03297	0.009102	8.82353	3.14	1	1	1	0.333333	0.0583	0
6005372010	600537	C13	C2010	2010	Eastern China	Eastern China2010	20.6787	C13C2010	Zhejiang Province	Zhejiang Province2010	1	Cixi City	0.037664	-0.037664	0.555556	1.66667	3	0	0	0	0	0	9	0.368421	0.57971	0.512195	0.488011	0.495315	2	0.002547	0.352906	9	0.517591	21.8538	0.023777	0.032425	9.42029	0.544069	21.6225	0.02578	0.000413	8.57895	3.15	1	0	0	0.333333	0.2264	0
6011372010	601137	C32	C2010	2010	Eastern China	Eastern China2010	20.677	C32C2010	Zhejiang Province	Zhejiang Province2010	1	Ningbo City	0.037664	-0.037664	0.555556	1.66667	3	0	1	1	0	0	8	0.615385	0.57971	0.512195	0.488011	0.640637	2	0.136243	0	9	0.515485	21.8538	0.02184	0.03754	9.42029	0.631424	22.7863	0.006325	0.000124	10.0769	3.15	1	0	0	0.333333	0.65	0.12337
6000612010	600061	C28	C2010	2010	Eastern China	Eastern China2010	20.6767	C28C2010	Shanghai	Shanghai2010	1	Shanghai	0.037664	-0.037664	0.555556	0.473684	0.571429	0.5	0	0	0	0	2	0.294118	0.491228	0.512195	0.488011	0.402464	2	0.016812	0.0001	9	0.502114	22.0011	0.033753	0.008688	9.18421	0.522285	21.1637	-0.627452	0.015766	9	3.25	1	1	0	0.333333	0.3599	0
5542010	554	F51	F2010	2010	Eastern China	Eastern China2010	20.6713	F51F2010	Shandong Province	Shandong Province2010	1	Taian City	0.105449	-0.105449	0.555556	0.75	1	1	0	0	0	0	3	0.6875	0.428571	0.512195	0.673913	0.081446	5	0.121225	9.7e-06	8	0.536545	22.0627	0.036936	0.004944	8.65714	0.543117	21.6395	-0.003853	0.004743	9.25	3.07	1	1	0	0.375	0.2457	0.059361
6002282010	600228	C26	C2010	2010	Eastern China	Eastern China2010	20.6645	C26C2010	Jiangxi Province	Jiangxi Province2010	1	Nanchang City	0.037664	-0.037664	0.555556	0	0	1.33333	0	0	1	1	11	0.472222	0.545455	0.509978	0.486601	0.7912	2	0.228804	0	10	0.529956	22.16	0.052827	0.000244	9.77273	0.53347	21.7153	0.06485	0.003285	9.04167	2.94	0	1	0	0.4	0.4045	0.149503
4032010	403	C27	C2010	2010	Eastern China	Eastern China2010	20.6458	C27C2010	Jiangxi Province	Jiangxi Province2010	1	Yichun City	0.037664	-0.037664	0.555556	0	0	1.33333	1	0	0	0	9	0.670588	0.590909	0.512195	0.488011	0.703921	2	0.010674	0.000118	8	0.533923	22.1609	0.062742	0.000239	9.86364	0.448306	21.2822	0.035516	0.0091	8.8	2.94	0	0	1	0.375	0.2911	0.003901
7232010	723	C25	C2010	2010	Eastern China	Eastern China2010	20.6441	C25C2010	Fujian Province	Fujian Province2010	1	Fuzhou City	0.037664	-0.037664	0.555556	0.5	0	0	0	0	0	0	13	0.2	0.818182	0.512195	0.488011	0.457779	2	0.050856	8.1e-06	7	0.575107	21.9834	-0.036211	0.016599	8.84091	0.422016	20.8404	0.091203	0.031425	9.1	3.06	1	0	0	0.428571	0.2973	-3e-06
6001932010	600193	S90	S2010	2010	Eastern China	Eastern China2010	20.6267	S90S2010	Fujian Province	Fujian Province2010	1	Xiamen City	0.058649	-0.058649	0.555556	0.5	0	0	1	1	0	0	5	0.882353	0.818182	0.512195	0.882353	0.487196	18	-0.032837	5.1e-05	8	0.574438	21.9838	-0.034309	0.016598	8.81818	0.506368	21.661	0.032858	0.014057	8.96078	3.06	1	0	0	0.375	0.147	0
6005322010	600532	C26	C2010	2010	Eastern China	Eastern China2010	20.6247	C26C2010	Shandong Province	Shandong Province2010	1	Taian City	0.037664	-0.037664	0.555556	0.75	1	1	0	0	1	1	11	0.472222	0.414286	0.509978	0.486601	0.723315	2	0.039633	0	9	0.527376	22.0634	0.038102	0.004944	8.64286	0.534412	21.7158	0.067478	0.003285	9.05556	3.07	1	1	1	0.333333	0.3333	0
6001302010	600130	C39	C2010	2010	Eastern China	Eastern China2010	20.6191	C39C2010	Zhejiang Province	Zhejiang Province2010	1	Ningbo City	0.037664	-0.037664	0.555556	1.66667	3	0	0.8	1	0	0	4	0.544304	0.57971	0.512195	0.488011	0.30411	2	-0.058729	0	8	0.520363	21.8546	0.024665	0.03754	9.43478	0.490601	21.4245	-0.01431	0.015313	8.55696	3.15	1	0	0	0.375	0.2171	0.173065
6017992010	601799	C38	C2010	2010	Eastern China	Eastern China2010	20.5895	C38C2010	Jiangsu Province	Jiangsu Province2010	1	Changzhou City	0.037664	-0.037664	0.555556	0.2	1	0	0.4	0.5	0	0	10	0.454545	0.47619	0.512195	0.488011	0.517719	2	0.092206	0.438708	7	0.540897	21.9411	0.034429	0.017787	8.79762	0.551691	22.1013	0.035806	0.010199	9.04545	3.14	1	0	1	0.428571	0.5876	0.04
6006872010	600687	S90	S2010	2010	Eastern China	Eastern China2010	20.5774	S90S2010	Fujian Province	Fujian Province2010	1	Xiamen City	0.058649	-0.058649	0.555556	0.5	0	0	1	1	1	1	12	0.862745	0.795455	0.509978	0.862745	0.727989	18	0.259201	0	7	0.568965	21.9849	-0.040946	0.016599	8.84091	0.501647	21.662	0.027131	0.014058	8.98039	3.06	1	0	0	0.428571	0.1794	0
6006042010	600604	C35	C2010	2010	Eastern China	Eastern China2010	20.5417	C35C2010	Shanghai	Shanghai2010	1	Shanghai	0.037664	-0.037664	0.555556	0.473684	0.571429	0.5	0.8	0.75	0	0	15	0.463415	0.491228	0.512195	0.488011	0.7957	2	-0.086886	4.8e-05	9	0.498665	22.0023	0.034663	0.008688	9.18421	0.55527	21.7649	0.024536	0.008235	9.04878	3.25	1	1	0	0.333333	0.4192	0
6005522010	600552	C30	C2010	2010	Eastern China	Eastern China2010	20.5242	C30C2010	Anhui Province	Anhui Province2010	1	Bengbu City	0.037664	-0.037664	0.555556	0.5	0.666667	0.090909	1	1.5	0	0	9	0.666667	0.380952	0.512195	0.488011	0.609706	2	0.05557	0	8	0.522215	22.0577	0.054981	3.5e-05	9	0.599927	21.8162	0.051754	0.000265	8.47619	3.04	0	1	0	0.375	0.3385	0
6006052010	600605	C34	C2010	2010	Eastern China	Eastern China2010	20.5231	C34C2010	Shanghai	Shanghai2010	1	Shanghai	0.037664	-0.037664	0.555556	0.473684	0.571429	0.5	0	0	0	0	5	0.352941	0.491228	0.512195	0.488011	0.438445	2	-0.00453	1.4e-05	7	0.501799	22.0024	0.033941	0.008688	9.20175	0.505208	21.5437	0.037864	0.005047	9.08823	3.25	1	0	0	0.428571	0.3283	0.03283
6008502010	600850	C39	C2010	2010	Eastern China	Eastern China2010	20.5206	C39C2010	Shanghai	Shanghai2010	1	Shanghai	0.037664	-0.037664	0.555556	0.473684	0.571429	0.5	0.8	1	0	0	6	0.544304	0.491228	0.512195	0.488011	0.592199	2	-0.15011	3e-05	9	0.50045	22.0024	0.035218	0.008688	9.18421	0.486955	21.4257	-0.013153	0.015313	8.5443	3.25	1	1	0	0.333333	0.4462	0
6002132010	600213	C36	C2010	2010	Eastern China	Eastern China2010	20.4934	C36C2010	Jiangsu Province	Jiangsu Province2010	1	Yangzhou City	0.037664	-0.037664	0.555556	0.2	1	0	0.666667	1	0	0	3	0.482759	0.47619	0.512195	0.488011	0.723456	2	0.01127	0	8	0.538447	21.9423	0.035393	0.02301	8.78571	0.615239	22.4289	0.046614	0.001014	8.7931	3.14	1	1	1	0.375	0.5371	0
6008332010	600833	F52	F2010	2010	Eastern China	Eastern China2010	20.4852	F52F2010	Shanghai	Shanghai2010	1	Shanghai	0.105449	-0.105449	0.555556	0.473684	0.571429	0.5	0	0	0	0	5	0.68	0.491228	0.512195	0.673913	0.446978	5	0.050643	0	9	0.501724	22.0028	0.033457	0.008689	9.18421	0.595303	21.8823	0.050826	0.010567	8.62667	3.25	1	1	0	0.333333	0.2339	0.114611
6006962010	600696	K70	K2010	2010	Eastern China	Eastern China2010	20.4707	K70K2010	Fujian Province	Fujian Province2010	1	Quanzhou City	0.045283	-0.045283	0.555556	0.5	0	0	0	0	1	1	13	1.04286	0.795455	0.509978	1.04286	0.27602	10	-0.249187	0	5	0.579237	21.9873	-0.029392	0.016599	8.88636	0.595019	21.8664	-0.015887	0.008723	8.44286	3.06	1	0	0	0.4	0.365	0.12639
6006452010	600645	M75	M2010	2010	Eastern China	Eastern China2010	20.4641	M75M2010	Shanghai	Shanghai2010	1	Shanghai	0.250443	-0.250443	0.555556	0.473684	0.571429	0.5	0	0	1	1	27	0	0.482456	0.509978	0	0.683644	12	0.227976	0	8	0.499648	22.0029	0.031901	0.008689	9.19298	0	0	0	0	0	3.25	1	0	1	0.375	0.2004	0.058116
6005712010	600571	I64	I2010	2010	Eastern China	Eastern China2010	20.4624	I64I2010	Zhejiang Province	Zhejiang Province2010	1	Hangzhou City	0.82126	-0.82126	0.555556	1.66667	3	0	3	0	1	1	25	0.428571	0.565217	0.509978	0.444444	0.468737	8	0.071068	0.107958	9	0.517977	21.8569	0.022784	0.035975	9.42029	0.486116	21.2013	0.060467	0.002791	8.14286	3.15	1	0	0	0.333333	0.2213	0.054617
6007352010	600735	C15	C2010	2010	Eastern China	Eastern China2010	20.4544	C15C2010	Shandong Province	Shandong Province2010	1	Linyi City	0.037664	-0.037664	0.555556	0.75	1	1	0	0	0	0	9	0.56	0.428571	0.512195	0.488011	0.686313	2	-0.038535	0	0	0.527904	22.0658	0.039218	0.004944	8.77143	0.395861	21.4499	0.097446	0.000212	9.8	3.07	1	0	0	0	0.4609	0.110705
6007462010	600746	C26	C2010	2010	Eastern China	Eastern China2010	20.4363	C26C2010	Jiangsu Province	Jiangsu Province2010	1	Zhenjiang City	0.037664	-0.037664	0.555556	0.2	1	0	0	0	0	0	3	0.486111	0.47619	0.512195	0.488011	0.433069	2	0.103695	8.3e-05	7	0.541904	21.943	0.034293	0.023009	8.79762	0.538444	21.7184	0.066588	0.003284	9.08333	3.14	1	1	0	0.428571	0.5797	0.156519
6008182010	600818	C37	C2010	2010	Eastern China	Eastern China2010	20.4264	C37C2010	Shanghai	Shanghai2010	1	Shanghai	0.037664	-0.037664	0.555556	0.473684	0.571429	0.5	0	0	0	0	6	0.115385	0.491228	0.512195	0.488011	0.503801	2	0.046367	0	5	0.501225	22.0033	0.033494	0.008689	9.2193	0.473869	21.0534	0.055481	0.015078	10.1154	3.25	1	0	0	0.4	0.4071	0
6006152010	600615	K70	K2010	2010	Eastern China	Eastern China2010	20.4001	K70K2010	Shanghai	Shanghai2010	1	Shanghai	0.045283	-0.045283	0.555556	0.473684	0.571429	0.5	0	0	0	0	11	1.05714	0.491228	0.512195	1.05714	0.300483	10	0.165352	0	9	0.503009	22.0035	0.03245	0.008689	9.18421	0.59467	21.8674	-0.021809	0.008723	8.38571	3.25	1	0	0	0.333333	0.2113	0
6006952010	600695	C13	C2010	2010	Eastern China	Eastern China2010	20.3119	C13C2010	Shanghai	Shanghai2010	1	Shanghai	0.037664	-0.037664	0.555556	0.473684	0.571429	0.5	0	0	2	1	16	0.263158	0.473684	0.507761	0.48519	0.652283	2	-0.069314	0	9	0.499923	22.0043	0.034509	0.008689	9.18421	0.535808	21.6418	0.029562	0.018987	8.57895	3.25	1	0	1	0.333333	0.3135	0
6007812010	600781	C27	C2010	2010	Eastern China	Eastern China2010	20.262	C27C2010	Shanghai	Shanghai2010	1	Shanghai	0.037664	-0.037664	0.555556	0.473684	0.571429	0.5	1	0	0	0	9	0.670588	0.491228	0.512195	0.488011	0.562915	2	0.027477	1.9e-05	11	0.500707	22.0047	0.03366	0.008688	9.16667	0.449965	21.2867	0.035318	0.009102	8.76471	3.25	1	0	0	0.363636	0.3961	0.010457
6008572010	600857	F52	F2010	2010	Eastern China	Eastern China2010	20.247	F52F2010	Zhejiang Province	Zhejiang Province2010	1	Ningbo City	0.105449	-0.105449	0.555556	1.66667	3	0	0	0	0	0	5	0.68	0.57971	0.512195	0.673913	0.294117	5	0.07367	0.000628	9	0.520507	21.86	0.022747	0.037531	9.42029	0.597341	21.8854	0.050519	0.010558	8.62667	3.15	1	1	1	0.333333	0.1569	0.10983
6005762010	600576	K70	K2010	2010	Eastern China	Eastern China2010	20.2414	K70K2010	Jiangsu Province	Jiangsu Province2010	1	Wuxi City	0.045283	-0.045283	0.555556	0.2	1	0	0	0	0	0	5	1.05714	0.47619	0.512195	1.05714	0.126455	10	0.118963	0	7	0.545555	21.9453	0.034111	0.02301	8.79762	0.597156	21.8696	-0.021146	0.008723	8.41429	3.14	1	0	0	0.428571	0.515	0.0618
6007682010	600768	C32	C2010	2010	Eastern China	Eastern China2010	20.2244	C32C2010	Zhejiang Province	Zhejiang Province2010	1	Ningbo City	0.037664	-0.037664	0.555556	1.66667	3	0	1	1	0	0	7	0.615385	0.57971	0.512195	0.488011	0.76235	2	0.015085	4.9e-05	9	0.513721	21.8603	0.023596	0.037539	9.42029	0.626742	22.8037	0.010985	0.000122	10.0769	3.15	1	0	0	0.333333	0.3431	0.146324
6009852010	600985	C26	C2010	2010	Eastern China	Eastern China2010	20.1961	C26C2010	Anhui Province	Anhui Province2010	1	Huaibei City	0.037664	-0.037664	0.555556	0.5	0.666667	0.090909	0	0	0	0	4	0.486111	0.380952	0.512195	0.488011	0.166759	2	0.154672	0	9	0.532762	22.0655	0.052622	3.5e-05	8.97619	0.542142	21.7218	0.06588	0.003285	9.05556	3.04	0	1	0	0.333333	0.3874	0
6004442010	600444	C29	C2010	2010	Eastern China	Eastern China2010	20.1691	C29C2010	Anhui Province	Anhui Province2010	1	Hefei City	0.037664	-0.037664	0.555556	0.5	0.666667	0.090909	0	0	0	0	1	0.4	0.380952	0.512195	0.488011	0.861389	2	-0.074788	0	11	0.516223	22.0662	0.058085	3.5e-05	8.92857	0.590334	21.7781	0.033709	0.01701	9.1	3.04	0	1	0	0.363636	0.1189	0
6005622010	600562	C30	C2010	2010	Eastern China	Eastern China2010	20.1588	C30C2010	Jiangsu Province	Jiangsu Province2010	1	Nanjing City	0.037664	-0.037664	0.555556	0.2	1	0	1	1.5	0	0	2	0.666667	0.47619	0.512195	0.488011	0.425274	2	0.030619	0.000594	9	0.541997	21.9463	0.035163	0.023003	8.77381	0.604318	21.8249	0.052348	0.000251	8.45238	3.14	1	1	0	0.333333	0.2733	0
6006472010	600647	S90	S2010	2010	Eastern China	Eastern China2010	20.0086	S90S2010	Shanghai	Shanghai2010	1	Shanghai	0.058649	-0.058649	0.555556	0.473684	0.571429	0.5	1	1	0	0	3	0.882353	0.491228	0.512195	0.882353	0.542884	18	0.147636	0	6	0.500883	22.0069	0.032606	0.008689	9.21053	0.505276	21.6732	0.029319	0.014058	9	3.25	1	1	1	0.333333	0.4068	0
6005202010	600520	C38	C2010	2010	Eastern China	Eastern China2010	19.9907	C38C2010	Anhui Province	Anhui Province2010	1	Tongling City	0.037664	-0.037664	0.555556	0.5	0.666667	0.090909	0.4	0.5	4	1	16	0.363636	0.285714	0.503326	0.48237	0.445598	2	0.013161	0	9	0.526123	22.0704	0.055991	3.5e-05	8.97619	0.55333	22.1149	0.037602	0.02017	9	3.04	0	1	0	0.333333	0.2705	0.141688
6007662010	600766	K70	K2010	2010	Eastern China	Eastern China2010	19.9091	K70K2010	Shandong Province	Shandong Province2010	1	Yantai City	0.045283	-0.045283	0.555556	0.75	1	1	0	0	0	0	5	1.05714	0.428571	0.512195	1.05714	0.107529	10	-0.001787	0	7	0.536173	22.0736	0.038693	0.004944	8.67143	0.597426	21.8744	-0.019421	0.008723	8.41429	3.07	1	0	0	0.428571	0.2979	0.040216
6005132010	600513	C27	C2010	2010	Eastern China	Eastern China2010	19.8097	C27C2010	Jiangsu Province	Jiangsu Province2010	1	Yangzhou City	0.037664	-0.037664	0.555556	0.2	1	0	1	0	0	0	4	0.670588	0.47619	0.512195	0.488011	0.229707	2	0.021008	0	8	0.544325	21.9504	0.035277	0.02301	8.78571	0.453885	21.2921	0.035394	0.009102	8.8	3.14	1	1	0	0.5	0.3864	0
6006082010	600608	C39	C2010	2010	Eastern China	Eastern China2010	19.7951	C39C2010	Shanghai	Shanghai2010	1	Shanghai	0.037664	-0.037664	0.555556	0.473684	0.571429	0.5	0.8	1	0	0	3	0.544304	0.491228	0.512195	0.488011	1.24999	2	-0.037708	0.085224	6	0.49468	22.0088	0.034232	0.007941	9.21053	0.478628	21.4349	-0.014576	0.014234	8.58228	3.25	1	0	0	0.333333	0.0852	0.025418
6006102010	600610	C35	C2010	2010	Eastern China	Eastern China2010	19.7137	C35C2010	Shanghai	Shanghai2010	1	Shanghai	0.037664	-0.037664	0.555556	0.473684	0.571429	0.5	0.8	0.75	0	0	10	0.463415	0.491228	0.512195	0.488011	0.427942	2	-0.038275	2.6e-05	10	0.501891	22.0095	0.034237	0.008688	9.17544	0.56424	21.7851	0.023351	0.008235	9.02439	3.25	1	1	0	0.4	0.3274	0
6003402010	600340	C38	C2010	2010	Eastern China	Eastern China2010	19.7117	C38C2010	Zhejiang Province	Zhejiang Province2010	1	Shaoxing City	0.037664	-0.037664	0.555556	1.66667	3	0	0.4	0.5	0	0	201	0.454545	0.57971	0.512195	0.488011	0.244626	2	0.130268	0	9	0.521225	21.8678	0.021926	0.03754	9.42029	0.557897	22.1213	0.034941	0.02017	9	3.15	1	0	0	0.333333	0.213077	0.161956
6004032010	600403	I64	I2010	2010	Eastern China	Eastern China2010	19.7022	I64I2010	Jiangsu Province	Jiangsu Province2010	1	Nanjing City	0.82126	-0.82126	0.555556	0.2	1	0	3	0	0	0	3	0.571429	0.47619	0.512195	0.472222	0.11244	8	0.118358	0.018828	10	0.545721	21.9517	0.034118	0.022786	8.7619	0.537016	21.3099	0.053711	0.015524	8	3.14	1	0	1	0.4	0.1894	0.001894
6004902010	600490	C26	C2010	2010	Eastern China	Eastern China2010	19.6345	C26C2010	Shanghai	Shanghai2010	1	Shanghai	0.037664	-0.037664	0.555556	0.473684	0.571429	0.5	0	0	1	1	9	0.472222	0.482456	0.509978	0.486601	0.687681	2	-0.012311	0.010345	9	0.499612	22.0102	0.034009	0.008598	9.18421	0.534907	21.7296	0.068199	0.003142	9.05556	3.25	1	0	0	0.444444	0.3424	0.193944
6006712010	600671	C27	C2010	2010	Eastern China	Eastern China2010	19.5832	C27C2010	Zhejiang Province	Zhejiang Province2010	1	Linan City	0.037664	-0.037664	0.555556	1.66667	3	0	1	0	0	0	34	0.670588	0.57971	0.512195	0.488011	0.518017	2	-0.0394	7.8e-05	9	0.517262	21.8696	0.024385	0.037539	9.42029	0.450493	21.2947	0.036105	0.009101	8.78824	3.15	1	0	0	0.333333	0.1931	-1e-06
6000762010	600076	C39	C2010	2010	Eastern China	Eastern China2010	19.5751	C39C2010	Shandong Province	Shandong Province2010	1	Weifang City	0.037664	-0.037664	0.555556	0.75	1	1	0.8	1	0	0	9	0.544304	0.428571	0.512195	0.488011	0.560244	2	-0.585304	5.4e-06	9	0.529705	22.0784	0.047029	0.004944	8.64286	0.487359	21.4377	-0.007645	0.015313	8.5443	3.07	1	0	0	0.333333	0.0934	0.0467
6006332010	600633	C26	C2010	2010	Eastern China	Eastern China2010	19.2244	C26C2010	Shanghai	Shanghai2010	1	Shanghai	0.037664	-0.037664	0.555556	0.473684	0.571429	0.5	0	0	0	0	10	0.486111	0.491228	0.512195	0.488011	0.477819	2	0.095262	3.5e-05	9	0.501453	22.0138	0.033065	0.008688	9.18421	0.537822	21.7353	0.066705	0.003285	9.05556	3.25	1	0	0	0.333333	0.2759	0.11036
6006132010	600613	I65	I2010	2010	Eastern China	Eastern China2010	19.213	I65I2010	Shanghai	Shanghai2010	1	Shanghai	0.82126	-0.82126	0.555556	0.473684	0.571429	0.5	0	0	0	0	13	0.347826	0.491228	0.512195	0.472222	0.128966	8	0.149585	6.9e-06	9	0.504513	22.0139	0.032589	0.008688	9.18421	0.490165	20.7379	0.05206	0.072421	9.26087	3.25	1	0	0	0.333333	0.3973	0
5262010	526	S90	S2010	2010	Eastern China	Eastern China2010	19.0756	S90S2010	Fujian Province	Fujian Province2010	1	Xiamen City	0.058649	-0.058649	0.555556	0.5	0	0	1	1	2	1	16	0.843137	0.772727	0.507761	0.843137	0.184769	18	0.008811	0	7	0.581311	22.019	-0.035255	0.016599	8.84091	0.512298	21.6915	0.032041	0.014058	8.98039	3.06	1	0	0	0.428571	0.1818	0.091973
6001802010	600180	A01	A2010	2010	Eastern China	Eastern China2010	18.974	A01A2010	Shandong Province	Shandong Province2010	1	Yantai City	0.613965	-0.613965	0.555556	0.75	1	1	0.333333	0.5	0	0	5	0.230769	0.428571	0.512195	0.28	0.036628	0	0.040292	0	0	0.537185	22.087	0.038092	0.004944	8.77143	0.482122	21.7237	-0.011444	0.001298	9.61539	3.07	1	1	1	0	0.2988	0.141362
6006562010	600656	N78	N2010	2010	Eastern China	Eastern China2010	18.9327	N78N2010	Shanghai	Shanghai2010	1	Shanghai	0.264917	-0.264917	0.555556	0.473684	0.571429	0.5	0	0	3	1	7	0.166667	0.464912	0.505543	0.166667	0.317089	13	-0.231873	0	9	0.502863	22.0164	0.035935	0.008689	9.18421	0.446959	22.2023	0.077343	0.000647	8.16667	3.25	1	0	0	0.333333	0.21	0.0021
6000572010	600057	C39	C2010	2010	Eastern China	Eastern China2010	18.8472	C39C2010	Fujian Province	Fujian Province2010	1	Xiamen City	0.037664	-0.037664	0.555556	0.5	0	0	0.8	1	2	1	9	0.518987	0.772727	0.507761	0.48519	0.998544	2	-3.07567	6.1e-05	10	0.562817	22.0242	0.034847	0.016598	8.77273	0.481811	21.4469	0.023879	0.015312	8.53165	3.06	1	0	0	0.4	0.3249	0
6812010	681	C18	C2010	2010	Eastern China	Eastern China2010	18.6992	C18C2010	Jiangsu Province	Jiangsu Province2010	1	Changzhou City	0.037664	-0.037664	0.555556	0.2	1	0	3	0	2	1	24	1	0.452381	0.507761	0.48519	0.021593	2	-0.196642	0	9	0.546803	21.9637	0.037868	0.02301	8.77381	0.609165	21.4527	0.038167	0.003711	9.16667	3.14	1	0	1	0.333333	0.1546	0
6008172010	600817	S90	S2010	2010	Eastern China	Eastern China2010	18.462	S90S2010	Shanghai	Shanghai2010	1	Shanghai	0.058649	-0.058649	0.555556	0.473684	0.571429	0.5	1	1	0	0	5	0.882353	0.491228	0.512195	0.882353	0.189398	18	-0.092883	0	9	0.503983	22.0205	0.034716	0.008689	9.18421	0.512207	21.7035	0.034035	0.014058	8.94118	3.25	1	0	0	0.333333	0.2609	0.07827
6007572010	600757	C18	C2010	2010	Eastern China	Eastern China2010	18.3526	C18C2010	Shanghai	Shanghai2010	1	Shanghai	0.037664	-0.037664	0.555556	0.473684	0.571429	0.5	3	0	0	0	2	1.16667	0.491228	0.512195	0.488011	1	2	0.238877	3.3e-05	9	0.496873	22.0215	0.031806	0.008688	9.18421	0.527631	21.4816	0.001874	0.003709	9.16667	3.25	1	1	1	0.333333	0.3443	0.056408
6006172010	600617	C28	C2010	2010	Eastern China	Eastern China2010	17.9203	C28C2010	Shanghai	Shanghai2010	1	Shanghai	0.037664	-0.037664	0.555556	0.473684	0.571429	0.5	0	0	2	1	4	0.176471	0.473684	0.507761	0.48519	0.225809	2	-0.11099	0	11	0.503664	22.0253	0.034875	0.008689	9.16667	0.532677	21.3258	-0.619934	0.015772	8.88235	3.25	1	0	1	0.363636	0.1218	0.0165
8052010	805	I65	I2010	2010	Eastern China	Eastern China2010	17.7519	I65I2010	Jiangsu Province	Jiangsu Province2010	1	Changzhou City	0.82126	-0.82126	0.555556	0.2	1	0	0	0	1	1	2	0.304348	0.464286	0.509978	0.444444	1.84976	8	-0.17156	0	7	0.525039	21.9749	0.037569	0.02301	8.79762	0.415348	20.8014	0.066023	0.072421	9.34783	3.14	1	0	1	0.428571	0.2648	0
6003852010	600385	C27	C2010	2010	Eastern China	Eastern China2010	17.4543	C27C2010	Shandong Province	Shandong Province2010	1	Jinan City	0.037664	-0.037664	0.555556	0.75	1	1	1	0	0	0	8	0.670588	0.428571	0.512195	0.488011	0.787235	2	0.002425	0	9	0.526462	22.1087	0.038633	0.004944	8.64286	0.447326	21.3198	0.035613	0.009102	8.78824	3.07	1	0	1	0.333333	0.1738	0.000135
6000942010	600094	C28	C2010	2010	Eastern China	Eastern China2010	16.6943	C28C2010	Shanghai	Shanghai2010	1	Shanghai	0.037664	-0.037664	0.555556	0.473684	0.571429	0.5	0	0	0	0	44	0.294118	0.491228	0.512195	0.488011	0.244973	2	-0.306325	3.2e-05	9	0.503496	22.036	0.036588	0.008688	9.18421	0.531549	21.3979	-0.608444	0.01577	9	3.25	1	0	0	0.333333	0.1567	0
7172010	717	C31	C2010	2010	South China	South China2010	23.8631	C31C2010	Guangdong Province	Guangdong Province2010	4	Shaoguan City	0.037664	-0.037664	0.375	0.4	0.375	1	0.083333	0.090909	0	0	6	0.25	0.677686	0.644172	0.488011	0.748163	2	0.017125	1.6e-05	11	0.500568	21.9705	0.042911	0.014271	9.27273	0.644387	23.5276	0.028072	7.6e-05	10.4167	3.07	1	1	0	0.363636	0.3627	0
6005482010	600548	G58	G2010	2010	South China	South China2010	23.842	G58G2010	Guangdong Province	Guangdong Province2010	4	Shenzhen City	0.070221	-0.070221	0.375	0.4	0.375	1	0	0	0	0	4	0.16129	0.677686	0.644172	0.368421	0.587246	6	0.071512	0	12	0.501898	21.9707	0.042461	0.014271	9.26446	0.390291	22.6031	0.092835	0.000392	10.129	3.07	1	1	0	0.333333	0.3226	0.23863
5282010	528	C35	C2010	2010	South China	South China2010	23.6462	C35C2010	Guangxi Zhuang Autonomous Region	Guangxi Zhuang Autonomous Region2010	4	Liuzhou City	0.037664	-0.037664	0.375	0	0	0	0.8	0.75	0	0	4	0.463415	0.55	0.644172	0.488011	0.544765	2	0.036921	2.3e-05	9	0.559257	21.1746	-0.034962	0.000592	8.95	0.561391	21.6892	0.021517	0.008235	9.04878	3.09	1	1	0	0.333333	0.3869	0
6002362010	600236	D44	D2010	2010	South China	South China2010	23.6251	D44D2010	Guangxi Zhuang Autonomous Region	Guangxi Zhuang Autonomous Region2010	4	Nanning City	0.09127	-0.09127	0.375	0	0	0	1	1	0	0	4	0.375	0.55	0.644172	0.384615	0.756901	3	0.130639	1.4e-05	11	0.54865	21.1757	-0.039648	0.000592	8.85	0.625781	22.7489	0.060836	0.001201	9.875	3.09	1	1	0	0.363636	0.5051	0
6000982010	600098	D44	D2010	2010	South China	South China2010	23.5745	D44D2010	Guangdong Province	Guangdong Province2010	4	Guangzhou City	0.09127	-0.09127	0.375	0.4	0.375	1	1	1	1	1	3	0.357143	0.669421	0.638037	0.369231	0.319592	3	0.044263	0.000706	8	0.50411	21.9729	0.042687	0.014265	9.29752	0.63359	22.7498	0.062378	0.001189	9.92857	3.07	1	1	0	0.375	0.67047	0
162010	16	C39	C2010	2010	South China	South China2010	23.5246	C39C2010	Guangdong Province	Guangdong Province2010	4	Shenzhen City	0.037664	-0.037664	0.375	0.4	0.375	1	0.8	1	3	1	17	0.506329	0.652893	0.625767	0.48378	0.743477	2	-0.026283	5.5e-06	7	0.500607	21.9733	0.04327	0.014271	9.30579	0.48504	21.3877	-0.014721	0.015313	8.56962	3.07	1	1	0	0.428571	0.19	0
602010	60	C32	C2010	2010	South China	South China2010	23.4023	C32C2010	Guangdong Province	Guangdong Province2010	4	Shenzhen City	0.037664	-0.037664	0.375	0.4	0.375	1	1	1	4	1	20	0.461538	0.644628	0.619632	0.48237	0.6138	2	0.133323	0.001373	11	0.501678	21.9743	0.041951	0.014259	9.27273	0.632456	22.6814	0.006437	7.1e-05	10	3.07	1	1	0	0.363636	0.3173	0
5722010	572	C36	C2010	2010	South China	South China2010	23.2678	C36C2010	Hainan Province	Hainan Province2010	4	Haikou City	0.037664	-0.037664	0.375	0	0	0.5	0.666667	1	0	0	1	0.482759	0.6	0.644172	0.488011	0.37421	2	0.123702	0	8	0.43442	21.2289	0.026403	0.000637	8.35	0.627282	22.3333	0.042737	0.001014	8.7931	3.01	0	0	0	0.375	0.288	0.19795
6011182010	601118	A01	A2010	2010	South China	South China2010	23.2515	A01A2010	Hainan Province	Hainan Province2010	4	Haikou City	0.613965	-0.613965	0.375	0	0	0.5	0.333333	0.5	0	0	2	0.230769	0.6	0.644172	0.28	0.336273	0	-0.012079	0	9	0.436317	21.2297	0.033192	0.000637	8.3	0.459072	21.3947	-0.007416	0.001298	8.92308	3.01	0	1	0	0.333333	0.7298	0
122010	12	C30	C2010	2010	South China	South China2010	23.2466	C30C2010	Guangdong Province	Guangdong Province2010	4	Shenzhen City	0.037664	-0.037664	0.375	0.4	0.375	1	1	1.5	3	1	9	0.595238	0.652893	0.625767	0.48378	0.457945	2	0.189766	0.006509	9	0.502967	21.9756	0.041484	0.014217	9.28926	0.60354	21.7514	0.048559	0.00011	8.45238	3.07	1	1	0	0.333333	0.0369	0.036553
6006852010	600685	C37	C2010	2010	South China	South China2010	23.2212	C37C2010	Guangdong Province	Guangdong Province2010	4	Guangzhou City	0.037664	-0.037664	0.375	0.4	0.375	1	0	0	0	0	1	0.115385	0.677686	0.644172	0.488011	0.691224	2	0.085453	5.1e-06	11	0.501039	21.9758	0.042346	0.014271	9.27273	0.46666	20.9459	0.053977	0.015078	9.88461	3.07	1	1	0	0.363636	0.3571	0
6000042010	600004	G58	G2010	2010	South China	South China2010	23.1472	G58G2010	Guangdong Province	Guangdong Province2010	4	Guangzhou City	0.070221	-0.070221	0.375	0.4	0.375	1	0	0	0	0	1	0.16129	0.677686	0.644172	0.368421	0.401164	6	0.145826	4.3e-06	10	0.503436	21.9764	0.041847	0.014271	9.28099	0.396293	22.6255	0.090438	0.000392	10.1935	3.07	1	1	0	0.4	0.6196	0
4292010	429	G58	G2010	2010	South China	South China2010	23.0772	G58G2010	Guangdong Province	Guangdong Province2010	4	Guangzhou City	0.070221	-0.070221	0.375	0.4	0.375	1	0	0	0	0	2	0.16129	0.677686	0.644172	0.368421	0.544009	6	0.056077	0.000208	11	0.502255	21.977	0.042589	0.014269	9.27273	0.391685	22.6278	0.093333	0.000385	10.1613	3.07	1	1	0	0.363636	0.4083	0
902010	90	E47	E2010	2010	South China	South China2010	23.0417	E47E2010	Guangdong Province	Guangdong Province2010	4	Shenzhen City	0.639784	-0.639784	0.375	0.4	0.375	1	0	0	1	1	25	0.5	0.669421	0.638037	0.44	0.539683	4	-0.012509	1.1e-05	7	0.502291	21.9773	0.043156	0.014271	9.30579	0.733991	23.3827	0.022413	0.061907	7.66667	3.07	1	1	0	0.428571	0.3635	0
6004282010	600428	G55	G2010	2010	South China	South China2010	23.0378	G55G2010	Guangdong Province	Guangdong Province2010	4	Guangzhou City	0.070221	-0.070221	0.375	0.4	0.375	1	0	0	0	0	1	0.727273	0.677686	0.644172	0.368421	0.549677	6	0.059053	0.000316	9	0.502208	21.9773	0.042564	0.014268	9.28926	0.672963	22.917	0.028856	7.2e-05	9.81818	3.07	1	1	0	0.333333	0.5013	0
92010	9	S90	S2010	2010	South China	South China2010	23.0283	S90S2010	Guangdong Province	Guangdong Province2010	4	Shenzhen City	0.058649	-0.058649	0.375	0.4	0.375	1	1	1	4	1	31	0.803922	0.644628	0.619632	0.803922	0.62953	18	-0.058491	0.000173	9	0.501548	21.9774	0.043536	0.014269	9.28926	0.503577	21.614	0.033361	0.014055	8.94118	3.07	1	0	1	0.333333	0.0844	0
6003682010	600368	G54	G2010	2010	South China	South China2010	23.0095	G54G2010	Guangxi Zhuang Autonomous Region	Guangxi Zhuang Autonomous Region2010	4	Nanning City	0.070221	-0.070221	0.375	0	0	0	0	0	0	0	5	1	0.55	0.644172	0.368421	0.728966	6	0.022645	5.2e-05	12	0.550047	21.2065	-0.034248	0.00059	8.8	0.407456	21.6295	0.143849	0.000259	9.75	3.09	1	1	0	0.333333	0.3396	0
6001432010	600143	C29	C2010	2010	South China	South China2010	22.9596	C29C2010	Guangdong Province	Guangdong Province2010	4	Guangzhou City	0.037664	-0.037664	0.375	0.4	0.375	1	0	0	1	1	13	0.35	0.669421	0.638037	0.486601	0.598128	2	0.06139	0.338234	11	0.501808	21.978	0.042545	0.011475	9.27273	0.603497	21.6386	0.0269	9.8e-05	9.1	3.07	1	0	0	0.363636	0.202	0
612010	61	F51	F2010	2010	South China	South China2010	22.9329	F51F2010	Guangdong Province	Guangdong Province2010	4	Shenzhen City	0.105449	-0.105449	0.375	0.4	0.375	1	0	0	0	0	12	0.6875	0.677686	0.644172	0.673913	0.585435	5	0.072786	0.013377	13	0.501913	21.9782	0.042451	0.01416	9.2562	0.511618	21.4982	-0.000825	0.003908	8.9375	3.07	1	1	0	0.384615	0.2152	0
6012010	601	D44	D2010	2010	South China	South China2010	22.8521	D44D2010	Guangdong Province	Guangdong Province2010	4	Shaoguan City	0.09127	-0.09127	0.375	0.4	0.375	1	1	1	0	0	9	0.375	0.677686	0.644172	0.384615	0.619481	3	0.074529	0.000979	9	0.501631	21.9788	0.042436	0.014263	9.28926	0.628235	22.7627	0.061838	0.001184	9.91071	3.07	1	1	0	0.333333	0.1685	0
6005182010	600518	C27	C2010	2010	South China	South China2010	22.8284	C27C2010	Guangdong Province	Guangdong Province2010	4	Puning City	0.037664	-0.037664	0.375	0.4	0.375	1	1	0	0	0	39	0.670588	0.677686	0.644172	0.488011	0.399902	2	0.081527	0.021137	9	0.503446	21.979	0.042379	0.014096	9.28926	0.451883	21.2565	0.034682	0.008853	8.78824	3.07	1	0	1	0.333333	0.3015	0.034672
9212010	921	C38	C2010	2010	South China	South China2010	22.8051	C38C2010	Guangdong Province	Guangdong Province2010	4	Foshan City	0.037664	-0.037664	0.375	0.4	0.375	1	0.4	0.5	0	0	5	0.454545	0.677686	0.644172	0.488011	0.886401	2	0.079508	0	7	0.499426	21.9792	0.042395	0.014271	9.30579	0.543312	22.051	0.036094	0.02017	9.04545	3.07	1	1	0	0.285714	0.4522	0.221533
502010	50	C39	C2010	2010	South China	South China2010	22.7991	C39C2010	Guangdong Province	Guangdong Province2010	4	Shenzhen City	0.037664	-0.037664	0.375	0.4	0.375	1	0.8	1	0	0	8	0.544304	0.677686	0.644172	0.488011	0.687552	2	0.04459	3.9e-05	8	0.501069	21.9793	0.042684	0.01427	9.29752	0.485748	21.3969	-0.015618	0.015313	8.55696	3.07	1	1	0	0.375	0.4562	0.275548
432010	43	K70	K2010	2010	South China	South China2010	22.7955	K70K2010	Guangdong Province	Guangdong Province2010	4	Shenzhen City	0.045283	-0.045283	0.375	0.4	0.375	1	0	0	0	0	25	1.05714	0.677686	0.644172	1.05714	0.70257	10	-0.027378	0.000123	9	0.500945	21.9793	0.043279	0.01427	9.28926	0.588925	21.8332	-0.019056	0.008721	8.38571	3.07	1	1	0	0.333333	0.2235	0.225647
6902010	690	D44	D2010	2010	South China	South China2010	22.7209	D44D2010	Guangdong Province	Guangdong Province2010	4	Meizhou City	0.09127	-0.09127	0.375	0.4	0.375	1	1	1	0	0	11	0.375	0.677686	0.644172	0.384615	0.567412	3	0.096099	0.021653	13	0.502062	21.9799	0.042258	0.014092	9.2562	0.629165	22.765	0.061452	0.000815	9.83929	3.07	1	0	0	0.384615	0.3088	0.03088
6011392010	601139	D45	D2010	2010	South China	South China2010	22.7063	D45D2010	Guangdong Province	Guangdong Province2010	4	Shenzhen City	0.09127	-0.09127	0.375	0.4	0.375	1	0	0	0	0	5	0	0.677686	0.644172	0.384615	0.604782	3	0.053402	0	15	0.501753	21.98	0.042611	0.014271	9.23967	0	0	0	0	0	3.07	1	1	0	0.333333	0.526	0
6003802010	600380	C27	C2010	2010	South China	South China2010	22.6845	C27C2010	Guangdong Province	Guangdong Province2010	4	Shenzhen City	0.037664	-0.037664	0.375	0.4	0.375	1	1	0	0	0	7	0.670588	0.677686	0.644172	0.488011	0.251936	2	0.155502	0.000285	7	0.504669	21.9802	0.041767	0.014268	9.30579	0.453623	21.2582	0.033812	0.009098	8.81176	3.07	1	0	0	0.428571	0.4848	0
212010	21	C39	C2010	2010	South China	South China2010	22.6204	C39C2010	Guangdong Province	Guangdong Province2010	4	Shenzhen City	0.037664	-0.037664	0.375	0.4	0.375	1	0.8	1	2	1	9	0.518987	0.661157	0.631902	0.48519	0.328237	2	0.017165	0.001398	9	0.504039	21.9808	0.042911	0.014259	9.28926	0.490296	21.3992	-0.015271	0.015296	8.5443	3.07	1	1	0	0.333333	0.4964	0.188086
892010	89	G58	G2010	2010	South China	South China2010	22.6006	G58G2010	Guangdong Province	Guangdong Province2010	4	Shenzhen City	0.070221	-0.070221	0.375	0.4	0.375	1	0	0	1	0	1	0.129032	0.669421	0.638037	0.350877	0.104214	6	0.139592	3.5e-05	9	0.50589	21.9809	0.041899	0.01427	9.28926	0.405872	22.6431	0.090639	0.000391	10.2258	3.07	1	1	0	0.333333	0.6136	0
5312010	531	D44	D2010	2010	South China	South China2010	22.5704	D44D2010	Guangdong Province	Guangdong Province2010	4	Guangzhou City	0.09127	-0.09127	0.375	0.4	0.375	1	1	1	0	0	4	0.375	0.677686	0.644172	0.384615	0.618082	3	0.039213	3.9e-06	11	0.501643	21.9812	0.042728	0.014271	9.27273	0.62826	22.7677	0.062468	0.001201	9.875	3.07	1	1	0	0.363636	0.3356	0
282010	28	F51	F2010	2010	South China	South China2010	22.5649	F51F2010	Guangdong Province	Guangdong Province2010	4	Shenzhen City	0.105449	-0.105449	0.375	0.4	0.375	1	0	0	3	1	12	0.5	0.652893	0.625767	0.641304	0.820599	5	0.067889	1.6e-05	9	0.499969	21.9812	0.042491	0.014271	9.28926	0.49692	21.5212	-0.000519	0.004743	9.1875	3.07	1	1	0	0.333333	0.3833	0.247635
222010	22	G58	G2010	2010	South China	South China2010	22.5482	G58G2010	Guangdong Province	Guangdong Province2010	4	Shenzhen City	0.070221	-0.070221	0.375	0.4	0.375	1	0	0	0	0	3	0.16129	0.677686	0.644172	0.368421	0.386159	6	0.149439	0.001206	9	0.50356	21.9814	0.041817	0.014261	9.28926	0.396777	22.6448	0.090321	0.000353	10.2258	3.07	1	1	0	0.333333	0.5751	0.292277
6852010	685	D46	D2010	2010	South China	South China2010	22.543	D46D2010	Guangdong Province	Guangdong Province2010	4	Foshan City	0.09127	-0.09127	0.375	0.4	0.375	1	0	0	1	1	5	0.428571	0.669421	0.638037	0.369231	0.2082	3	0.014111	0	8	0.505031	21.9814	0.042936	0.014271	9.29752	0.473633	22.0748	0.067751	7.3e-05	9.14286	3.07	1	1	1	0.5	0.6224	0
9992010	999	C27	C2010	2010	South China	South China2010	22.5301	C27C2010	Guangdong Province	Guangdong Province2010	4	Shenzhen City	0.037664	-0.037664	0.375	0.4	0.375	1	1	0	0	0	7	0.670588	0.677686	0.644172	0.488011	0.267173	2	0.139264	2e-06	10	0.504543	21.9815	0.041901	0.014271	9.28099	0.453444	21.26	0.034003	0.009102	8.77647	3.07	1	1	0	0.3	0.6359	0
6009782010	600978	C21	C2010	2010	South China	South China2010	22.5213	C21C2010	Guangdong Province	Guangdong Province2010	4	Shantou City	0.037664	-0.037664	0.375	0.4	0.375	1	0	0	3	1	32	0	0.652893	0.625767	0.48378	0.352197	2	0.021737	0	9	0.50384	21.9816	0.042873	0.014271	9.28926	0.381938	20.3434	0.119112	4.3e-05	9	3.07	1	0	0	0.333333	0.247	0
6592010	659	C29	C2010	2010	South China	South China2010	22.5074	C29C2010	Guangdong Province	Guangdong Province2010	4	Zhuhai City	0.037664	-0.037664	0.375	0.4	0.375	1	0	0	0	0	11	0.4	0.677686	0.644172	0.488011	0.502319	2	0.080688	0	8	0.5026	21.9817	0.042386	0.014271	9.29752	0.608288	21.6612	0.025935	0.01701	9.25	3.07	1	0	0	0.375	0.2639	0.049556
6001832010	600183	C39	C2010	2010	South China	South China2010	22.4396	C39C2010	Guangdong Province	Guangdong Province2010	4	Dongguan City	0.037664	-0.037664	0.375	0.4	0.375	1	0.8	1	2	1	16	0.518987	0.661157	0.631902	0.48519	0.479702	2	0.062182	0.001063	9	0.502787	21.9823	0.042538	0.014262	9.28926	0.488379	21.4015	-0.015841	0.0153	8.5443	3.07	1	1	0	0.333333	0.1756	0
372010	37	D44	D2010	2010	South China	South China2010	22.387	D44D2010	Guangdong Province	Guangdong Province2010	4	Shenzhen City	0.09127	-0.09127	0.375	0.4	0.375	1	1	1	0	0	13	0.375	0.677686	0.644172	0.384615	0.633932	3	0.004906	2.9e-05	0	0.501512	21.9827	0.043012	0.01427	9.36364	0.627977	22.771	0.063081	0.001201	10.0714	3.07	1	1	0	0	0.1767	0.129527
882010	88	G58	G2010	2010	South China	South China2010	22.3277	G58G2010	Guangdong Province	Guangdong Province2010	4	Shenzhen City	0.070221	-0.070221	0.375	0.4	0.375	1	0	0	0	0	1	0.16129	0.677686	0.644172	0.368421	0.078657	6	0.044546	9.9e-05	9	0.506101	21.9832	0.042684	0.01427	9.28926	0.406697	22.6519	0.093705	0.000389	10.2258	3.07	1	1	0	0.333333	0.6737	0
6008962010	600896	G55	G2010	2010	South China	South China2010	22.3061	G55G2010	Hainan Province	Hainan Province2010	4	Haikou City	0.070221	-0.070221	0.375	0	0	0.5	0	0	3	1	23	0.454545	0.45	0.625767	0.315789	0.437706	6	0.007666	8e-06	9	0.431245	21.277	0.032205	0.000637	8.3	0.683142	22.9835	0.033528	0.0001	9.81818	3.01	0	1	0	0.333333	0.2749	0
7932010	793	I65	I2010	2010	South China	South China2010	22.2394	I65I2010	Hainan Province	Hainan Province2010	4	Haikou City	0.82126	-0.82126	0.375	0	0	0.5	0	0	0	0	48	0.347826	0.6	0.644172	0.472222	0.288757	8	0.13931	1.1e-05	8	0.438693	21.2803	0.025622	0.000637	8.35	0.483217	20.6063	0.052507	0.072421	9.30435	3.01	0	1	0	0.375	0.2031	0.089201
6003322010	600332	C27	C2010	2010	South China	South China2010	22.2221	C27C2010	Guangdong Province	Guangdong Province2010	4	Guangzhou City	0.037664	-0.037664	0.375	0.4	0.375	1	1	0	0	0	5	0.670588	0.677686	0.644172	0.488011	0.186537	2	0.016345	7.7e-06	9	0.50521	21.9841	0.042917	0.014271	9.28926	0.454393	21.2637	0.035449	0.009102	8.78824	3.07	1	1	0	0.555556	0.482	0
9732010	973	C29	C2010	2010	South China	South China2010	22.2176	C29C2010	Guangdong Province	Guangdong Province2010	4	Foshan City	0.037664	-0.037664	0.375	0.4	0.375	1	0	0	3	1	12	0.25	0.652893	0.625767	0.48378	0.633341	2	0.047848	0.000177	9	0.501517	21.9841	0.042657	0.014269	9.28926	0.601737	21.6757	0.027577	0.017001	9.2	3.07	1	1	0	0.333333	0.2078	0
8932010	893	C13	C2010	2010	South China	South China2010	22.2174	C13C2010	Guangdong Province	Guangdong Province2010	4	Guangzhou City	0.037664	-0.037664	0.375	0.4	0.375	1	0	0	0	0	16	0.368421	0.677686	0.644172	0.488011	0.886596	2	-0.092723	0	9	0.499424	21.9841	0.043819	0.014271	9.28926	0.523476	21.5415	0.030794	0.018987	8.57895	3.07	1	0	0	0.333333	0.605	0.05198
6004232010	600423	C26	C2010	2010	South China	South China2010	22.207	C26C2010	Guangxi Zhuang Autonomous Region	Guangxi Zhuang Autonomous Region2010	4	Liuzhou City	0.037664	-0.037664	0.375	0	0	0	0	0	0	0	6	0.486111	0.55	0.644172	0.488011	0.665967	2	-0.004747	0.010359	9	0.553197	21.2466	-0.032879	7.5e-05	8.95	0.535209	21.6938	0.068094	0.003141	9.05556	3.09	1	1	0	0.333333	0.363	0
6008942010	600894	C31	C2010	2010	South China	South China2010	22.1985	C31C2010	Guangdong Province	Guangdong Province2010	4	Guangzhou City	0.037664	-0.037664	0.375	0.4	0.375	1	0.083333	0.090909	0	0	4	0.25	0.677686	0.644172	0.488011	0.888976	2	0.044007	3e-05	11	0.499404	21.9842	0.042689	0.01427	9.27273	0.63852	23.5969	0.026952	7.6e-05	10.4167	3.07	1	1	0	0.363636	0.3818	0
9112010	911	C13	C2010	2010	South China	South China2010	22.1848	C13C2010	Guangxi Zhuang Autonomous Region	Guangxi Zhuang Autonomous Region2010	4	Nanning City	0.037664	-0.037664	0.375	0	0	0	0	0	1	1	4	0.315789	0.5	0.638037	0.486601	0.627183	2	0.036051	0	11	0.555136	21.2477	-0.034918	0.000593	8.85	0.537129	21.5432	0.024016	0.018987	8.47368	3.09	1	1	0	0.363636	0.4771	0
8282010	828	G58	G2010	2010	South China	South China2010	22.1588	G58G2010	Guangdong Province	Guangdong Province2010	4	Dongguan City	0.070221	-0.070221	0.375	0.4	0.375	1	0	0	0	0	4	0.16129	0.677686	0.644172	0.368421	0.282611	6	0.107695	2.8e-08	7	0.504416	21.9846	0.042162	0.014271	9.30579	0.400117	22.6574	0.091668	0.000392	10.2903	3.07	1	1	0	0.428571	0.4154	0
362010	36	K70	K2010	2010	South China	South China2010	22.1524	K70K2010	Guangdong Province	Guangdong Province2010	4	Shenzhen City	0.045283	-0.045283	0.375	0.4	0.375	1	0	0	1	1	11	1.04286	0.669421	0.638037	1.04286	0.47908	10	0.251534	0	9	0.502792	21.9846	0.040974	0.014271	9.28926	0.592118	21.8423	-0.02304	0.008723	8.38571	3.07	1	0	0	0.333333	0.3132	0.143473
782010	78	C27	C2010	2010	South China	South China2010	22.1458	C27C2010	Guangdong Province	Guangdong Province2010	4	Shenzhen City	0.037664	-0.037664	0.375	0.4	0.375	1	1	0	2	1	18	0.647059	0.661157	0.631902	0.48519	0.782385	2	0.009874	0.001933	11	0.500285	21.9847	0.042971	0.014255	9.27273	0.447383	21.2646	0.035525	0.009079	8.76471	3.07	1	0	0	0.363636	0.2766	0.178028
6005252010	600525	C39	C2010	2010	South China	South China2010	22.1211	C39C2010	Guangdong Province	Guangdong Province2010	4	Shenzhen City	0.037664	-0.037664	0.375	0.4	0.375	1	0.8	1	1	1	42	0.531646	0.669421	0.638037	0.486601	0.397045	2	0.009905	0.017998	9	0.50347	21.9849	0.042971	0.014122	9.28926	0.489425	21.4055	-0.015179	0.015085	8.5443	3.07	1	0	1	0.333333	0.3541	0.314949
6008682010	600868	S90	S2010	2010	South China	South China2010	22.0916	S90S2010	Guangdong Province	Guangdong Province2010	4	Meizhou City	0.058649	-0.058649	0.375	0.4	0.375	1	1	1	3	1	21	0.823529	0.652893	0.625767	0.823529	0.43892	18	0.04248	0.001032	9	0.503124	21.9851	0.042701	0.014262	9.28926	0.507315	21.6323	0.031381	0.014038	8.94118	3.07	1	0	1	0.333333	0.035	0.031363
622010	62	L71	L2010	2010	South China	South China2010	22.0651	L71L2010	Guangdong Province	Guangdong Province2010	4	Shenzhen City	0.405784	-0.405784	0.375	0.4	0.375	1	0	0	0	0	8	0	0.677686	0.644172	0.4	0.531336	11	-0.199337	8.6e-05	9	0.50236	21.9853	0.0447	0.01427	9.28926	0.369124	22.0354	0.060684	3e-05	10.5	3.07	1	0	0	0.333333	0.7496	0.338851
5132010	513	C27	C2010	2010	South China	South China2010	22.0213	C27C2010	Guangdong Province	Guangdong Province2010	4	Zhuhai City	0.037664	-0.037664	0.375	0.4	0.375	1	1	0	0	0	8	0.670588	0.677686	0.644172	0.488011	0.279313	2	0.172938	0	9	0.504443	21.9857	0.041623	0.014271	9.28926	0.453301	21.266	0.033607	0.009102	8.78824	3.07	1	0	1	0.333333	0.2621	0.154758
6001752010	600175	S90	S2010	2010	South China	South China2010	22.0131	S90S2010	Hainan Province	Hainan Province2010	4	Haikou City	0.058649	-0.058649	0.375	0	0	0.5	1	1	1	1	20	0.862745	0.55	0.638037	0.862745	0.464088	18	-0.169609	5.7e-05	9	0.429926	21.2916	0.041068	0.000635	8.3	0.506821	21.6339	0.035539	0.014057	8.94118	3.01	0	0	0	0.333333	0.2934	0.046768
6003102010	600310	D44	D2010	2010	South China	South China2010	22.0081	D44D2010	Guangxi Zhuang Autonomous Region	Guangxi Zhuang Autonomous Region2010	4	Hezhou City	0.09127	-0.09127	0.375	0	0	0	1	1	0	0	24	0.375	0.55	0.644172	0.384615	0.614044	3	0.104409	0	9	0.555793	21.2565	-0.038336	0.000593	8.95	0.628332	22.7778	0.061304	0.001201	9.91071	3.09	1	1	0	0.333333	0.5221	0
6007592010	600759	K70	K2010	2010	South China	South China2010	21.9785	K70K2010	Hainan Province	Hainan Province2010	4	Haikou City	0.045283	-0.045283	0.375	0	0	0.5	0	0	2	1	37	1.02857	0.5	0.631902	1.02857	0.439259	10	-0.036483	0	5	0.431167	21.2934	0.034412	0.000637	8.5	0.592687	21.8448	-0.018925	0.008723	8.44286	3.01	0	0	0	0.4	0.7592	1e-06
8232010	823	C39	C2010	2010	South China	South China2010	21.9361	C39C2010	Guangdong Province	Guangdong Province2010	4	Shantou City	0.037664	-0.037664	0.375	0.4	0.375	1	0.8	1	0	0	3	0.544304	0.677686	0.644172	0.488011	0.422546	2	0.098449	0.000351	9	0.503259	21.9864	0.042239	0.014268	9.28926	0.489102	21.4078	-0.0163	0.015309	8.5443	3.07	1	1	0	0.333333	0.38971	0
6002492010	600249	C26	C2010	2010	South China	South China2010	21.9195	C26C2010	Guangxi Zhuang Autonomous Region	Guangxi Zhuang Autonomous Region2010	4	Liuzhou City	0.037664	-0.037664	0.375	0	0	0	0	0	0	0	3	0.486111	0.55	0.644172	0.488011	0.28022	2	-0.039336	0.000313	8	0.572484	21.261	-0.031149	0.000577	9	0.540567	21.6978	0.068574	0.003281	9.06944	3.09	1	1	0	0.375	0.1852	0
6362010	636	C39	C2010	2010	South China	South China2010	21.916	C39C2010	Guangdong Province	Guangdong Province2010	4	Zhaoqing City	0.037664	-0.037664	0.375	0.4	0.375	1	0.8	1	1	1	8	0.531646	0.669421	0.638037	0.486601	0.26868	2	0.126718	0	13	0.504531	21.9866	0.042005	0.014271	9.2562	0.49105	21.4081	-0.016658	0.015313	8.49367	3.07	1	1	0	0.384615	0.1825	0
6003232010	600323	D46	D2010	2010	South China	South China2010	21.8838	D46D2010	Guangdong Province	Guangdong Province2010	4	Foshan City	0.09127	-0.09127	0.375	0.4	0.375	1	0	0	1	1	7	0.428571	0.669421	0.638037	0.369231	0.485944	3	0.070463	0.000511	9	0.502735	21.9868	0.04247	0.014266	9.28926	0.433955	22.169	0.059701	0	9	3.07	1	1	1	0.333333	0.2824	0
5412010	541	C38	C2010	2010	South China	South China2010	21.8638	C38C2010	Guangdong Province	Guangdong Province2010	4	Foshan City	0.037664	-0.037664	0.375	0.4	0.375	1	0.4	0.5	1	1	18	0.431818	0.669421	0.638037	0.486601	0.101122	2	0.067325	0.001484	8	0.505915	21.987	0.042496	0.014258	9.29752	0.561159	22.0724	0.036371	0.020136	9.02273	3.07	1	0	1	0.375	0.1347	0
5222010	522	C27	C2010	2010	South China	South China2010	21.8401	C27C2010	Guangdong Province	Guangdong Province2010	4	Guangzhou City	0.037664	-0.037664	0.375	0.4	0.375	1	1	0	1	0	1	0.658824	0.669421	0.638037	0.486601	0.618722	2	0.107097	4.5e-05	8	0.501638	21.9872	0.042167	0.01427	9.29752	0.449308	21.2682	0.034381	0.009101	8.8	3.07	1	1	0	0.375	0.3558	0
6002522010	600252	C27	C2010	2010	South China	South China2010	21.811	C27C2010	Guangxi Zhuang Autonomous Region	Guangxi Zhuang Autonomous Region2010	4	Wuzhou City	0.037664	-0.037664	0.375	0	0	0	1	0	0	0	13	0.670588	0.55	0.644172	0.488011	0.549598	2	0.064613	1.3e-05	9	0.559015	21.2664	-0.036347	0.000592	8.95	0.450121	21.2685	0.034881	0.009102	8.78824	3.09	1	0	1	0.333333	0.2204	0.041876
8862010	886	G58	G2010	2010	South China	South China2010	21.8074	G58G2010	Hainan Province	Hainan Province2010	4	Haikou City	0.070221	-0.070221	0.375	0	0	0.5	0	0	0	0	5	0.16129	0.6	0.644172	0.368421	0.17632	6	0.193441	1.1e-05	8	0.444314	21.3019	0.022916	0.000637	8.35	0.403546	22.6687	0.088902	0.000392	10.2581	3.01	0	1	1	0.375	0.2005	0
6004992010	600499	C35	C2010	2010	South China	South China2010	21.7988	C35C2010	Guangdong Province	Guangdong Province2010	4	Foshan City	0.037664	-0.037664	0.375	0.4	0.375	1	0.8	0.75	0	0	20	0.463415	0.677686	0.644172	0.488011	0.412572	2	0.092795	0.276411	9	0.503341	21.9875	0.042285	0.011986	9.28926	0.564615	21.7343	0.020154	0.001494	9.04878	3.07	1	0	0	0.333333	0.1822	0
6008722010	600872	S90	S2010	2010	South China	South China2010	21.7931	S90S2010	Guangdong Province	Guangdong Province2010	4	Zhongshan City	0.058649	-0.058649	0.375	0.4	0.375	1	1	1	0	0	6	0.882353	0.677686	0.644172	0.882353	0.336713	18	0.052823	0	10	0.503968	21.9876	0.042616	0.014271	9.28099	0.509319	21.6382	0.031178	0.014058	8.92157	3.07	1	1	0	0.5	0.1072	0
112010	11	K70	K2010	2010	South China	South China2010	21.7925	K70K2010	Guangdong Province	Guangdong Province2010	4	Shenzhen City	0.045283	-0.045283	0.375	0.4	0.375	1	0	0	2	1	6	1.02857	0.661157	0.631902	1.02857	0.699635	10	-0.034936	9.3e-06	8	0.500969	21.9876	0.043341	0.014271	9.29752	0.588967	21.8475	-0.018948	0.008723	8.4	3.07	1	1	0	0.375	0.5422	0
7352010	735	A03	A2010	2010	South China	South China2010	21.7919	A03A2010	Hainan Province	Hainan Province2010	4	Haikou City	0.613965	-0.613965	0.375	0	0	0.5	0	0	2	1	15	1	0.5	0.631902	0.2	0.427349	0	0.022007	0.000234	7	0.431763	21.3027	0.031487	0.000626	8.4	0.284461	20.3046	0.035018	0	9	3.01	0	0	0	0.428571	0.1031	0.065044
9872010	987	F52	F2010	2010	South China	South China2010	21.7907	F52F2010	Guangdong Province	Guangdong Province2010	4	Guangzhou City	0.105449	-0.105449	0.375	0.4	0.375	1	0	0	0	0	11	0.68	0.677686	0.644172	0.673913	0.471329	5	0.157425	0.001874	7	0.502856	21.9876	0.041751	0.014255	9.30579	0.594978	21.8649	0.049402	0.010542	8.65333	3.07	1	1	0	0.571429	0.5189	0
8062010	806	C38	C2010	2010	South China	South China2010	21.7884	C38C2010	Guangxi Zhuang Autonomous Region	Guangxi Zhuang Autonomous Region2010	4	Beihai City	0.037664	-0.037664	0.375	0	0	0	0.4	0.5	0	0	4	0.454545	0.55	0.644172	0.488011	0.638827	2	0.08671	0	7	0.554554	21.2675	-0.037451	0.000593	9.05	0.548938	22.0741	0.035931	0.02017	9.04545	3.09	1	0	1	0.428571	0.1468	0.070068
6005892010	600589	C29	C2010	2010	South China	South China2010	21.788	C29C2010	Guangdong Province	Guangdong Province2010	4	Jieyang City	0.037664	-0.037664	0.375	0.4	0.375	1	0	0	0	0	2	0.4	0.677686	0.644172	0.488011	0.368238	2	0.045368	0	7	0.503708	21.9876	0.042677	0.014271	9.30579	0.614992	21.6972	0.027701	0.01701	9.3	3.07	1	0	0	0.428571	0.2218	0.05545
6004582010	600458	C29	C2010	2010	South China	South China2010	21.7773	C29C2010	Guangdong Province	Guangdong Province2010	4	Zhuzhou City	0.037664	-0.037664	0.375	0.4	0.375	1	0	0	0	0	11	0.4	0.677686	0.644172	0.488011	0.486355	2	0.060682	0	15	0.502732	21.9877	0.042551	0.014271	9.23967	0.609086	21.6977	0.026935	0.01701	8.9	3.07	1	1	0	0.333333	0.1987	0.10319
992010	99	G56	G2010	2010	South China	South China2010	21.6461	G56G2010	Guangdong Province	Guangdong Province2010	4	Shenzhen City	0.070221	-0.070221	0.375	0.4	0.375	1	0.333333	0.5	0	0	2	0.333333	0.677686	0.644172	0.368421	0.356164	6	0.11931	0	15	0.503808	21.9888	0.042066	0.014271	9.23967	0.792021	25.255	0.103237	9.9e-07	9	3.07	1	1	0	0.333333	0.4665	0
8612010	861	F52	F2010	2010	South China	South China2010	21.6309	F52F2010	Guangdong Province	Guangdong Province2010	4	Maoming City	0.105449	-0.105449	0.375	0.4	0.375	1	0	0	0	0	35	0.68	0.677686	0.644172	0.673913	0.620717	5	0.055002	5.1e-06	7	0.501621	21.9889	0.042598	0.014271	9.30579	0.592986	21.867	0.050767	0.010567	8.65333	3.07	1	0	0	0.428571	0.6962	0
6003012010	600301	C26	C2010	2010	South China	South China2010	21.6291	C26C2010	Guangxi Zhuang Autonomous Region	Guangxi Zhuang Autonomous Region2010	4	Nanning City	0.037664	-0.037664	0.375	0	0	0	0	0	1	1	4	0.472222	0.5	0.638037	0.486601	0.650113	2	0.089261	8.9e-06	9	0.55399	21.2755	-0.037579	0.000592	8.95	0.535429	21.7019	0.066788	0.003285	9.05556	3.09	1	1	0	0.333333	0.32	0
262010	26	F52	F2010	2010	South China	South China2010	21.6138	F52F2010	Guangdong Province	Guangdong Province2010	4	Shenzhen City	0.105449	-0.105449	0.375	0.4	0.375	1	0	0	1	1	7	0.666667	0.669421	0.638037	0.663043	0.471559	5	-0.04042	0.000169	9	0.502854	21.9891	0.043386	0.014269	9.28926	0.594975	21.8672	0.05204	0.010565	8.62667	3.07	1	1	0	0.333333	0.4149	0.250603
7822010	782	C26	C2010	2010	South China	South China2010	21.6089	C26C2010	Guangdong Province	Guangdong Province2010	4	Jiangmen City	0.037664	-0.037664	0.375	0.4	0.375	1	0	0	0	0	11	0.486111	0.677686	0.644172	0.488011	0.602127	2	0.115841	1.8e-05	9	0.501775	21.9891	0.042095	0.014271	9.28926	0.536096	21.7022	0.066419	0.003285	9.05556	3.07	1	0	0	0.333333	0.2023	0.134853
5332010	533	C38	C2010	2010	South China	South China2010	21.6029	C38C2010	Guangdong Province	Guangdong Province2010	4	Foshan City	0.037664	-0.037664	0.375	0.4	0.375	1	0.4	0.5	1	1	14	0.431818	0.669421	0.638037	0.486601	0.596963	2	-0.00341	4.9e-05	11	0.501818	21.9892	0.043081	0.01427	9.27273	0.54989	22.0783	0.037979	0.020169	8.95455	3.07	1	0	1	0.363636	0.247	0.137045
6008662010	600866	C14	C2010	2010	South China	South China2010	21.5593	C14C2010	Guangdong Province	Guangdong Province2010	4	Zhaoqing City	0.037664	-0.037664	0.375	0.4	0.375	1	1	0	0	0	13	1	0.677686	0.644172	0.488011	0.302562	2	0.045349	0.000294	9	0.504251	21.9895	0.042678	0.014268	9.28926	0.550297	21.8979	0.052323	0.001469	8	3.07	1	1	0	0.333333	0.1655	0
402010	40	K70	K2010	2010	South China	South China2010	21.5489	K70K2010	Guangdong Province	Guangdong Province2010	4	Shenzhen City	0.045283	-0.045283	0.375	0.4	0.375	1	0	0	5	1	27	0.985714	0.636364	0.613497	0.985714	0.613091	10	0.235287	0.001291	12	0.501684	21.9896	0.041108	0.01426	9.26446	0.590204	21.851	-0.022808	0.008705	8.34286	3.07	1	1	0	0.333333	0.198	0.05706
9782010	978	L72	L2010	2010	South China	South China2010	21.5282	L72L2010	Guangxi Zhuang Autonomous Region	Guangxi Zhuang Autonomous Region2010	4	Guilin City	0.405784	-0.405784	0.375	0	0	0	0	0	0	0	2	0.5	0.55	0.644172	0.4	0.331376	11	0.049009	0	11	0.569927	21.2805	-0.035566	0.000593	8.85	0.509654	21.2807	0.064953	0.000382	9.08333	3.09	1	1	0	0.363636	0.2306	0.030484
5712010	571	C37	C2010	2010	South China	South China2010	21.5064	C37C2010	Hainan Province	Hainan Province2010	4	Haikou City	0.037664	-0.037664	0.375	0	0	0.5	0	0	0	0	23	0.115385	0.6	0.644172	0.488011	0.18914	2	0.067122	0.000831	9	0.443673	21.317	0.029232	0.000596	8.3	0.485971	21.0119	0.054682	0.015046	9.96154	3.01	0	0	1	0.333333	0.1216	0.081168
552010	55	C33	C2010	2010	South China	South China2010	21.412	C33C2010	Guangdong Province	Guangdong Province2010	4	Shenzhen City	0.037664	-0.037664	0.375	0.4	0.375	1	0	0	2	1	19	0.615385	0.661157	0.631902	0.48519	0.450407	2	-0.015663	0.000184	7	0.503029	21.9907	0.043182	0.014269	9.30579	0.477786	21.818	0.038991	0.046084	9.15385	3.07	1	0	1	0.428571	0.0909	0.013961
652010	65	E48	E2010	2010	South China	South China2010	21.3927	E48E2010	Guangdong Province	Guangdong Province2010	4	Shenzhen City	0.639784	-0.639784	0.375	0.4	0.375	1	0	0	0	0	9	0.545455	0.677686	0.644172	0.48	0.706491	4	0.116221	0	0	0.500912	21.9909	0.042092	0.014271	9.36364	0.779992	23.5748	0.007175	0.019629	8.90909	3.07	1	1	0	0	0.5441	0
962010	96	F51	F2010	2010	South China	South China2010	21.3513	F51F2010	Guangdong Province	Guangdong Province2010	4	Shenzhen City	0.105449	-0.105449	0.375	0.4	0.375	1	0	0	0	0	5	0.6875	0.677686	0.644172	0.673913	0.079303	5	-0.015478	0	11	0.506096	21.9912	0.04318	0.014271	9.27273	0.543251	21.597	0.004691	0.004744	9.0625	3.07	1	1	0	0.363636	0.5761	0.183645
5072010	507	S90	S2010	2010	South China	South China2010	21.3206	S90S2010	Guangdong Province	Guangdong Province2010	4	Zhuhai City	0.058649	-0.058649	0.375	0.4	0.375	1	1	1	2	1	11	0.843137	0.661157	0.631902	0.843137	0.218068	18	0.019404	0.000101	11	0.504949	21.9915	0.042892	0.01427	9.27273	0.511645	21.6474	0.031833	0.014056	8.90196	3.07	1	1	0	0.363636	0.164	0
9762010	976	C28	C2010	2010	South China	South China2010	21.298	C28C2010	Guangdong Province	Guangdong Province2010	4	Jiangmen City	0.037664	-0.037664	0.375	0.4	0.375	1	0	0	1	1	16	0.235294	0.669421	0.638037	0.486601	0.607019	2	0.061599	0.000101	9	0.501734	21.9917	0.042543	0.01427	9.28926	0.510253	21.1271	-0.630087	0.015766	9	3.07	1	1	0	0.333333	0.1215	0
6002592010	600259	B09	B2010	2010	South China	South China2010	21.2784	B09B2010	Hainan Province	Hainan Province2010	4	Haikou City	0.137637	-0.137637	0.375	0	0	0.5	0	0	0	0	7	0.636364	0.6	0.644172	0.405405	0.759406	1	0.013579	0	11	0.41516	21.3284	0.031909	0.000637	8.2	0.431866	22.593	0.079051	0.000711	9.72727	3.01	0	1	0	0.363636	0.5002	0
452010	45	C17	C2010	2010	South China	South China2010	21.2273	C17C2010	Guangdong Province	Guangdong Province2010	4	Shenzhen City	0.037664	-0.037664	0.375	0.4	0.375	1	0	0	0	0	2	0.208333	0.677686	0.644172	0.488011	0.186933	2	0.034368	0.000297	9	0.505206	21.9923	0.042768	0.014268	9.28926	0.460793	21.2182	0.033973	0.000148	8.83333	3.07	1	1	0	0.333333	0.5427	0
702010	70	C39	C2010	2010	South China	South China2010	21.191	C39C2010	Guangdong Province	Guangdong Province2010	4	Shenzhen City	0.037664	-0.037664	0.375	0.4	0.375	1	0.8	1	0	0	5	0.544304	0.677686	0.644172	0.488011	0.454388	2	0.042016	0.000111	11	0.502996	21.9926	0.042705	0.01427	9.27273	0.488699	21.4173	-0.015585	0.015312	8.51899	3.07	1	1	0	0.363636	0.4914	0.213079
5032010	503	S90	S2010	2010	South China	South China2010	21.1646	S90S2010	Hainan Province	Hainan Province2010	4	Haikou City	0.058649	-0.058649	0.375	0	0	0.5	1	1	2	1	23	0.843137	0.5	0.631902	0.843137	0.166907	18	-0.006723	0	7	0.444785	21.3341	0.032924	0.000637	8.4	0.512648	21.6505	0.032346	0.014058	8.98039	3.01	0	0	0	0.428571	0.238	0.111158
562010	56	K70	K2010	2010	South China	South China2010	21.1555	K70K2010	Guangdong Province	Guangdong Province2010	4	Shenzhen City	0.045283	-0.045283	0.375	0.4	0.375	1	0	0	0	0	23	1.05714	0.677686	0.644172	1.05714	1.09739	10	-0.391224	0	8	0.497682	21.9929	0.046286	0.014271	9.29752	0.583285	21.8566	-0.013858	0.008723	8.4	3.07	1	0	0	0.375	0.137	0
322010	32	C39	C2010	2010	South China	South China2010	21.1217	C39C2010	Guangdong Province	Guangdong Province2010	4	Shenzhen City	0.037664	-0.037664	0.375	0.4	0.375	1	0.8	1	0	0	6	0.544304	0.677686	0.644172	0.488011	0.461773	2	0.005929	0.000259	9	0.502935	21.9931	0.043003	0.014269	9.28926	0.488605	21.4181	-0.015129	0.01531	8.5443	3.07	1	1	0	0.333333	0.4202	0
582010	58	L71	L2010	2010	South China	South China2010	21.106	L71L2010	Guangdong Province	Guangdong Province2010	4	Shenzhen City	0.405784	-0.405784	0.375	0.4	0.375	1	0	0	0	0	12	0	0.677686	0.644172	0.4	0.199613	11	0.074675	6e-05	9	0.505102	21.9933	0.042435	0.01427	9.28926	0.534985	22.515	-0.076323	4.3e-05	10.5	3.07	1	1	0	0.333333	0.3024	0.161724
8332010	833	C22	C2010	2010	South China	South China2010	21.0517	C22C2010	Guangxi Zhuang Autonomous Region	Guangxi Zhuang Autonomous Region2010	4	Guigang City	0.037664	-0.037664	0.375	0	0	0	0	0	0	0	9	0.3125	0.55	0.644172	0.488011	0.405331	2	0.13362	4e-05	5	0.566229	21.3044	-0.039797	0.000591	9.15	0.676974	21.9007	0.022602	0.000445	10	3.09	1	0	0	0.4	0.256	0.250351
6004332010	600433	C22	C2010	2010	South China	South China2010	21	C22C2010	Guangdong Province	Guangdong Province2010	4	Zhanjiang City	0.037664	-0.037664	0.375	0.4	0.375	1	0	0	0	0	7	0.3125	0.677686	0.644172	0.488011	0.49287	2	-0.025469	0	11	0.502678	21.9942	0.043263	0.014271	9.27273	0.671503	21.904	0.032545	0.000448	9.625	3.07	1	1	0	0.363636	0.27273	0
6002382010	600238	C13	C2010	2010	South China	South China2010	20.9844	C13C2010	Hainan Province	Hainan Province2010	4	Haikou City	0.037664	-0.037664	0.375	0	0	0.5	0	0	0	0	18	0.368421	0.6	0.644172	0.488011	0.434667	2	0.031191	8.7e-05	11	0.431397	21.3431	0.031028	0.000633	8.2	0.547261	21.6064	0.024272	0.018982	8.47368	3.01	0	1	0	0.454545	0.1341	0
52010	5	S90	S2010	2010	South China	South China2010	20.9807	S90S2010	Guangdong Province	Guangdong Province2010	4	Shenzhen City	0.058649	-0.058649	0.375	0.4	0.375	1	1	1	2	1	12	0.843137	0.661157	0.631902	0.843137	0.47796	18	0.004736	0	15	0.502801	21.9943	0.043013	0.014271	9.23967	0.506549	21.6541	0.032121	0.014058	8.82353	3.07	1	0	0	0.333333	0.2015	0
6622010	662	C26	C2010	2010	South China	South China2010	20.9681	C26C2010	Guangxi Zhuang Autonomous Region	Guangxi Zhuang Autonomous Region2010	4	Wuzhou City	0.037664	-0.037664	0.375	0	0	0	0	0	1	1	17	0.472222	0.5	0.638037	0.486601	0.329985	2	0.046372	1.5e-05	9	0.569996	21.3085	-0.035434	0.000592	8.95	0.539875	21.7111	0.067384	0.003285	9.05556	3.09	1	0	0	0.333333	0.1536	0.203062
7122010	712	D46	D2010	2010	South China	South China2010	20.9674	D46D2010	Guangdong Province	Guangdong Province2010	4	Qingyuan City	0.09127	-0.09127	0.375	0.4	0.375	1	0	0	0	0	10	0.571429	0.677686	0.644172	0.384615	0.310923	3	0.046671	0	9	0.504182	21.9944	0.042667	0.014271	9.28926	0.458958	22.2999	0.063099	7.3e-05	9	3.07	1	0	0	0.333333	0.2648	2.7e-05
6002422010	600242	G55	G2010	2010	South China	South China2010	20.9483	G55G2010	Guangdong Province	Guangdong Province2010	4	Yangjiang City	0.070221	-0.070221	0.375	0.4	0.375	1	0	0	0	0	25	0.727273	0.677686	0.644172	0.368421	0.738441	6	0.121624	0	9	0.500648	21.9946	0.042047	0.014271	9.28926	0.655802	23.1069	0.023168	0.0001	9.81818	3.07	1	0	0	0.333333	0.2541	0.098279
6003822010	600382	F52	F2010	2010	South China	South China2010	20.9397	F52F2010	Guangdong Province	Guangdong Province2010	4	Meizhou City	0.105449	-0.105449	0.375	0.4	0.375	1	0	0	0	0	1	0.68	0.677686	0.644172	0.673913	0.118347	5	0.052028	0.000162	9	0.505773	21.9946	0.042622	0.014269	9.28926	0.599684	21.8762	0.050807	0.010565	8.62667	3.07	1	0	0	0.333333	0.2067	0.155715
5322010	532	D44	D2010	2010	South China	South China2010	20.9358	D44D2010	Guangdong Province	Guangdong Province2010	4	Zhuhai City	0.09127	-0.09127	0.375	0.4	0.375	1	1	1	1	1	17	0.357143	0.669421	0.638037	0.369231	0.205617	3	0.01855	2.5e-06	9	0.505052	21.9947	0.042899	0.014271	9.28926	0.635625	22.7969	0.062837	0.001201	9.91071	3.07	1	1	0	0.333333	0.1006	0
5342010	534	K70	K2010	2010	South China	South China2010	20.9238	K70K2010	Guangdong Province	Guangdong Province2010	4	Shantou City	0.045283	-0.045283	0.375	0.4	0.375	1	0	0	1	1	19	1.04286	0.669421	0.638037	1.04286	0.46429	10	0.020637	1.8e-05	9	0.502914	21.9948	0.042882	0.014271	9.28926	0.592329	21.8599	-0.019741	0.008723	8.38571	3.07	1	0	0	0.333333	0.1868	0.090038
6002092010	600209	S90	S2010	2010	South China	South China2010	20.8855	S90S2010	Hainan Province	Hainan Province2010	4	Haikou City	0.058649	-0.058649	0.375	0	0	0.5	1	1	0	0	18	0.882353	0.6	0.644172	0.882353	0.310438	18	0.04074	0	8	0.437608	21.348	0.030551	0.000637	8.35	0.509834	21.656	0.031415	0.014058	8.96078	3.01	0	0	0	0.375	0.3207	0.218076
9532010	953	C26	C2010	2010	South China	South China2010	20.8351	C26C2010	Guangxi Zhuang Autonomous Region	Guangxi Zhuang Autonomous Region2010	4	Hechi City	0.037664	-0.037664	0.375	0	0	0	0	0	0	0	18	0.486111	0.55	0.644172	0.488011	0.869686	2	-0.071652	0.000284	9	0.543011	21.3152	-0.029533	0.000579	8.95	0.532379	21.7129	0.069023	0.003281	9.05556	3.09	1	1	0	0.333333	0.4914	0
6007122010	600712	F52	F2010	2010	South China	South China2010	20.8079	F52F2010	Guangxi Zhuang Autonomous Region	Guangxi Zhuang Autonomous Region2010	4	Nanning City	0.105449	-0.105449	0.375	0	0	0	0	0	2	1	11	0.653333	0.45	0.631902	0.652174	0.696767	5	0.112034	0.000208	9	0.551657	21.3166	-0.038718	0.000582	8.95	0.591972	21.878	0.050007	0.010564	8.62667	3.09	1	1	0	0.333333	0.238	0
5662010	566	C27	C2010	2010	South China	South China2010	20.7986	C27C2010	Hainan Province	Hainan Province2010	4	Haikou City	0.037664	-0.037664	0.375	0	0	0.5	1	0	0	0	19	0.670588	0.6	0.644172	0.488011	0.543872	2	0.047864	0.011344	9	0.425937	21.3524	0.030195	7e-05	8.3	0.450189	21.2804	0.035078	0.008968	8.78824	3.01	0	0	0	0.333333	0.1966	0.032773
1502010	150	K70	K2010	2010	South China	South China2010	20.7542	K70K2010	Guangdong Province	Guangdong Province2010	4	Huizhou City	0.045283	-0.045283	0.375	0.4	0.375	1	0	0	0	0	30	1.05714	0.677686	0.644172	1.05714	0.285637	10	-0.122632	0	7	0.504391	21.9962	0.044066	0.014271	9.30579	0.594882	21.8623	-0.017695	0.008723	8.41429	3.07	1	0	0	0.428571	0.4848	0.09696
5292010	529	C13	C2010	2010	South China	South China2010	20.7162	C13C2010	Guangdong Province	Guangdong Province2010	4	Heshan City	0.037664	-0.037664	0.375	0.4	0.375	1	0	0	0	0	5	0.368421	0.677686	0.644172	0.488011	0.27863	2	0.05748	3.9e-06	8	0.504448	21.9965	0.042577	0.014271	9.29752	0.555474	21.6205	0.022889	0.018987	8.63158	3.07	1	1	0	0.375	0.5018	0
232010	23	E47	E2010	2010	South China	South China2010	20.6598	E47E2010	Guangdong Province	Guangdong Province2010	4	Shenzhen City	0.639784	-0.639784	0.375	0.4	0.375	1	0	0	0	0	20	0.666667	0.677686	0.644172	0.48	0.661815	4	0.135047	7.8e-05	9	0.501282	21.997	0.041936	0.01427	9.28926	0.713636	23.7796	-0.002179	0.061896	7.33333	3.07	1	0	0	0.333333	0.3131	0.153419
5232010	523	C26	C2010	2010	South China	South China2010	20.6529	C26C2010	Guangdong Province	Guangdong Province2010	4	Guangzhou City	0.037664	-0.037664	0.375	0.4	0.375	1	0	0	0	0	7	0.486111	0.677686	0.644172	0.488011	0.489093	2	0.06067	0.00025	7	0.502709	21.997	0.042551	0.014269	9.30579	0.537665	21.7154	0.067185	0.003282	9.08333	3.07	1	1	0	0.428571	0.45425	0
6005152010	600515	F52	F2010	2010	South China	South China2010	20.6023	F52F2010	Hainan Province	Hainan Province2010	4	Haikou City	0.105449	-0.105449	0.375	0	0	0.5	0	0	1	1	17	0.666667	0.55	0.638037	0.663043	0.941587	5	0.113963	0.000155	9	0.406051	21.3622	0.02689	0.00063	8.3	0.588708	21.8807	0.049981	0.010565	8.62667	3.01	0	0	0	0.333333	0.1344	0.116442
6004462010	600446	I65	I2010	2010	South China	South China2010	20.5905	I65I2010	Guangdong Province	Guangdong Province2010	4	Shenzhen City	0.82126	-0.82126	0.375	0.4	0.375	1	0	0	0	0	25	0.347826	0.677686	0.644172	0.472222	0.419323	8	0.007724	0.472341	8	0.503286	21.9975	0.042989	0.010367	9.29752	0.47754	20.678	0.058228	0.051885	9.30435	3.07	1	0	0	0.375	0.1189	0
492010	49	C38	C2010	2010	South China	South China2010	20.5611	C38C2010	Guangdong Province	Guangdong Province2010	4	Shenzhen City	0.037664	-0.037664	0.375	0.4	0.375	1	0.4	0.5	0	0	2	0.454545	0.677686	0.644172	0.488011	0.672747	2	0.09147	0.000411	9	0.501191	21.9978	0.042296	0.014267	9.28926	0.548167	22.102	0.035822	0.02016	9	3.07	1	1	0	0.333333	0.4865	0.238385
6372010	637	C25	C2010	2010	South China	South China2010	20.5412	C25C2010	Guangdong Province	Guangdong Province2010	4	Maoming City	0.037664	-0.037664	0.375	0.4	0.375	1	0	0	0	0	6	0.2	0.677686	0.644172	0.488011	0.010827	2	0.138366	4.3e-05	8	0.506662	21.9979	0.041909	0.01427	9.29752	0.466711	20.8506	0.082452	0.031421	9	3.07	1	0	1	0.375	0.295	0.059
7162010	716	S90	S2010	2010	South China	South China2010	20.5366	S90S2010	Guangxi Zhuang Autonomous Region	Guangxi Zhuang Autonomous Region2010	4	Nanning City	0.058649	-0.058649	0.375	0	0	0	1	1	2	1	15	0.843137	0.45	0.631902	0.843137	0.671854	18	0.012504	2e-05	9	0.552903	21.3301	-0.033741	0.000592	8.95	0.502747	21.6628	0.031969	0.014058	8.94118	3.09	1	0	0	0.333333	0.227	0.102581
5822010	582	G58	G2010	2010	South China	South China2010	20.5212	G58G2010	Guangxi Zhuang Autonomous Region	Guangxi Zhuang Autonomous Region2010	4	Beihai City	0.070221	-0.070221	0.375	0	0	0	0	0	0	0	1	0.16129	0.55	0.644172	0.368421	0.589494	6	0.134271	0.000121	8	0.557021	21.3309	-0.039829	0.000587	9	0.390218	22.7102	0.09081	0.000388	10.2581	3.09	1	1	0	0.375	0.4079	0
482010	48	C13	C2010	2010	South China	South China2010	20.4883	C13C2010	Guangdong Province	Guangdong Province2010	4	Shenzhen City	0.037664	-0.037664	0.375	0.4	0.375	1	0	0	1	1	23	0.315789	0.669421	0.638037	0.486601	1.03015	2	0.05309	2.2e-05	11	0.498238	21.9984	0.042614	0.014271	9.27273	0.51592	21.6325	0.02312	0.018986	8.47368	3.07	1	0	1	0.363636	0.2636	0.1
5242010	524	H61	H2010	2010	South China	South China2010	20.4182	H61H2010	Guangdong Province	Guangdong Province2010	4	Guangzhou City	0.258458	-0.258458	0.375	0.4	0.375	1	0	0	0	0	4	0.666667	0.677686	0.644172	0.714286	0.180748	7	0.066642	1.1e-05	8	0.505257	21.999	0.042502	0.014271	9.29752	0.351568	21.0091	0.082456	0.000492	9.5	3.07	1	1	0	0.375	0.3719	0
202010	20	C39	C2010	2010	South China	South China2010	20.4029	C39C2010	Guangdong Province	Guangdong Province2010	4	Shenzhen City	0.037664	-0.037664	0.375	0.4	0.375	1	0.8	1	0	0	2	0.544304	0.677686	0.644172	0.488011	0.632778	2	0.078248	0	7	0.501522	21.9991	0.042406	0.014271	9.30579	0.486441	21.4272	-0.016044	0.015313	8.56962	3.07	1	0	1	0.428571	0.4114	0.004114
6005382010	600538	C27	C2010	2010	South China	South China2010	20.3762	C27C2010	Guangxi Zhuang Autonomous Region	Guangxi Zhuang Autonomous Region2010	4	Beihai City	0.037664	-0.037664	0.375	0	0	0	1	0	0	0	7	0.670588	0.55	0.644172	0.488011	0.680981	2	-0.020818	5.5e-05	9	0.552446	21.3381	-0.032075	0.00059	8.95	0.448576	21.2854	0.035886	0.009101	8.78824	3.09	1	0	1	0.333333	0.1558	0.043624
5762010	576	S90	S2010	2010	South China	South China2010	20.369	S90S2010	Guangdong Province	Guangdong Province2010	4	Jiangmen City	0.058649	-0.058649	0.375	0.4	0.375	1	1	1	0	0	18	0.882353	0.677686	0.644172	0.882353	0.541208	18	-0.048219	0.000298	6	0.502278	21.9994	0.043451	0.014268	9.31405	0.505309	21.6661	0.033159	0.014052	9	3.07	1	1	1	0.333333	0.1982	0
192010	19	C15	C2010	2010	South China	South China2010	20.3054	C15C2010	Guangdong Province	Guangdong Province2010	4	Shenzhen City	0.037664	-0.037664	0.375	0.4	0.375	1	0	0	2	1	10	0.48	0.661157	0.631902	0.48519	0.433623	2	0.007932	0	9	0.503168	21.9999	0.042987	0.014271	9.28926	0.405969	21.4559	0.095587	0.000212	9.44	3.07	1	1	0	0.333333	0.2633	0.192894
252010	25	F51	F2010	2010	South China	South China2010	20.2117	F51F2010	Guangdong Province	Guangdong Province2010	4	Shenzhen City	0.105449	-0.105449	0.375	0.4	0.375	1	0	0	0	0	13	0.6875	0.677686	0.644172	0.673913	0.666757	5	0.011915	0	8	0.501241	22.0007	0.042954	0.014271	9.29752	0.506535	21.6682	0.002979	0.004744	9.25	3.07	1	1	0	0.375	0.6622	0.146267
352010	35	C39	C2010	2010	South China	South China2010	20.2044	C39C2010	Guangdong Province	Guangdong Province2010	4	Shenzhen City	0.037664	-0.037664	0.375	0.4	0.375	1	0.8	1	0	0	9	0.544304	0.677686	0.644172	0.488011	0.30195	2	-4e-05	0	7	0.504256	22.0007	0.043053	0.014271	9.30579	0.490629	21.4297	-0.015053	0.015313	8.56962	3.07	1	0	0	0.428571	0.2241	0.177811
9552010	955	C18	C2010	2010	South China	South China2010	20.1801	C18C2010	Hainan Province	Hainan Province2010	4	Chengmai County	0.037664	-0.037664	0.375	0	0	0.5	3	0	0	0	12	1.16667	0.6	0.644172	0.488011	0.59884	2	0.054169	0	9	0.423188	21.3833	0.029879	0.000637	8.3	0.561061	21.3293	0.017266	0.003711	9.16667	3.01	0	0	1	0.333333	0.1525	0.105225
332010	33	H61	H2010	2010	South China	South China2010	20.0829	H61H2010	Guangdong Province	Guangdong Province2010	4	Shenzhen City	0.258458	-0.258458	0.375	0.4	0.375	1	0	0	1	1	2	0.5	0.669421	0.638037	0.571429	0.447815	7	0.058053	0	9	0.50305	22.0017	0.042573	0.014271	9.28926	0.307057	21.065	0.083888	0.000494	9.33333	3.07	1	0	1	0.333333	0.1383	0
382010	38	K70	K2010	2010	South China	South China2010	20.0651	K70K2010	Guangdong Province	Guangdong Province2010	4	Shenzhen City	0.045283	-0.045283	0.375	0.4	0.375	1	0	0	2	1	18	1.02857	0.661157	0.631902	1.02857	0.642323	10	-0.136131	0	7	0.501443	22.0019	0.044177	0.014271	9.30579	0.589786	21.8722	-0.017502	0.008723	8.41429	3.07	1	0	1	0.428571	0.3871	0.166442
682010	68	C39	C2010	2010	South China	South China2010	19.8964	C39C2010	Guangdong Province	Guangdong Province2010	4	Shenzhen City	0.037664	-0.037664	0.375	0.4	0.375	1	0.8	1	0	0	20	0.544304	0.677686	0.644172	0.488011	0.387955	2	-0.087272	5.2e-06	9	0.503545	22.0033	0.043774	0.014271	9.28926	0.48954	21.4336	-0.013949	0.015313	8.5443	3.07	1	1	0	0.333333	0.2245	0.233723
7502010	750	C27	C2010	2010	South China	South China2010	19.8308	C27C2010	Guangxi Zhuang Autonomous Region	Guangxi Zhuang Autonomous Region2010	4	Guilin City	0.037664	-0.037664	0.375	0	0	0	1	0	1	1	23	0.658824	0.5	0.638037	0.486601	0.468987	2	-0.086935	0.000297	7	0.563046	21.3654	-0.028769	0.000578	9.05	0.45107	21.2918	0.036664	0.009098	8.81176	3.09	1	1	0	0.428571	0.4134	0
7032010	703	C39	C2010	2010	South China	South China2010	19.5108	C39C2010	Guangxi Zhuang Autonomous Region	Guangxi Zhuang Autonomous Region2010	4	Beihai City	0.037664	-0.037664	0.375	0	0	0	0.8	1	1	1	18	0.531646	0.5	0.638037	0.486601	0.355855	2	0.070131	3.1e-05	11	0.568703	21.3814	-0.036622	0.000591	8.85	0.489946	21.4385	-0.015941	0.015313	8.51899	3.09	1	0	0	0.363636	0.224	0.015837
5672010	567	K70	K2010	2010	South China	South China2010	19.5041	K70K2010	Hainan Province	Hainan Province2010	4	Haikou City	0.045283	-0.045283	0.375	0	0	0.5	0	0	0	0	3	1.05714	0.6	0.644172	1.05714	0.327906	10	0.285883	9.9e-06	7	0.436735	21.4171	0.018294	0.000637	8.4	0.594278	21.8802	-0.023531	0.008723	8.41429	3.01	0	0	1	0.428571	0.2235	0.001095
5042010	504	R85	R2010	2010	South China	South China2010	19.4744	R85R2010	Hainan Province	Hainan Province2010	4	Haikou City	0.373422	-0.373422	0.375	0	0	0.5	0	0	0	0	11	0.333333	0.6	0.644172	0.166667	0.438212	17	-0.222953	0	11	0.43122	21.4186	0.043736	0.000637	8.2	0.263345	21.9381	0.059123	0	10.6667	3.01	0	1	0	0.454545	0.2558	0
6912010	691	K70	K2010	2010	South China	South China2010	19.2198	K70K2010	Hainan Province	Hainan Province2010	4	Haikou City	0.045283	-0.045283	0.375	0	0	0.5	0	0	0	0	9	1.05714	0.6	0.644172	1.05714	0.326474	10	-0.156959	0	8	0.436807	21.4313	0.040436	0.000637	8.35	0.594298	21.8842	-0.017204	0.008723	8.4	3.01	0	0	1	0.375	0.0997	0
102010	10	C35	C2010	2010	South China	South China2010	19.173	C35C2010	Guangdong Province	Guangdong Province2010	4	Shenzhen City	0.037664	-0.037664	0.375	0.4	0.375	1	0.8	0.75	1	1	17	0.439024	0.669421	0.638037	0.486601	0.59742	2	-0.032844	0	9	0.501814	22.0092	0.043324	0.014271	9.28926	0.560107	21.7983	0.023218	0.008236	9.04878	3.07	1	0	1	0.333333	0.2407	0.175729
182010	18	C17	C2010	2010	South China	South China2010	19.0923	C17C2010	Guangdong Province	Guangdong Province2010	4	Shenzhen City	0.037664	-0.037664	0.375	0.4	0.375	1	0	0	0	0	22	0.208333	0.677686	0.644172	0.488011	0.276472	2	0.001214	0	8	0.504466	22.0099	0.043042	0.014271	9.29752	0.457062	21.3072	0.035354	0.000161	8.875	3.07	1	0	1	0.375	0.2551	0.177462
342010	34	S90	S2010	2010	South China	South China2010	19.0567	S90S2010	Guangdong Province	Guangdong Province2010	4	Shenzhen City	0.058649	-0.058649	0.375	0.4	0.375	1	1	1	0	0	12	0.882353	0.677686	0.644172	0.882353	0.650283	18	0.213594	1.6e-05	7	0.501377	22.0102	0.041287	0.014271	9.30579	0.50317	21.6918	0.028026	0.014058	8.98039	3.07	1	0	1	0.428571	0.2188	0.121311
42010	4	C27	C2010	2010	South China	South China2010	19.0316	C27C2010	Guangdong Province	Guangdong Province2010	4	Shenzhen City	0.037664	-0.037664	0.375	0.4	0.375	1	1	0	4	1	19	0.623529	0.644628	0.619632	0.48237	0.298574	2	-0.063715	0	9	0.504284	22.0104	0.043579	0.014271	9.28926	0.453075	21.3012	0.036391	0.009102	8.78824	3.07	1	0	0	0.333333	0.261	0.1044
6032010	603	C35	C2010	2010	South China	South China2010	18.8514	C35C2010	Guangdong Province	Guangdong Province2010	4	Shenzhen City	0.037664	-0.037664	0.375	0.4	0.375	1	0.8	0.75	2	1	16	0.414634	0.661157	0.631902	0.48519	0.5051	2	0.014304	0	7	0.502577	22.0119	0.042934	0.014271	9.30579	0.562358	21.8061	0.022068	0.008236	9.09756	3.07	1	0	0	0.428571	0.2332	0.075427
172010	17	C37	C2010	2010	South China	South China2010	18.7439	C37C2010	Guangdong Province	Guangdong Province2010	4	Shenzhen City	0.037664	-0.037664	0.375	0.4	0.375	1	0	0	1	1	7	0.076923	0.669421	0.638037	0.486601	0.137114	2	0.047018	2.2e-05	11	0.505618	22.0128	0.042664	0.014271	9.27273	0.487972	21.1181	0.055456	0.015077	9.88461	3.07	1	0	0	0.363636	0.1181	0.066136
6132010	613	H61	H2010	2010	South China	South China2010	18.5978	H61H2010	Hainan Province	Hainan Province2010	4	Sanya City	0.258458	-0.258458	0.375	0	0	0.5	0	0	1	1	11	0.5	0.55	0.638037	0.571429	0.26902	7	0.025416	0	6	0.439679	21.4624	0.031317	0.000637	8.45	0.336856	21.3125	0.089327	0.000494	9.83333	3.01	0	0	1	0.5	0.1648	0.096828
82010	8	F51	F2010	2010	South China	South China2010	18.1714	F51F2010	Guangdong Province	Guangdong Province2010	4	Shenzhen City	0.105449	-0.105449	0.375	0.4	0.375	1	0	0	0	0	28	0.6875	0.677686	0.644172	0.673913	0.045319	5	-0.005403	0	6	0.506377	22.0175	0.043097	0.014271	9.31405	0.545375	21.7958	0.004062	0.004744	9.375	3.07	1	0	0	0.5	0.2315	0.024331
6009882010	600988	S90	S2010	2010	South China	South China2010	18.1578	S90S2010	Guangdong Province	Guangdong Province2010	4	Guangzhou City	0.058649	-0.058649	0.375	0.4	0.375	1	1	1	1	1	8	0.862745	0.669421	0.638037	0.862745	1.47317	18	0.116005	0.372179	4	0.494576	22.0176	0.042094	0.011195	9.33058	0.487035	21.7095	0.029939	0.006761	9.03922	3.07	1	0	0	0.5	0.2899	0
302010	30	C41	C2010	2010	South China	South China2010	18.1185	C41C2010	Guangdong Province	Guangdong Province2010	4	Shenzhen City	0.037664	-0.037664	0.375	0.4	0.375	1	0	0	0	0	10	0.714286	0.677686	0.644172	0.488011	0.29454	2	0.002722	1.1e-05	7	0.504317	22.018	0.04303	0.014271	9.30579	0.587751	21.9179	0.020099	0.000783	8	3.07	1	0	1	0.428571	0.5982	0.17946
4092010	409	C35	C2010	2010	South China	South China2010	17.6909	C35C2010	Guangdong Province	Guangdong Province2010	4	Shenzhen City	0.037664	-0.037664	0.375	0.4	0.375	1	0.8	0.75	0	0	19	0.463415	0.677686	0.644172	0.488011	0.250909	2	-0.024482	1.2e-06	9	0.504678	22.0215	0.043255	0.014271	9.28926	0.568558	21.8344	0.023014	0.008236	9.04878	3.07	1	1	0	0.333333	0.2678	0
6005562010	600556	C27	C2010	2010	South China	South China2010	17.3436	C27C2010	Guangxi Zhuang Autonomous Region	Guangxi Zhuang Autonomous Region2010	4	Beihai City	0.037664	-0.037664	0.375	0	0	0	1	0	2	1	19	0.647059	0.45	0.631902	0.48519	0.273008	2	-1.56802	0	7	0.572845	21.4898	0.045285	0.000593	9.05	0.453375	21.3211	0.054088	0.009102	8.81176	3.09	1	0	0	0.428571	0.09028	0.056341
4222010	422	C26	C2010	2010	Central China	Central China2010	23.6542	C26C2010	Hubei Province	Hubei Province2010	3	Yichang City	0.037664	-0.037664	0.666667	0.4	0.333333	0.090909	0	0	3	1	12	0.444444	0.517241	0.511811	0.48378	0.724969	2	0.024413	0.000639	11	0.549908	21.7852	0.070529	0.006813	9.06897	0.534389	21.6737	0.067689	0.003276	9.02778	3.01	0	1	0	0.363636	0.1641	0.080409
6016662010	601666	B06	B2010	2010	Central China	Central China2010	23.6367	B06B2010	Henan Province	Henan Province2010	3	Pingdingshan City	0.137637	-0.137637	0.666667	0.333333	0	0.090909	0	0	0	0	5	0.4	0.344828	0.535433	0.405405	0.47257	1	0.099471	0	15	0.588012	21.7484	0.074168	0.001567	8.55172	0.499026	22.927	0.124513	9.1e-06	10.55	3.05	0	1	1	0.333333	0.5923	0.209615
6008012010	600801	C30	C2010	2010	Central China	Central China2010	23.6032	C30C2010	Hubei Province	Hubei Province2010	3	Huangshi City	0.037664	-0.037664	0.666667	0.4	0.333333	0.090909	1	1.5	2	1	8	0.619048	0.534483	0.519685	0.48519	0.682906	2	0.086457	0.000805	9	0.550633	21.7861	0.069459	0.00681	9.10345	0.598184	21.7429	0.051019	0.000246	8.45238	3.01	0	0	0	0.333333	0.3988	0
9262010	926	K70	K2010	2010	Central China	Central China2010	23.4659	K70K2010	Hubei Province	Hubei Province2010	3	Xiaogan City	0.045283	-0.045283	0.666667	0.4	0.333333	0.090909	0	0	1	1	27	1.04286	0.551724	0.527559	1.04286	0.654483	10	-0.137774	0.006681	9	0.551123	21.7885	0.073325	0.006708	9.10345	0.589612	21.8236	-0.017478	0.008628	8.38571	3.01	0	0	0	0.333333	0.2602	0
9662010	966	D44	D2010	2010	Central China	Central China2010	23.4405	D44D2010	Hubei Province	Hubei Province2010	3	Wuhan City	0.09127	-0.09127	0.666667	0.4	0.333333	0.090909	1	1	0	0	2	0.375	0.568965	0.535433	0.384615	0.879174	3	-0.033159	0	9	0.547249	21.7889	0.071521	0.006824	9.10345	0.623598	22.7522	0.063761	0.001201	9.91071	3.01	0	1	0	0.333333	0.3739	0
6007442010	600744	D44	D2010	2010	Central China	Central China2010	23.397	D44D2010	Hunan Province	Hunan Province2010	3	Changsha City	0.09127	-0.09127	0.666667	1.25	0.666667	0.090909	1	1	1	1	5	0.357143	0.631579	0.527559	0.369231	0.875133	3	0.054352	1.3e-05	11	0.527709	21.5297	0.052895	0.004591	9.36842	0.62367	22.753	0.062198	0.001201	9.875	2.98	0	1	0	0.363636	0.3334	0
6005952010	600595	C32	C2010	2010	Central China	Central China2010	23.343	C32C2010	Henan Province	Henan Province2010	3	Gongyi City	0.037664	-0.037664	0.666667	0.333333	0	0.090909	1	1	0	0	21	0.615385	0.344828	0.535433	0.488011	0.772972	2	0.008209	0.000323	9	0.577654	21.7586	0.077315	0.001556	8.75862	0.626334	22.6837	0.011249	0.000111	10.0769	3.05	0	0	0	0.333333	0.5128	0.218005
6009632010	600963	C22	C2010	2010	Central China	Central China2010	23.2169	C22C2010	Hunan Province	Hunan Province2010	3	Yueyang City	0.037664	-0.037664	0.666667	1.25	0.666667	0.090909	0	0	1	1	3	0.25	0.631579	0.527559	0.486601	0.620977	2	0.018331	4.5e-05	10	0.534397	21.5344	0.053843	0.00459	9.39474	0.663497	21.7654	0.029807	0.000445	9.6875	2.98	0	1	0	0.4	0.2248	0.099092
9172010	917	R86	R2010	2010	Central China	Central China2010	23.1729	R86R2010	Hunan Province	Hunan Province2010	3	Changsha City	0.373422	-0.373422	0.666667	1.25	0.666667	0.090909	0	0	0	0	21	0	0.657895	0.535433	0.166667	0.664071	17	0.058929	0.000596	13	0.533263	21.5356	0.052774	0.004576	9.31579	0.492319	21.5722	0.200162	4.3e-05	8.5	2.98	0	1	0	0.384615	0.2152	0
6004162010	600416	C34	C2010	2010	Central China	Central China2010	23.0649	C34C2010	Hunan Province	Hunan Province2010	3	Xiangtan City	0.037664	-0.037664	0.666667	1.25	0.666667	0.090909	0	0	0	0	1	0.352941	0.657895	0.535433	0.488011	0.708506	2	-0.027736	0	11	0.532094	21.5384	0.055055	0.004592	9.36842	0.497265	21.469	0.038547	0.005047	8.97059	2.98	0	1	0	0.363636	0.3879	0
9392010	939	D44	D2010	2010	Central China	Central China2010	22.9952	D44D2010	Hubei Province	Hubei Province2010	3	Wuhan City	0.09127	-0.09127	0.666667	0.4	0.333333	0.090909	1	1	1	1	20	0.357143	0.551724	0.527559	0.369231	0.659518	3	0.01357	0.003659	8	0.551036	21.7966	0.070716	0.006761	9.12069	0.62752	22.7601	0.062926	0.001136	9.92857	3.01	0	0	0	0.375	0.3349	0.164101
6007432010	600743	K70	K2010	2010	Central China	Central China2010	22.9911	K70K2010	Hubei Province	Hubei Province2010	3	Qianjiang City	0.045283	-0.045283	0.666667	0.4	0.333333	0.090909	0	0	1	1	26	1.04286	0.551724	0.527559	1.04286	0.775539	10	-0.080071	0	9	0.549036	21.7967	0.07233	0.006824	9.10345	0.587883	21.8304	-0.018303	0.008723	8.38571	3.01	0	1	0	0.333333	0.46069	0
6017172010	601717	C34	C2010	2010	Central China	Central China2010	22.9234	C34C2010	Henan Province	Henan Province2010	3	Zhengzhou City	0.037664	-0.037664	0.666667	0.333333	0	0.090909	0	0	0	0	2	0.352941	0.344828	0.535433	0.488011	0.430566	2	0.095329	0.030606	9	0.589461	21.773	0.074311	0.000511	8.75862	0.50544	21.4731	0.034927	0.004147	9.02941	3.05	0	1	0	0.333333	0.388	0
6009982010	600998	F51	F2010	2010	Central China	Central China2010	22.8175	F51F2010	Hubei Province	Hubei Province2010	3	Wuhan City	0.105449	-0.105449	0.666667	0.4	0.333333	0.090909	0	0	0	0	11	0.6875	0.568965	0.535433	0.673913	0.507479	5	-0.127088	0.061008	11	0.553658	21.7996	0.073141	0.005772	9.06897	0.51649	21.5054	0.011667	0.000931	9.0625	3.01	0	0	0	0.363636	0.2983	0.201555
6004982010	600498	C39	C2010	2010	Central China	Central China2010	22.8133	C39C2010	Hubei Province	Hubei Province2010	3	Wuhan City	0.037664	-0.037664	0.666667	0.4	0.333333	0.090909	0.8	1	0	0	11	0.544304	0.568965	0.535433	0.488011	0.510557	2	0.02479	0	11	0.553605	21.7997	0.070522	0.006824	9.06897	0.487988	21.3967	-0.015367	0.015313	8.51899	3.01	0	1	0	0.363636	0.5519	0
5202010	520	G55	G2010	2010	Central China	Central China2010	22.7744	G55G2010	Hubei Province	Hubei Province2010	3	Wuhan City	0.070221	-0.070221	0.666667	0.4	0.333333	0.090909	0	0	2	1	14	0.545455	0.534483	0.519685	0.333333	0.853835	6	-0.022059	0	9	0.547686	21.8004	0.07133	0.006824	9.10345	0.645312	22.9409	0.03623	0.0001	9.81818	3.01	0	1	0	0.333333	0.2727	0
6008102010	600810	C28	C2010	2010	Central China	Central China2010	22.7565	C28C2010	Henan Province	Henan Province2010	3	Pingdingshan City	0.037664	-0.037664	0.666667	0.333333	0	0.090909	0	0	0	0	1	0.294118	0.344828	0.535433	0.488011	0.642804	2	0.096645	0	8	0.582142	21.7788	0.074266	0.001567	8.7931	0.508148	21.0413	-0.632148	0.015772	9.05882	3.05	0	1	0	0.25	0.529466	0.19851
5012010	501	F52	F2010	2010	Central China	Central China2010	22.7325	F52F2010	Hubei Province	Hubei Province2010	3	Wuhan City	0.105449	-0.105449	0.666667	0.4	0.333333	0.090909	0	0	0	0	14	0.68	0.568965	0.535433	0.673913	0.751975	5	0.217679	4.8e-05	11	0.549442	21.8011	0.067197	0.006823	9.06897	0.591236	21.8523	0.048598	0.010566	8.6	3.01	0	1	0	0.363636	0.1842	0
7072010	707	C26	C2010	2010	Central China	Central China2010	22.6715	C26C2010	Hubei Province	Hubei Province2010	3	Xiaogan City	0.037664	-0.037664	0.666667	0.4	0.333333	0.090909	0	0	1	1	12	0.472222	0.551724	0.527559	0.486601	0.673384	2	0.010915	3.2e-06	9	0.550797	21.8022	0.070762	0.006824	9.10345	0.535106	21.6874	0.067876	0.003285	9.05556	3.01	0	1	0	0.333333	0.2511	0.14609
18962010	1896	D44	D2010	2010	Central China	Central China2010	22.6395	D44D2010	Henan Province	Henan Province2010	3	Zhengzhou City	0.09127	-0.09127	0.666667	0.333333	0	0.090909	1	1	0	0	3	0.375	0.344828	0.535433	0.384615	0.879983	3	0.045381	1.6e-05	0	0.573964	21.7828	0.076034	0.001566	9.06897	0.623583	22.7665	0.062358	0.001201	10.0714	3.05	0	1	0	0	0.8492	0
8952010	895	C13	C2010	2010	Central China	Central China2010	22.6267	C13C2010	Henan Province	Henan Province2010	3	Luohe City	0.037664	-0.037664	0.666667	0.333333	0	0.090909	0	0	0	0	2	0.368421	0.344828	0.535433	0.488011	0.357754	2	0.218414	0.000215	6	0.591972	21.7833	0.070067	0.001559	8.86207	0.551309	21.5199	0.014418	0.018976	8.73684	3.05	0	0	0	0.5	0.3027	0.146767
6009612010	600961	C32	C2010	2010	Central China	Central China2010	22.5973	C32C2010	Hunan Province	Hunan Province2010	3	Zhuzhou City	0.037664	-0.037664	0.666667	1.25	0.666667	0.090909	1	1	0	0	2	0.615385	0.657895	0.535433	0.488011	0.668386	2	0.047682	1e-05	14	0.53315	21.5507	0.05307	0.004591	9.28947	0.630356	22.7124	0.009731	0.000123	9.88461	2.98	0	1	0	0.285714	0.4449	0.392534
9002010	900	G58	G2010	2010	Central China	Central China2010	22.5935	G58G2010	Hunan Province	Hunan Province2010	3	Changsha City	0.070221	-0.070221	0.666667	1.25	0.666667	0.090909	0	0	0	0	5	0.16129	0.657895	0.535433	0.368421	0.327835	6	0.172143	0.000108	9	0.542112	21.5508	0.049795	0.004589	9.42105	0.398659	22.6434	0.089589	0.000389	10.2258	2.98	0	1	0	0.333333	0.2719	0
6008792010	600879	C37	C2010	2010	Central China	Central China2010	22.5771	C37C2010	Hubei Province	Hubei Province2010	3	Wuhan City	0.037664	-0.037664	0.666667	0.4	0.333333	0.090909	0	0	0	0	1	0.115385	0.568965	0.535433	0.488011	0.508588	2	0.009513	0.000162	9	0.553639	21.8038	0.070786	0.006821	9.10345	0.473685	20.9707	0.056898	0.015072	9.96154	3.01	0	1	0	0.333333	0.2033	0
6001412010	600141	C26	C2010	2010	Central China	Central China2010	22.5465	C26C2010	Hubei Province	Hubei Province2010	3	Yichang City	0.037664	-0.037664	0.666667	0.4	0.333333	0.090909	0	0	1	1	19	0.472222	0.551724	0.527559	0.486601	0.681901	2	0.062325	0	13	0.550651	21.8043	0.069875	0.006824	9.03448	0.534988	21.6891	0.067162	0.003285	9	3.01	0	1	0	0.384615	0.213	0
6007032010	600703	C39	C2010	2010	Central China	Central China2010	22.5181	C39C2010	Hubei Province	Hubei Province2010	3	Jingzhou City	0.037664	-0.037664	0.666667	0.4	0.333333	0.090909	0.8	1	1	1	21	0.531646	0.551724	0.527559	0.486601	0.184125	2	0.050228	0.000573	7	0.559233	21.8048	0.070084	0.006814	9.13793	0.49212	21.4005	-0.015689	0.015306	8.56962	3.01	0	0	0	0.428571	0.3502	0.099807
6000352010	600035	G58	G2010	2010	Central China	Central China2010	22.517	G58G2010	Hubei Province	Hubei Province2010	3	Wuhan City	0.070221	-0.070221	0.666667	0.4	0.333333	0.090909	0	0	0	0	5	0.16129	0.568965	0.535433	0.368421	0.471792	6	0.123825	0	9	0.554273	21.8048	0.068815	0.006824	9.10345	0.394015	22.6458	0.091147	0.000392	10.2258	3.01	0	1	0	0.333333	0.4037	0
7592010	759	F52	F2010	2010	Central China	Central China2010	22.493	F52F2010	Hubei Province	Hubei Province2010	3	Wuhan City	0.105449	-0.105449	0.666667	0.4	0.333333	0.090909	0	0	1	1	20	0.666667	0.551724	0.527559	0.663043	0.572467	5	0.138852	0.000223	13	0.552537	21.8052	0.068556	0.00682	9.03448	0.593629	21.8555	0.049649	0.010564	8.57333	3.01	0	1	0	0.384615	0.1016	0.000271
6000692010	600069	C22	C2010	2010	Central China	Central China2010	22.4803	C22C2010	Henan Province	Henan Province2010	3	Luohe City	0.037664	-0.037664	0.666667	0.333333	0	0.090909	0	0	0	0	9	0.3125	0.344828	0.535433	0.488011	0.646509	2	-0.03967	0.000151	10	0.582015	21.7883	0.078966	0.001562	8.72414	0.661901	21.8115	0.033432	0.000439	9.6875	3.05	0	1	0	0.4	0.2032	0
4002010	400	C38	C2010	2010	Central China	Central China2010	22.4733	C38C2010	Henan Province	Henan Province2010	3	Xuchang City	0.037664	-0.037664	0.666667	0.333333	0	0.090909	0.4	0.5	0	0	5	0.454545	0.344828	0.535433	0.488011	0.520769	2	0.029767	0.000503	9	0.58635	21.7886	0.076572	0.001549	8.75862	0.551621	22.0585	0.037225	0.020158	9	3.05	0	1	0	0.333333	0.299	0.1196
6001212010	600121	B06	B2010	2010	Central China	Central China2010	22.4726	B06B2010	Henan Province	Henan Province2010	3	Zhengzhou City	0.137637	-0.137637	0.666667	0.333333	0	0.090909	0	0	0	0	5	0.4	0.344828	0.535433	0.405405	0.679145	1	0.080687	4.2e-05	12	0.580889	21.7886	0.074816	0.001565	8.65517	0.488697	22.9852	0.125453	7e-06	10.7	3.05	0	1	0	0.5	0.5262	0.223688
6005312010	600531	C32	C2010	2010	Central China	Central China2010	22.4712	C32C2010	Henan Province	Henan Province2010	3	Jiyuan City	0.037664	-0.037664	0.666667	0.333333	0	0.090909	1	1	1	1	3	0.576923	0.310345	0.527559	0.486601	0.685592	2	-0.136402	0	9	0.580667	21.7886	0.082302	0.001567	8.75862	0.629695	22.7173	0.016811	0.000124	10.0769	3.05	0	1	0	0.333333	0.4246	0
6003122010	600312	C35	C2010	2010	Central China	Central China2010	22.2663	C35C2010	Henan Province	Henan Province2010	3	Pingdingshan City	0.037664	-0.037664	0.666667	0.333333	0	0.090909	0.8	0.75	0	0	2	0.463415	0.344828	0.535433	0.488011	0.417983	2	-0.077474	6.5e-05	7	0.589895	21.7957	0.08027	0.001564	8.82759	0.564483	21.7229	0.024307	0.008234	9.09756	3.05	0	1	0	0.428571	0.2041	0
4282010	428	H61	H2010	2010	Central China	Central China2010	22.2406	H61H2010	Hunan Province	Hunan Province2010	3	Changsha City	0.258458	-0.258458	0.666667	1.25	0.666667	0.090909	0	0	1	1	15	0.5	0.631579	0.527559	0.571429	0.65925	7	0.094525	0	9	0.53339	21.5601	0.051837	0.004592	9.42105	0.271818	20.7054	0.077809	0.000494	9.33333	2.98	0	1	0	0.333333	0.4543	0
7082010	708	C31	C2010	2010	Central China	Central China2010	22.2355	C31C2010	Hubei Province	Hubei Province2010	3	Huangshi City	0.037664	-0.037664	0.666667	0.4	0.333333	0.090909	0.083333	0.090909	0	0	1	0.25	0.568965	0.535433	0.488011	0.44039	2	0.085168	6.1e-06	10	0.554815	21.8097	0.069481	0.006824	9.08621	0.657211	23.5954	0.025237	7.7e-05	10.4583	3.01	0	1	0	0.4	0.2995	0.249537
9492010	949	C28	C2010	2010	Central China	Central China2010	22.2193	C28C2010	Henan Province	Henan Province2010	3	Xinxiang City	0.037664	-0.037664	0.666667	0.333333	0	0.090909	0	0	0	0	4	0.294118	0.344828	0.535433	0.488011	0.580213	2	-0.025171	0.000275	9	0.584301	21.7973	0.078466	0.001557	8.75862	0.511829	21.0729	-0.624982	0.015755	9	3.05	0	1	0	0.333333	0.4225	0
8852010	885	C30	C2010	2010	Central China	Central China2010	22.2026	C30C2010	Henan Province	Henan Province2010	3	Luoyang City	0.037664	-0.037664	0.666667	0.333333	0	0.090909	1	1.5	0	0	8	0.666667	0.344828	0.535433	0.488011	0.629553	2	0.116759	6.7e-06	7	0.582599	21.7979	0.073572	0.001566	8.82759	0.599454	21.7763	0.050297	0.000265	8.5	3.05	0	1	0	0.428571	0.663	0
6000792010	600079	C27	C2010	2010	Central China	Central China2010	22.1651	C27C2010	Hubei Province	Hubei Province2010	3	Wuhan City	0.037664	-0.037664	0.666667	0.4	0.333333	0.090909	1	0	1	1	26	0.658824	0.551724	0.527559	0.486601	0.449505	2	0.026343	0.001752	9	0.554657	21.8109	0.070496	0.006793	9.10345	0.451299	21.2643	0.035331	0.009081	8.78824	3.01	0	0	0	0.333333	0.17566	0.12962
6122010	612	C32	C2010	2010	Central China	Central China2010	22.0986	C32C2010	Henan Province	Henan Province2010	3	Jiaozuo City	0.037664	-0.037664	0.666667	0.333333	0	0.090909	1	1	0	0	11	0.615385	0.344828	0.535433	0.488011	0.483829	2	0.090356	2.4e-05	9	0.587624	21.8015	0.074483	0.001566	8.75862	0.637455	22.7316	0.00809	0.000123	10.0769	3.05	0	1	0	0.333333	0.24	0
6009692010	600969	D44	D2010	2010	Central China	Central China2010	22.0846	D44D2010	Hunan Province	Hunan Province2010	3	Chenzhou City	0.09127	-0.09127	0.666667	1.25	0.666667	0.090909	1	1	1	1	22	0.357143	0.631579	0.527559	0.369231	0.755265	3	0.070497	0	9	0.530863	21.5642	0.05247	0.004592	9.42105	0.62581	22.7764	0.06191	0.001201	9.91071	2.98	0	1	0	0.444444	0.1788	0
7382010	738	C37	C2010	2010	Central China	Central China2010	22.0709	C37C2010	Hunan Province	Hunan Province2010	3	Zhuzhou City	0.037664	-0.037664	0.666667	1.25	0.666667	0.090909	0	0	0	0	5	0.115385	0.657895	0.535433	0.488011	0.393761	2	0.143674	0	13	0.540377	21.5646	0.050544	0.004592	9.31579	0.478101	20.9902	0.051738	0.015078	9.80769	2.98	0	1	0	0.384615	0.2964	0.163673
6004392010	600439	C19	C2010	2010	Central China	Central China2010	21.9557	C19C2010	Henan Province	Henan Province2010	3	Xuchang City	0.037664	-0.037664	0.666667	0.333333	0	0.090909	0	0	1	1	3	0	0.310345	0.527559	0.486601	0.417219	2	-0.008111	0.002115	9	0.589921	21.8064	0.077878	0.001494	8.75862	0.302042	22.2643	0.013412	9.8e-05	9	3.05	0	0	0	0.333333	0.3085	0
6007452010	600745	K70	K2010	2010	Central China	Central China2010	21.9347	K70K2010	Hubei Province	Hubei Province2010	3	Huangshi City	0.045283	-0.045283	0.666667	0.4	0.333333	0.090909	0	0	1	1	11	1.04286	0.551724	0.527559	1.04286	0.822086	10	-0.022049	0	5	0.548234	21.8149	0.07133	0.006824	9.17241	0.587218	21.8455	-0.019132	0.008723	8.44286	3.01	0	0	0	0.4	0.7356	0
6002602010	600260	C29	C2010	2010	Central China	Central China2010	21.9323	C29C2010	Hubei Province	Hubei Province2010	3	Jingzhou City	0.037664	-0.037664	0.666667	0.4	0.333333	0.090909	0	0	0	0	34	0.4	0.568965	0.535433	0.488011	0.541482	2	0.000425	0.001401	12	0.553072	21.8149	0.070942	0.0068	9.05172	0.60633	21.69	0.029948	0.01694	9.05	3.01	0	0	0	0.333333	0.2232	6.7e-05
9882010	988	C39	C2010	2010	Central China	Central China2010	21.9278	C39C2010	Hubei Province	Hubei Province2010	3	Wuhan City	0.037664	-0.037664	0.666667	0.4	0.333333	0.090909	0.8	1	1	1	16	0.531646	0.551724	0.527559	0.486601	0.44658	2	0.021046	1.5e-05	9	0.554708	21.815	0.070587	0.006823	9.10345	0.488798	21.4079	-0.01532	0.015313	8.5443	3.01	0	1	0	0.333333	0.4131	0
9062010	906	F51	F2010	2010	Central China	Central China2010	21.9267	F51F2010	Hunan Province	Hunan Province2010	3	Changsha City	0.105449	-0.105449	0.666667	1.25	0.666667	0.090909	0	0	1	1	19	0.625	0.631579	0.527559	0.663043	0.659568	5	-0.165067	0	12	0.533382	21.5683	0.058669	0.004592	9.3421	0.506985	21.561	0.014041	0.004744	9	2.98	0	1	0	0.333333	0.4613	0.137929
6001682010	600168	D46	D2010	2010	Central China	Central China2010	21.9127	D46D2010	Hubei Province	Hubei Province2010	3	Wuhan City	0.09127	-0.09127	0.666667	0.4	0.333333	0.090909	0	0	0	0	1	0.571429	0.568965	0.535433	0.384615	0.460119	3	0.01504	0	9	0.554474	21.8152	0.07069	0.006824	9.10345	0.437645	22.1649	0.067618	7.3e-05	9	3.01	0	1	0	0.333333	0.5894	0
6001862010	600186	C14	C2010	2010	Central China	Central China2010	21.9101	C14C2010	Henan Province	Henan Province2010	3	Zhoukou City	0.037664	-0.037664	0.666667	0.333333	0	0.090909	1	0	2	1	13	0.777778	0.275862	0.519685	0.48519	0.598248	2	0.020296	1.5e-05	11	0.583679	21.808	0.076899	0.001566	8.68966	0.517443	21.8589	0.055107	0.0015	7.77778	3.05	0	1	0	0.363636	0.119	0
4192010	419	F52	F2010	2010	Central China	Central China2010	21.8825	F52F2010	Hunan Province	Hunan Province2010	3	Changsha City	0.105449	-0.105449	0.666667	1.25	0.666667	0.090909	0	0	1	1	2	0.666667	0.631579	0.527559	0.663043	0.718966	5	0.102726	0.000884	8	0.531819	21.5695	0.051622	0.004568	9.44737	0.591676	21.8636	0.050131	0.010555	8.64	2.98	0	1	1	0.375	0.4478	0.19327
6001332010	600133	S90	S2010	2010	Central China	Central China2010	21.872	S90S2010	Hubei Province	Hubei Province2010	3	Wuhan City	0.058649	-0.058649	0.666667	0.4	0.333333	0.090909	1	1	1	1	18	0.862745	0.551724	0.527559	0.862745	0.706558	18	0.069304	0	9	0.550225	21.8159	0.069755	0.006824	9.10345	0.502067	21.6366	0.030855	0.014058	8.94118	3.01	0	0	0	0.333333	0.1437	0.119156
6002532010	600253	C27	C2010	2010	Central China	Central China2010	21.8422	C27C2010	Henan Province	Henan Province2010	3	Zhumadian City	0.037664	-0.037664	0.666667	0.333333	0	0.090909	1	0	0	0	2	0.670588	0.344828	0.535433	0.488011	0.7287	2	0.02172	0	11	0.57918	21.8103	0.076849	0.001567	8.68966	0.448014	21.2681	0.035386	0.009102	8.76471	3.05	0	1	0	0.363636	0.3961	0.018498
8262010	826	N78	N2010	2010	Central China	Central China2010	21.8133	N78N2010	Hubei Province	Hubei Province2010	3	Yichang City	0.264917	-0.264917	0.666667	0.4	0.333333	0.090909	0	0	0	0	24	0.666667	0.568965	0.535433	0.666667	0.533689	13	0.086783	0	7	0.553206	21.817	0.069454	0.006824	9.13793	0.410859	21.7222	0.024234	0.000647	8.5	3.01	0	0	0	0.428571	0.449	0.004489
6002982010	600298	C13	C2010	2010	Central China	Central China2010	21.7995	C13C2010	Hubei Province	Hubei Province2010	3	Yichang City	0.037664	-0.037664	0.666667	0.4	0.333333	0.090909	0	0	0	0	5	0.368421	0.568965	0.535433	0.488011	0.472574	2	0.118906	0	11	0.55426	21.8172	0.0689	0.006824	9.06897	0.545266	21.5635	0.019656	0.018987	8.47368	3.01	0	1	0	0.545455	0.424	0
6002752010	600275	A04	A2010	2010	Central China	Central China2010	21.7867	A04A2010	Hubei Province	Hubei Province2010	3	Ezhou City	0.613965	-0.613965	0.666667	0.4	0.333333	0.090909	0	0	0	0	11	0	0.568965	0.535433	0.28	0.910109	0	0.011738	0	7	0.546716	21.8174	0.070747	0.006824	9.13793	0.48693	20.7957	0.061934	0.000203	9	3.01	0	0	0	0.428571	0.2077	0.04154
7852010	785	F52	F2010	2010	Central China	Central China2010	21.6929	F52F2010	Hubei Province	Hubei Province2010	3	Wuhan City	0.105449	-0.105449	0.666667	0.4	0.333333	0.090909	0	0	0	0	8	0.68	0.568965	0.535433	0.673913	0.723535	5	0.136604	0	8	0.549933	21.819	0.068595	0.006824	9.12069	0.591615	21.8662	0.049679	0.010567	8.64	3.01	0	1	0	0.375	0.4199	0
6000862010	600086	C41	C2010	2010	Central China	Central China2010	21.6725	C41C2010	Hubei Province	Hubei Province2010	3	Ezhou City	0.037664	-0.037664	0.666667	0.4	0.333333	0.090909	0	0	0	0	18	0.714286	0.568965	0.535433	0.488011	0.784514	2	-0.132535	0	7	0.548881	21.8194	0.073235	0.006824	9.13793	0.517754	21.4102	0.039421	0.000784	8	3.01	0	0	1	0.285714	0.4214	0
6001842010	600184	C35	C2010	2010	Central China	Central China2010	21.6595	C35C2010	Hubei Province	Hubei Province2010	3	Xiangyang City	0.037664	-0.037664	0.666667	0.4	0.333333	0.090909	0.8	0.75	0	0	1	0.463415	0.568965	0.535433	0.488011	0.612478	2	-0.01575	0	11	0.551848	21.8196	0.071221	0.006824	9.06897	0.559739	21.7377	0.022801	0.008236	9	3.01	0	1	0	0.363636	0.4882	0.050011
9982010	998	A01	A2010	2010	Central China	Central China2010	21.6161	A01A2010	Hunan Province	Hunan Province2010	3	Changsha City	0.613965	-0.613965	0.666667	1.25	0.666667	0.090909	0.333333	0.5	0	0	28	0.230769	0.657895	0.535433	0.28	0.496591	0	0.064866	0.016088	12	0.537671	21.5765	0.052618	0.004168	9.3421	0.44674	21.5205	-0.013335	6e-05	8.69231	2.98	0	0	0	0.333333	0.2121	0.144708
6001722010	600172	C30	C2010	2010	Central China	Central China2010	21.5845	C30C2010	Henan Province	Henan Province2010	3	Changge City	0.037664	-0.037664	0.666667	0.333333	0	0.090909	1	1.5	1	1	10	0.642857	0.310345	0.527559	0.486601	0.530231	2	0.157251	0.000144	9	0.586024	21.8192	0.072176	0.001562	8.75862	0.601819	21.791	0.049333	0.000262	8.45238	3.05	0	0	0	0.333333	0.2736	0.092997
6002932010	600293	C30	C2010	2010	Central China	Central China2010	21.534	C30C2010	Hubei Province	Hubei Province2010	3	Yichang City	0.037664	-0.037664	0.666667	0.4	0.333333	0.090909	1	1.5	0	0	9	0.666667	0.568965	0.535433	0.488011	0.661724	2	0.078839	0.000114	9	0.550998	21.8218	0.069591	0.006822	9.10345	0.598688	21.7922	0.0512	0.000263	8.45238	3.01	0	1	0	0.333333	0.1241	0
5482010	548	G58	G2010	2010	Central China	Central China2010	21.5138	G58G2010	Hunan Province	Hunan Province2010	3	Changsha City	0.070221	-0.070221	0.666667	1.25	0.666667	0.090909	0	0	1	1	11	0.129032	0.631579	0.527559	0.350877	0.329299	6	0.001468	6.1e-05	9	0.542073	21.5792	0.054286	0.00459	9.42105	0.398611	22.6782	0.095094	0.00039	10.2258	2.98	0	1	0	0.333333	0.3031	0
6001072010	600107	C18	C2010	2010	Central China	Central China2010	21.4962	C18C2010	Hubei Province	Hubei Province2010	3	Huangshi City	0.037664	-0.037664	0.666667	0.4	0.333333	0.090909	3	0	2	1	4	1	0.534483	0.519685	0.48519	0.722859	2	0.05895	9.4e-05	9	0.549944	21.8224	0.069933	0.006822	9.10345	0.550726	21.2197	0.016867	0.003704	9.16667	3.01	0	1	1	0.333333	0.2027	0.040662
6004782010	600478	C39	C2010	2010	Central China	Central China2010	21.4861	C39C2010	Hunan Province	Hunan Province2010	3	Changsha City	0.037664	-0.037664	0.666667	1.25	0.666667	0.090909	0.8	1	0	0	15	0.544304	0.657895	0.535433	0.488011	0.437568	2	0.029456	0.072972	9	0.539224	21.5799	0.05355	0.002671	9.42105	0.488912	21.4135	-0.015426	0.01439	8.5443	2.98	0	0	0	0.333333	0.2055	0.043155
6005682010	600568	C27	C2010	2010	Central China	Central China2010	21.4768	C27C2010	Hubei Province	Hubei Province2010	3	Qianjiang City	0.037664	-0.037664	0.666667	0.4	0.333333	0.090909	1	0	5	1	48	0.611765	0.482759	0.496063	0.480959	0.650383	2	-0.250049	0.001974	9	0.551194	21.8228	0.075261	0.00679	9.10345	0.448936	21.2724	0.038583	0.009079	8.78824	3.01	0	0	1	0.333333	0.4722	0.302542
6003452010	600345	C39	C2010	2010	Central China	Central China2010	21.435	C39C2010	Hubei Province	Hubei Province2010	3	Wuhan City	0.037664	-0.037664	0.666667	0.4	0.333333	0.090909	0.8	1	0	0	7	0.544304	0.568965	0.535433	0.488011	0.33519	2	-0.018553	4e-06	9	0.556628	21.8235	0.07127	0.006824	9.10345	0.490208	21.4142	-0.014819	0.015313	8.5443	3.01	0	1	0	0.333333	0.2869	0.001659
5532010	553	C26	C2010	2010	Central China	Central China2010	21.4238	C26C2010	Hubei Province	Hubei Province2010	3	Jingzhou City	0.037664	-0.037664	0.666667	0.4	0.333333	0.090909	0	0	0	0	4	0.486111	0.568965	0.535433	0.488011	0.445368	2	0.034852	8.8e-05	10	0.554729	21.8237	0.070349	0.006822	9.08621	0.538273	21.7047	0.067544	0.003284	9.04167	3.01	0	1	1	0.4	0.2002	0
6272010	627	C26	C2010	2010	Central China	Central China2010	21.4045	C26C2010	Hubei Province	Hubei Province2010	3	Jingmen City	0.037664	-0.037664	0.666667	0.4	0.333333	0.090909	0	0	0	0	11	0.486111	0.568965	0.535433	0.488011	0.189368	2	0.113638	0	7	0.559143	21.824	0.068991	0.006824	9.13793	0.541828	21.705	0.06645	0.003285	9.08333	3.01	0	0	0	0.428571	0.2378	0.0195
6002072010	600207	C39	C2010	2010	Central China	Central China2010	21.3592	C39C2010	Henan Province	Henan Province2010	3	Zhengzhou City	0.037664	-0.037664	0.666667	0.333333	0	0.090909	0.8	1	0	0	4	0.544304	0.344828	0.535433	0.488011	0.743131	2	0.063408	0.00016	7	0.578683	21.827	0.075412	0.001561	8.82759	0.485044	21.4151	-0.015856	0.015311	8.56962	3.05	0	1	0	0.428571	0.3451	0
7222010	722	S90	S2010	2010	Central China	Central China2010	21.3551	S90S2010	Hunan Province	Hunan Province2010	3	Hengyang City	0.058649	-0.058649	0.666667	1.25	0.666667	0.090909	1	1	0	0	18	0.882353	0.657895	0.535433	0.882353	0.012334	18	0.039289	3.1e-05	9	0.550414	21.5834	0.053291	0.004591	9.42105	0.515679	21.6468	0.031443	0.014058	8.94118	2.98	0	1	0	0.333333	0.4223	0.005997
7482010	748	C39	C2010	2010	Central China	Central China2010	21.3509	C39C2010	Hunan Province	Hunan Province2010	3	Changsha City	0.037664	-0.037664	0.666667	1.25	0.666667	0.090909	0.8	1	0	0	1	0.544304	0.657895	0.535433	0.488011	0.324034	2	0.021825	0	12	0.542212	21.5835	0.053751	0.004592	9.3421	0.490349	21.4152	-0.01533	0.015313	8.50633	2.98	0	1	0	0.333333	0.2018	0
9892010	989	C27	C2010	2010	Central China	Central China2010	21.2763	C27C2010	Hunan Province	Hunan Province2010	3	Changsha City	0.037664	-0.037664	0.666667	1.25	0.666667	0.090909	1	0	0	0	17	0.670588	0.657895	0.535433	0.488011	0.206414	2	0.106867	0	7	0.545307	21.5855	0.051513	0.004592	9.47368	0.454159	21.2748	0.034384	0.009102	8.81176	2.98	0	0	0	0.571429	0.4035	0.135183
6007742010	600774	F52	F2010	2010	Central China	Central China2010	21.1859	F52F2010	Hubei Province	Hubei Province2010	3	Wuhan City	0.105449	-0.105449	0.666667	0.4	0.333333	0.090909	0	0	0	0	12	0.68	0.568965	0.535433	0.673913	0.637665	5	0.102439	0.001347	9	0.551413	21.8278	0.069184	0.0068	9.10345	0.59276	21.8729	0.050135	0.010549	8.62667	3.01	0	1	0	0.333333	0.2659	0
6001272010	600127	C13	C2010	2010	Central China	Central China2010	21.1155	C13C2010	Hunan Province	Hunan Province2010	3	Changde City	0.037664	-0.037664	0.666667	1.25	0.666667	0.090909	0	0	1	1	16	0.315789	0.631579	0.527559	0.486601	0.611961	2	0.139932	8.1e-05	6	0.534635	21.5897	0.050643	0.004589	9.5	0.53793	21.5995	0.018549	0.018983	8.73684	2.98	0	1	0	0.333333	0.2062	0
6003902010	600390	C31	C2010	2010	Central China	Central China2010	21.0966	C31C2010	Hunan Province	Hunan Province2010	3	Changsha City	0.037664	-0.037664	0.666667	1.25	0.666667	0.090909	0.083333	0.090909	0	0	14	0.25	0.657895	0.535433	0.488011	0.546357	2	0.05862	2.4e-05	8	0.536361	21.5902	0.052782	0.004591	9.44737	0.652796	23.6428	0.026343	7.6e-05	10.5417	2.98	0	1	0	0.25	0.4134	0.014469
6009932010	600993	C27	C2010	2010	Central China	Central China2010	21.0941	C27C2010	Hubei Province	Hubei Province2010	3	Wuhan City	0.037664	-0.037664	0.666667	0.4	0.333333	0.090909	1	0	0	0	3	0.670588	0.568965	0.535433	0.488011	0.222017	2	-0.007882	0	9	0.55858	21.8294	0.071086	0.006824	9.10345	0.453975	21.2769	0.035734	0.009102	8.78824	3.01	0	0	0	0.333333	0.2927	0.059696
6008762010	600876	C30	C2010	2010	Central China	Central China2010	21.0876	C30C2010	Henan Province	Henan Province2010	3	Luoyang City	0.037664	-0.037664	0.666667	0.333333	0	0.090909	1	1.5	0	0	6	0.666667	0.344828	0.535433	0.488011	0.934565	2	0.015936	0	11	0.572082	21.8364	0.077049	0.001567	8.68966	0.592192	21.8028	0.052698	0.000265	8.40476	3.05	0	1	0	0.363636	0.4954	0.092538
8212010	821	C35	C2010	2010	Central China	Central China2010	21.0751	C35C2010	Hubei Province	Hubei Province2010	3	Jingmen City	0.037664	-0.037664	0.666667	0.4	0.333333	0.090909	0.8	0.75	0	0	11	0.463415	0.568965	0.535433	0.488011	0.184741	2	0.053717	0.000104	7	0.559222	21.8297	0.070024	0.006822	9.13793	0.570172	21.7519	0.021107	0.008233	9.09756	3.01	0	0	0	0.571429	0.2579	0.174905
9522010	952	C27	C2010	2010	Central China	Central China2010	21.0485	C27C2010	Hubei Province	Hubei Province2010	3	Huanggang City	0.037664	-0.037664	0.666667	0.4	0.333333	0.090909	1	0	0	0	10	0.670588	0.568965	0.535433	0.488011	0.393713	2	0.055748	0.000177	9	0.555619	21.8301	0.069989	0.006821	9.10345	0.451955	21.2775	0.034985	0.0091	8.78824	3.01	0	1	0	0.555556	0.1511	0
7992010	799	C15	C2010	2010	Central China	Central China2010	20.9782	C15C2010	Hunan Province	Hunan Province2010	3	Xiangxi Tujia-Miao Paper Autonomous Prefecture	0.037664	-0.037664	0.666667	1.25	0.666667	0.090909	0	0	1	1	12	0.52	0.631579	0.527559	0.486601	0.414055	2	0.077872	0	9	0.539843	21.5933	0.052276	0.004592	9.42105	0.406752	21.429	0.09279	0.000212	9.44	2.98	0	1	0	0.333333	0.3215	0.003946
6007312010	600731	C26	C2010	2010	Central China	Central China2010	20.9724	C26C2010	Hunan Province	Hunan Province2010	3	Changsha City	0.037664	-0.037664	0.666667	1.25	0.666667	0.090909	0	0	0	0	6	0.486111	0.657895	0.535433	0.488011	0.678975	2	0.081686	0.000251	9	0.532871	21.5935	0.052175	0.004585	9.42105	0.535028	21.711	0.066894	0.003282	9.05556	2.98	0	1	0	0.333333	0.214144	0
6002222010	600222	C27	C2010	2010	Central China	Central China2010	20.9474	C27C2010	Henan Province	Henan Province2010	3	Zhengzhou City	0.037664	-0.037664	0.666667	0.333333	0	0.090909	1	0	1	1	11	0.658824	0.310345	0.527559	0.486601	0.513025	2	-0.015988	0.001725	9	0.586617	21.8412	0.07815	0.001507	8.75862	0.450552	21.2787	0.035829	0.009082	8.78824	3.05	0	1	0	0.333333	0.3344	0.026752
6152010	615	C28	C2010	2010	Central China	Central China2010	20.9218	C28C2010	Hubei Province	Hubei Province2010	3	Xiangyang City	0.037664	-0.037664	0.666667	0.4	0.333333	0.090909	0	0	1	1	26	0.235294	0.551724	0.527559	0.486601	0.402406	2	-0.092536	0.000212	9	0.555469	21.8323	0.072545	0.00682	9.10345	0.522289	21.1493	-0.62102	0.015759	9	3.01	0	0	0	0.333333	0.1638	0.0819
6007692010	600769	C26	C2010	2010	Central China	Central China2010	20.9194	C26C2010	Hubei Province	Hubei Province2010	3	Wuhan City	0.037664	-0.037664	0.666667	0.4	0.333333	0.090909	0	0	0	0	3	0.486111	0.568965	0.535433	0.488011	0.62318	2	0.04141	0.00011	15	0.551663	21.8324	0.070236	0.006822	9	0.535803	21.7117	0.067453	0.003284	8.97222	3.01	0	1	0	0.333333	0.2	0
6002572010	600257	A05	A2010	2010	Central China	Central China2010	20.907	A05A2010	Hunan Province	Hunan Province2010	3	Changde City	0.613965	-0.613965	0.666667	1.25	0.666667	0.090909	0	0	0	0	7	0	0.657895	0.535433	0.28	0.489089	0	0.013201	0	5	0.537868	21.5952	0.053978	0.004592	9.52632	0	0	0	0	0	2.98	0	0	0	0.4	0.2172	0
6002852010	600285	C27	C2010	2010	Central China	Central China2010	20.9047	C27C2010	Henan Province	Henan Province2010	3	Xinyang City	0.037664	-0.037664	0.666667	0.333333	0	0.090909	1	0	1	1	9	0.658824	0.310345	0.527559	0.486601	0.408065	2	-0.003296	0.008868	9	0.590237	21.8427	0.077712	0.001261	8.75862	0.451787	21.2792	0.03568	0.008997	8.78824	3.05	0	1	0	0.333333	0.0944	0
6762010	676	C40	C2010	2010	Central China	Central China2010	20.8711	C40C2010	Henan Province	Henan Province2010	3	Zhengzhou City	0.037664	-0.037664	0.666667	0.333333	0	0.090909	0	0	1	1	15	0.75	0.310345	0.527559	0.486601	0.587585	2	-0.016941	0	5	0.584046	21.8438	0.078183	0.001567	8.89655	0.377627	20.9871	0.041629	4.1e-07	8.5	3.05	0	0	1	0.4	0.2924	0.05848
6004792010	600479	C27	C2010	2010	Central China	Central China2010	20.8441	C27C2010	Hunan Province	Hunan Province2010	3	Zhuzhou City	0.037664	-0.037664	0.666667	1.25	0.666667	0.090909	1	0	0	0	9	0.670588	0.657895	0.535433	0.488011	0.167174	2	0.034675	0.005528	9	0.546339	21.5968	0.053412	0.004446	9.42105	0.454621	21.2799	0.035233	0.009037	8.78824	2.98	0	1	0	0.333333	0.1936	0
6009762010	600976	C27	C2010	2010	Central China	Central China2010	20.798	C27C2010	Hubei Province	Hubei Province2010	3	Wuhan City	0.037664	-0.037664	0.666667	0.4	0.333333	0.090909	1	0	2	1	12	0.647059	0.534483	0.519685	0.48519	0.212311	2	0.139272	1.3e-05	11	0.558747	21.8345	0.068549	0.006823	9.06897	0.45409	21.2804	0.034003	0.009102	8.76471	3.01	0	0	0	0.363636	0.2325	0.107926
5442010	544	C30	C2010	2010	Central China	Central China2010	20.7203	C30C2010	Henan Province	Henan Province2010	3	Zhengzhou City	0.037664	-0.037664	0.666667	0.333333	0	0.090909	1	1.5	0	0	7	0.666667	0.344828	0.535433	0.488011	0.410177	2	0.138697	0	9	0.590164	21.849	0.072816	0.001567	8.75862	0.604677	21.8116	0.049775	0.000265	8.45238	3.05	0	1	1	0.333333	0.3318	0
6652010	665	C29	C2010	2010	Central China	Central China2010	20.7104	C29C2010	Hubei Province	Hubei Province2010	3	Wuhan City	0.037664	-0.037664	0.666667	0.4	0.333333	0.090909	0	0	0	0	5	0.4	0.568965	0.535433	0.488011	0.715773	2	0.130447	1.4e-05	11	0.550067	21.836	0.068701	0.006823	9.06897	0.597615	21.7511	0.023447	0.017009	9.1	3.01	0	1	0	0.363636	0.2272	0
6001562010	600156	C17	C2010	2010	Central China	Central China2010	20.7078	C17C2010	Hunan Province	Hunan Province2010	3	Changsha City	0.037664	-0.037664	0.666667	1.25	0.666667	0.090909	0	0	0	0	4	0.208333	0.657895	0.535433	0.488011	0.347535	2	-0.043914	1.3e-05	9	0.541593	21.6004	0.055481	0.004591	9.42105	0.454101	21.2398	0.037235	0.00016	8.83333	2.98	0	1	0	0.333333	0.4442	0
6682010	668	K70	K2010	2010	Central China	Central China2010	20.6737	K70K2010	Hubei Province	Hubei Province2010	3	Wuhan City	0.045283	-0.045283	0.666667	0.4	0.333333	0.090909	0	0	0	0	5	1.05714	0.568965	0.535433	1.05714	0.217192	10	-0.00279	5.7e-05	12	0.558663	21.8366	0.070998	0.006823	9.05172	0.595859	21.8635	-0.019407	0.008722	8.34286	3.01	0	0	1	0.333333	0.3928	0
7022010	702	C13	C2010	2010	Central China	Central China2010	20.6525	C13C2010	Hunan Province	Hunan Province2010	3	Yueyang City	0.037664	-0.037664	0.666667	1.25	0.666667	0.090909	0	0	0	0	9	0.368421	0.657895	0.535433	0.488011	0.527542	2	0.075159	3.1e-05	7	0.536856	21.6019	0.052347	0.004591	9.47368	0.542373	21.6238	0.021958	0.018985	8.68421	2.98	0	1	0	0.428571	0.2422	0
6782010	678	C34	C2010	2010	Central China	Central China2010	20.639	C34C2010	Hubei Province	Hubei Province2010	3	Xiangyang City	0.037664	-0.037664	0.666667	0.4	0.333333	0.090909	0	0	0	0	4	0.352941	0.568965	0.535433	0.488011	0.455946	2	-0.008416	1.2e-05	9	0.554546	21.8372	0.071095	0.006823	9.10345	0.504694	21.5403	0.037979	0.005047	9.02941	3.01	0	1	1	0.333333	0.2742	0.01371
6392010	639	C33	C2010	2010	Central China	Central China2010	20.6175	C33C2010	Hunan Province	Hunan Province2010	3	Zhuzhou City	0.037664	-0.037664	0.666667	1.25	0.666667	0.090909	0	0	0	0	10	0.769231	0.657895	0.535433	0.488011	0.106485	2	0.049987	2.7e-05	8	0.547936	21.6028	0.053009	0.004591	9.44737	0.504242	21.8791	0.033941	0.046096	9.07692	2.98	0	0	0	0.375	0.4196	0.185613
6005662010	600566	C34	C2010	2010	Central China	Central China2010	20.5761	C34C2010	Hubei Province	Hubei Province2010	3	Jingzhou City	0.037664	-0.037664	0.666667	0.4	0.333333	0.090909	0	0	0	0	9	0.352941	0.568965	0.535433	0.488011	0.397248	2	0.059234	3.4e-05	11	0.555558	21.8383	0.069929	0.006823	9.06897	0.50642	21.5422	0.035989	0.005046	8.97059	3.01	0	0	0	0.363636	0.2094	0
9712010	971	C17	C2010	2010	Central China	Central China2010	20.3934	C17C2010	Hubei Province	Hubei Province2010	3	Xiantao City	0.037664	-0.037664	0.666667	0.4	0.333333	0.090909	0	0	0	0	14	0.208333	0.568965	0.535433	0.488011	0.830751	2	-0.129199	0	9	0.548084	21.8414	0.073177	0.006824	9.10345	0.433967	21.2529	0.040788	0.000161	8.83333	3.01	0	0	0	0.333333	0.299	0.1196
6009752010	600975	A03	A2010	2010	Central China	Central China2010	20.3356	A03A2010	Hunan Province	Hunan Province2010	3	Changsha City	0.613965	-0.613965	0.666667	1.25	0.666667	0.090909	0	0	1	1	9	1.5	0.631579	0.527559	0.24	0.311137	0	0.038135	0	9	0.542551	21.6102	0.053321	0.004592	9.42105	0.342566	21.0328	0.026955	0.000117	8	2.98	0	1	0	0.333333	0.3754	0
6008852010	600885	C26	C2010	2010	Central China	Central China2010	20.1965	C26C2010	Hubei Province	Hubei Province2010	3	Wuhan City	0.037664	-0.037664	0.666667	0.4	0.333333	0.090909	0	0	0	0	7	0.486111	0.568965	0.535433	0.488011	0.945742	2	0.125835	0.000214	7	0.546102	21.8448	0.06878	0.00682	9.13793	0.531323	21.7218	0.06628	0.003282	9.08333	3.01	0	0	0	0.428571	0.1286	0.069267
8192010	819	C25	C2010	2010	Central China	Central China2010	20.1838	C25C2010	Hunan Province	Hunan Province2010	3	Yueyang City	0.037664	-0.037664	0.666667	1.25	0.666667	0.090909	0	0	0	0	8	0.2	0.657895	0.535433	0.488011	0.137201	2	0.112709	0.000109	9	0.547128	21.6142	0.051359	0.004589	9.42105	0.454074	20.8864	0.085018	0.031415	8.9	2.98	0	1	0	0.333333	0.2346	0.05044
6003552010	600355	C39	C2010	2010	Central China	Central China2010	20.1827	C39C2010	Hubei Province	Hubei Province2010	3	Wuhan City	0.037664	-0.037664	0.666667	0.4	0.333333	0.090909	0.8	1	0	0	6	0.544304	0.568965	0.535433	0.488011	0.293944	2	-0.021909	0.314095	5	0.557339	21.8451	0.071328	0.001408	9.17241	0.49073	21.43	-0.014776	0.011337	8.59494	3.01	0	0	1	0.4	0.2045	0
5902010	590	C27	C2010	2010	Central China	Central China2010	20.1589	C27C2010	Hunan Province	Hunan Province2010	3	Hengyang City	0.037664	-0.037664	0.666667	1.25	0.666667	0.090909	1	0	0	0	4	0.670588	0.657895	0.535433	0.488011	0.50964	2	0.149418	0	7	0.537327	21.6149	0.050393	0.004592	9.47368	0.450592	21.2879	0.033883	0.009102	8.81176	2.98	0	1	0	0.428571	0.1801	0
7602010	760	C36	C2010	2010	Central China	Central China2010	20.1555	C36C2010	Hubei Province	Hubei Province2010	3	Jingzhou City	0.037664	-0.037664	0.666667	0.4	0.333333	0.090909	0.666667	1	3	1	15	0.37931	0.517241	0.511811	0.48378	0.562527	2	0.022296	6.8e-05	9	0.552709	21.8455	0.070565	0.006823	9.10345	0.620788	22.4406	0.046234	0.001011	8.75862	3.01	0	0	1	0.333333	0.0965	0.074609
6005992010	600599	C26	C2010	2010	Central China	Central China2010	20.0817	C26C2010	Hunan Province	Hunan Province2010	3	Liuyang City	0.037664	-0.037664	0.666667	1.25	0.666667	0.090909	0	0	4	1	20	0.430556	0.552632	0.503937	0.48237	0.526513	2	0.144254	0	9	0.536883	21.6169	0.050529	0.004592	9.42105	0.537146	21.7234	0.066025	0.003285	9.05556	2.98	0	0	0	0.333333	0.2739	0.020542
6008982010	600898	F52	F2010	2010	Central China	Central China2010	20.0333	F52F2010	Henan Province	Henan Province2010	3	Zhengzhou City	0.105449	-0.105449	0.666667	0.333333	0	0.090909	0	0	0	0	6	0.68	0.344828	0.535433	0.673913	0.611324	5	0.142929	0	7	0.583228	21.8727	0.07267	0.001567	8.82759	0.593111	21.8883	0.049595	0.010567	8.65333	3.05	0	0	0	0.428571	0.1069	0
9082010	908	C34	C2010	2010	Central China	Central China2010	19.9712	C34C2010	Hunan Province	Hunan Province2010	3	Yueyang City	0.037664	-0.037664	0.666667	1.25	0.666667	0.090909	0	0	1	1	20	0.323529	0.631579	0.527559	0.486601	0.877284	2	-0.032278	4e-06	9	0.527652	21.6198	0.055174	0.004591	9.42105	0.492301	21.56	0.03868	0.005047	9.02941	2.98	0	1	0	0.333333	0.5386	0
6004762010	600476	I65	I2010	2010	Central China	Central China2010	19.9616	I65I2010	Hunan Province	Hunan Province2010	3	Changsha City	0.82126	-0.82126	0.666667	1.25	0.666667	0.090909	0	0	0	0	3	0.347826	0.657895	0.535433	0.472222	0.416099	8	0.135021	0	12	0.539789	21.6201	0.050772	0.004592	9.3421	0.477681	20.7053	0.052693	0.072421	9.13043	2.98	0	1	0	0.333333	0.3298	0
6702010	670	K70	K2010	2010	Central China	Central China2010	19.5354	K70K2010	Hubei Province	Hubei Province2010	3	Jingzhou City	0.045283	-0.045283	0.666667	0.4	0.333333	0.090909	0	0	0	0	9	1.05714	0.568965	0.535433	1.05714	0.326371	10	0.057323	0	8	0.55678	21.8562	0.069961	0.006824	9.12069	0.5943	21.8797	-0.020266	0.008723	8.4	3.01	0	0	0	0.375	0.2599	0.185025
1562010	156	C33	C2010	2010	Central China	Central China2010	19.5109	C33C2010	Hunan Province	Hunan Province2010	3	Hongjiang City	0.037664	-0.037664	0.666667	1.25	0.666667	0.090909	0	0	2	1	5	0.615385	0.605263	0.519685	0.48519	0.200302	2	-0.005591	0	9	0.545468	21.6319	0.054472	0.004592	9.42105	0.497025	21.9642	0.038216	0.046098	9	2.98	0	0	0	0.333333	0.1497	0
6222010	622	C35	C2010	2010	Central China	Central China2010	19.3954	C35C2010	Hunan Province	Hunan Province2010	3	Yueqing City	0.037664	-0.037664	0.666667	1.25	0.666667	0.090909	0.8	0.75	1	1	6	0.439024	0.631579	0.527559	0.486601	1.47526	2	0.026589	0	7	0.511916	21.635	0.053625	0.004592	9.47368	0.538696	21.7929	0.021769	0.008236	9.09756	2.98	0	0	1	0.428571	0.2899	0.034788
4302010	430	L72	L2010	2010	Central China	Central China2010	19.3571	L72L2010	Hunan Province	Hunan Province2010	3	Zhangjiajie City	0.405784	-0.405784	0.666667	1.25	0.666667	0.090909	0	0	2	1	6	0.333333	0.605263	0.519685	0.266667	1.03746	11	0.120657	3.4e-05	9	0.523437	21.636	0.05115	0.004591	9.42105	0.450814	21.4616	0.058982	0.00038	9.25	2.98	0	1	0	0.333333	0.2041	0
6007532010	600753	K70	K2010	2010	Central China	Central China2010	19.2718	K70K2010	Henan Province	Henan Province2010	3	Shangqiu City	0.045283	-0.045283	0.666667	0.333333	0	0.090909	0	0	0	0	16	1.05714	0.344828	0.535433	1.05714	0.439361	10	7.2e-05	0	9	0.589158	21.899	0.077596	0.001567	8.75862	0.592686	21.8835	-0.019448	0.008723	8.38571	3.05	0	0	0	0.333333	0.2211	0.077385
6001362010	600136	S90	S2010	2010	Central China	Central China2010	18.8331	S90S2010	Hubei Province	Hubei Province2010	3	Wuhan City	0.058649	-0.058649	0.666667	0.4	0.333333	0.090909	1	1	0	0	13	0.882353	0.568965	0.535433	0.882353	0.21886	18	0.113124	0	7	0.558634	21.8683	0.068999	0.006824	9.13793	0.511629	21.6962	0.029996	0.014058	8.98039	3.01	0	0	1	0.428571	0.1939	0.009695
6004212010	600421	C27	C2010	2010	Central China	Central China2010	18.0988	C27C2010	Hubei Province	Hubei Province2010	3	Wuhan City	0.037664	-0.037664	0.666667	0.4	0.333333	0.090909	1	0	0	0	10	0.670588	0.568965	0.535433	0.488011	0.341882	2	0.000914	0	9	0.556513	21.881	0.070934	0.006824	9.10345	0.452565	21.3122	0.03563	0.009102	8.78824	3.01	0	0	0	0.333333	0.2812	0
6006812010	600681	I65	I2010	2010	Central China	Central China2010	17.5319	I65I2010	Hubei Province	Hubei Province2010	3	Wuhan City	0.82126	-0.82126	0.666667	0.4	0.333333	0.090909	0	0	0	0	12	0.347826	0.568965	0.535433	0.472222	0.11995	8	2.45727	0	9	0.560339	21.8908	0.028583	0.006824	9.10345	0.490557	20.811	-0.048274	0.072421	9.26087	3.01	0	0	0	0.333333	0.2205	0.077175
7192010	719	C26	C2010	2010	Central China	Central China2010	13.076	C26C2010	Henan Province	Henan Province2010	3	Jiaozuo City	0.037664	-0.037664	0.666667	0.333333	0	0.090909	0	0	1	0	1	0.472222	0.310345	0.527559	0.486601	0.209498	2	1.00006	0	9	0.597084	22.1126	0.043113	0.001567	8.75862	0.541549	21.8207	0.054138	0.003285	9.05556	3.05	0	1	0	0.333333	0.287	0
6005812010	600581	C31	C2010	2010	Northwest China	Northwest China2010	23.2231	C31C2010	Xinjiang Uighur Autonomous Region	Xinjiang Uighur Autonomous Region2010	6	Wulumuqi City	0.037664	-0.037664	0.444444	0.333333	0	0	0.083333	0.090909	0	0	3	0.25	0.423077	0.466667	0.488011	0.724568	2	0.072307	0	9	0.559755	21.9397	0.040523	8.3e-05	9.11539	0.64537	23.5542	0.025773	7.7e-05	10.5	2.8	0	1	0	0.333333	0.5312	0.129878
6013692010	601369	C34	C2010	2010	Northwest China	Northwest China2010	23.2095	C34C2010	Shaan Province	Shaan Province2010	6	Xian City	0.037664	-0.037664	0.444444	0.333333	0	0	0	0	0	0	7	0.352941	0.375	0.466667	0.488011	0.592969	2	0.132137	0.018549	9	0.48908	21.3361	0.050664	4e-05	8.66667	0.500664	21.4647	0.033845	0.004501	9.02941	3.01	0	1	0	0.333333	0.6157	0
6001172010	600117	C31	C2010	2010	Northwest China	Northwest China2010	23.2078	C31C2010	Qinghai Province	Qinghai Province2010	6	Xining City	0.037664	-0.037664	0.444444	1	0	0	0.083333	0.090909	1	1	4	0.208333	0.777778	0.455556	0.486601	0.741026	2	0.012442	1e-05	9	0.736028	21.9982	0.072938	2e-05	10.2222	0.644685	23.5549	0.028267	7.6e-05	10.5	——	0	1	0	0.333333	0.4987	0.198515
7922010	792	C26	C2010	2010	Northwest China	Northwest China2010	23.0897	C26C2010	Qinghai Province	Qinghai Province2010	6	Haixi Mongol and Tibetan autonomous prefecture	0.037664	-0.037664	0.444444	1	0	0	0	0	0	0	3	0.486111	0.888889	0.466667	0.488011	0.444052	2	0.198087	9.7e-05	11	0.769025	22.0113	0.052311	1e-05	10	0.538291	21.6816	0.065277	0.003284	9.02778	——	0	1	0	0.363636	0.306	0.162333
8772010	877	C30	C2010	2010	Northwest China	Northwest China2010	23.0612	C30C2010	Xinjiang Uighur Autonomous Region	Xinjiang Uighur Autonomous Region2010	6	Wulumuqi City	0.037664	-0.037664	0.444444	0.333333	0	0	1	1.5	1	1	7	0.642857	0.384615	0.455556	0.486601	0.587359	2	0.104714	0.000243	9	0.565033	21.9459	0.039277	7.4e-05	9.11539	0.600459	21.7558	0.050584	0.000259	8.45238	2.8	0	1	0	0.333333	0.4195	0.242881
6001852010	600185	K70	K2010	2010	Northwest China	Northwest China2010	22.9881	K70K2010	Shaan Province	Shaan Province2010	6	Xian City	0.045283	-0.045283	0.444444	0.333333	0	0	0	0	0	0	13	1.05714	0.375	0.466667	1.05714	0.8147	10	0.020821	0	9	0.479842	21.3454	0.055302	0.000813	8.66667	0.587324	21.8304	-0.019744	0.008723	8.38571	3.01	0	1	1	0.333333	0.5194	0
6008692010	600869	C27	C2010	2010	Northwest China	Northwest China2010	22.8389	C27C2010	Qinghai Province	Qinghai Province2010	6	Xining City	0.037664	-0.037664	0.444444	1	0	0	1	0	1	1	31	0.658824	0.777778	0.455556	0.486601	0.820864	2	0.002238	0	8	0.727157	22.0392	0.074072	2.1e-05	10.3333	0.44693	21.2564	0.035615	0.009102	8.8	——	0	0	0	0.375	0.7977	0.122998
6007372010	600737	C13	C2010	2010	Northwest China	Northwest China2010	22.7997	C13C2010	Xinjiang Uighur Autonomous Region	Xinjiang Uighur Autonomous Region2010	6	Changji City	0.037664	-0.037664	0.444444	0.333333	0	0	0	0	0	0	12	0.368421	0.423077	0.466667	0.488011	0.661556	2	-0.073423	6e-06	9	0.562179	21.9559	0.046128	8.3e-05	9.11539	0.53532	21.5108	0.029778	0.018987	8.57895	2.8	0	1	0	0.555556	0.596	0
6005092010	600509	D44	D2010	2010	Northwest China	Northwest China2010	22.7672	D44D2010	Xinjiang Uighur Autonomous Region	Xinjiang Uighur Autonomous Region2010	6	Shihezi City	0.09127	-0.09127	0.444444	0.333333	0	0	1	1	0	0	13	0.375	0.423077	0.466667	0.384615	0.731307	3	0.109163	0	11	0.559496	21.9572	0.039106	8.3e-05	9.03846	0.626238	22.7642	0.061219	0.001201	9.875	2.8	0	1	0	0.363636	0.4696	0
6007202010	600720	C30	C2010	2010	Northwest China	Northwest China2010	22.596	C30C2010	Gansu Province	Gansu Province2010	6	Lanzhou City	0.037664	-0.037664	0.444444	0	0	0.090909	1	1.5	2	1	8	0.619048	0.411765	0.444444	0.48519	0.565569	2	0.096453	0.000367	14	0.451856	21.0412	0.067783	0.000129	9.47059	0.600977	21.7669	0.050781	0.000257	8.33333	2.84	0	1	0	0.357143	0.1281	0.175032
6005162010	600516	C30	C2010	2010	Northwest China	Northwest China2010	22.5582	C30C2010	Gansu Province	Gansu Province2010	6	Lanzhou City	0.037664	-0.037664	0.444444	0	0	0.090909	1	1.5	0	0	11	0.666667	0.529412	0.466667	0.488011	0.497353	2	-0.006118	3.5e-05	9	0.455869	21.0434	0.073817	0.000149	9.76471	0.602602	21.7678	0.053223	0.000264	8.45238	2.84	0	0	0	0.333333	0.5178	0.000207
6004492010	600449	C30	C2010	2010	Northwest China	Northwest China2010	22.5421	C30C2010	Ningxia Hui Autonomous Region	Ningxia Hui Autonomous Region2010	6	Yinchuang City	0.037664	-0.037664	0.444444	0	0	0	1	1.5	1	1	4	0.642857	0.4	0.455556	0.486601	0.553915	2	0.089047	0	9	0.648629	21.1453	0.028019	0.000297	8.8	0.601255	21.7682	0.050957	0.000265	8.45238	2.98	0	1	0	0.444444	0.3574	0.207864
9722010	972	C13	C2010	2010	Northwest China	Northwest China2010	22.4319	C13C2010	Xinjiang Uighur Autonomous Region	Xinjiang Uighur Autonomous Region2010	6	Wulumuqi City	0.037664	-0.037664	0.444444	0.333333	0	0	0	0	0	0	6	0.368421	0.423077	0.466667	0.488011	0.748775	2	-0.077579	3.3e-06	9	0.558824	21.9701	0.046288	8.3e-05	9.11539	0.530729	21.5302	0.029997	0.018987	8.57895	2.8	0	1	0	0.333333	0.0911	0
6004562010	600456	C32	C2010	2010	Northwest China	Northwest China2010	22.4305	C32C2010	Shaan Province	Shaan Province2010	6	Baoji City	0.037664	-0.037664	0.444444	0.333333	0	0	1	1	0	0	2	0.615385	0.375	0.466667	0.488011	0.310941	2	-0.053319	0	11	0.500832	21.3686	0.058391	0.000813	8.58333	0.644104	22.7188	0.013616	0.000124	10	3.01	0	1	0	0.363636	0.5293	0.035146
6000752010	600075	C26	C2010	2010	Northwest China	Northwest China2010	22.2469	C26C2010	Xinjiang Uighur Autonomous Region	Xinjiang Uighur Autonomous Region2010	6	Shihezi City	0.037664	-0.037664	0.444444	0.333333	0	0	0	0	0	0	11	0.486111	0.423077	0.466667	0.488011	0.523038	2	0.071495	0.000113	9	0.567506	21.9772	0.040554	7.9e-05	9.11539	0.537194	21.6933	0.067035	0.003284	9.05556	2.8	0	1	0	0.333333	0.4327	0
6004252010	600425	C30	C2010	2010	Northwest China	Northwest China2010	22.2148	C30C2010	Xinjiang Uighur Autonomous Region	Xinjiang Uighur Autonomous Region2010	6	Akesu City	0.037664	-0.037664	0.444444	0.333333	0	0	1	1.5	0	0	10	0.666667	0.423077	0.466667	0.488011	0.406997	2	0.11574	0	9	0.57197	21.9784	0.038853	8.3e-05	9.11539	0.604753	21.776	0.050322	0.000265	8.45238	2.8	0	1	0	0.333333	0.413	0
6005452010	600545	E50	E2010	2010	Northwest China	Northwest China2010	22.1843	E50E2010	Xinjiang Uighur Autonomous Region	Xinjiang Uighur Autonomous Region2010	6	Wulumuqi City	0.639784	-0.639784	0.444444	0.333333	0	0	0	0	1	1	10	0.2	0.384615	0.455556	0.44	0.603603	4	-0.040939	2.4e-05	9	0.564408	21.9796	0.044879	8.2e-05	9.11539	0.686473	22.8295	0.110621	0.074847	8	2.8	0	1	0	0.333333	0.2656	0
6001082010	600108	A01	A2010	2010	Northwest China	Northwest China2010	22.1788	A01A2010	Gansu Province	Gansu Province2010	6	Lanzhou City	0.613965	-0.613965	0.444444	0	0	0.090909	0.333333	0.5	1	1	3	0.153846	0.470588	0.455556	0.24	0.376309	0	0.012946	0.000649	13	0.462989	21.0657	0.072695	0.000113	9.52941	0.455992	21.4772	-0.009341	0.001248	8.61539	2.84	0	1	0	0.384615	0.1703	0
6007212010	600721	B09	B2010	2010	Northwest China	Northwest China2010	22.1285	B09B2010	Xinjiang Uighur Autonomous Region	Xinjiang Uighur Autonomous Region2010	6	Wulumuqi City	0.137637	-0.137637	0.444444	0.333333	0	0	0	0	0	0	13	0.636364	0.423077	0.466667	0.405405	0.742663	1	0.083186	6.4e-05	9	0.559059	21.9818	0.040105	8.1e-05	9.11539	0.433388	22.5157	0.072723	0.000705	9.90909	2.8	0	1	0	0.333333	0.4878	0
6003592010	600359	A01	A2010	2010	Northwest China	Northwest China2010	22.12	A01A2010	Xinjiang Uighur Autonomous Region	Xinjiang Uighur Autonomous Region2010	6	Alaer City	0.613965	-0.613965	0.444444	0.333333	0	0	0.333333	0.5	0	0	7	0.230769	0.423077	0.466667	0.28	0.709624	0	0.044976	0	7	0.56033	21.9821	0.041574	8.3e-05	9.19231	0.430353	21.4817	-0.011805	0.001298	9.07692	2.8	0	1	0	0.428571	0.5079	0
8152010	815	C22	C2010	2010	Northwest China	Northwest China2010	22.0751	C22C2010	Ningxia Hui Autonomous Region	Ningxia Hui Autonomous Region2010	6	Yinchuang City	0.037664	-0.037664	0.444444	0	0	0	0	0	0	0	7	0.3125	0.5	0.466667	0.488011	0.779438	2	0.067781	3.3e-05	9	0.626077	21.192	0.030146	0.000293	8.8	0.653593	21.8368	0.026717	0.000446	9.75	2.98	0	1	0	0.333333	0.2691	0
6008882010	600888	C32	C2010	2010	Northwest China	Northwest China2010	22.0576	C32C2010	Xinjiang Uighur Autonomous Region	Xinjiang Uighur Autonomous Region2010	6	Wulumuqi City	0.037664	-0.037664	0.444444	0.333333	0	0	1	1	0	0	4	0.615385	0.423077	0.466667	0.488011	0.430041	2	0.062171	0	9	0.571083	21.9845	0.040913	8.3e-05	9.11539	0.639524	22.7332	0.009174	0.000124	10.0769	2.8	0	0	1	0.333333	0.3034	0.100049
6003372010	600337	C21	C2010	2010	Northwest China	Northwest China2010	22.0337	C21C2010	Xinjiang Uighur Autonomous Region	Xinjiang Uighur Autonomous Region2010	6	Wulumuqi City	0.037664	-0.037664	0.444444	0.333333	0	0	0	0	0	0	5	1.5	0.423077	0.466667	0.488011	0.372423	2	0.04107	0	9	0.573299	21.9854	0.041725	8.3e-05	9.11539	0.371825	20.5872	0.109445	4.3e-05	9	2.8	0	0	0	0.333333	0.4156	0.18702
8622010	862	C34	C2010	2010	Northwest China	Northwest China2010	22.0323	C34C2010	Ningxia Hui Autonomous Region	Ningxia Hui Autonomous Region2010	6	Wuzhong City	0.037664	-0.037664	0.444444	0	0	0	0	0	2	1	7	0.294118	0.3	0.444444	0.48519	0.858165	2	0.067769	0	8	0.618204	21.1963	0.030147	0.000297	8.9	0.492864	21.4993	0.035738	0.005047	9.05882	2.98	0	1	0	0.25	0.2802	0.18751
6352010	635	C26	C2010	2010	Northwest China	Northwest China2010	22.0258	C26C2010	Ningxia Hui Autonomous Region	Ningxia Hui Autonomous Region2010	6	Shizuishan City	0.037664	-0.037664	0.444444	0	0	0	0	0	1	1	2	0.472222	0.4	0.455556	0.486601	0.745928	2	0.056676	7e-05	9	0.629428	21.1969	0.031256	0.00029	8.8	0.534098	21.6964	0.067241	0.003284	9.05556	2.98	0	1	0	0.333333	0.2228	0.164191
6003392010	600339	C25	C2010	2010	Northwest China	Northwest China2010	22.0014	C25C2010	Xinjiang Uighur Autonomous Region	Xinjiang Uighur Autonomous Region2010	6	Kelamayi City	0.037664	-0.037664	0.444444	0.333333	0	0	0	0	0	0	1	0.2	0.423077	0.466667	0.488011	0.598491	2	0.145432	0.000115	11	0.564604	21.9867	0.037711	7.9e-05	9.03846	0.407945	20.7046	0.081745	0.031414	8.7	2.8	0	1	0	0.363636	0.2286	0
9622010	962	C32	C2010	2010	Northwest China	Northwest China2010	21.986	C32C2010	Ningxia Hui Autonomous Region	Ningxia Hui Autonomous Region2010	6	Shizuishan City	0.037664	-0.037664	0.444444	0	0	0	1	1	0	0	2	0.615385	0.5	0.466667	0.488011	0.640641	2	0.027067	1.2e-05	9	0.639956	21.2009	0.034217	0.000295	8.8	0.631424	22.7359	0.010524	0.000123	10.0769	2.98	0	1	0	0.333333	0.4532	0.18128
6003542010	600354	A01	A2010	2010	Northwest China	Northwest China2010	21.9302	A01A2010	Gansu Province	Gansu Province2010	6	Jiuquan City	0.613965	-0.613965	0.444444	0	0	0.090909	0.333333	0.5	1	1	6	0.153846	0.470588	0.455556	0.24	0.674788	0	0.06801	0	9	0.445432	21.0803	0.069456	0.000151	9.76471	0.433033	21.4963	-0.013577	0.001298	8.92308	2.84	0	1	0	0.333333	0.1566	0
1592010	159	C25	C2010	2010	Northwest China	Northwest China2010	21.9003	C25C2010	Xinjiang Uighur Autonomous Region	Xinjiang Uighur Autonomous Region2010	6	Wulumuqi City	0.037664	-0.037664	0.444444	0.333333	0	0	0	0	2	1	28	0	0.346154	0.444444	0.48519	0.467699	2	0.011113	0	9	0.569635	21.9905	0.042877	8.3e-05	9.11539	0.421024	20.7147	0.095177	0.031426	8.9	2.8	0	0	0	0.333333	0.3332	0
6008312010	600831	R86	R2010	2010	Northwest China	Northwest China2010	21.8788	R86R2010	Shaan Province	Shaan Province2010	6	Xian City	0.373422	-0.373422	0.444444	0.333333	0	0	0	0	0	0	4	0	0.375	0.466667	0.166667	0.583824	17	0.207799	0	8	0.489462	21.3916	0.047511	0.000813	8.70833	0.532443	22.2192	0.125727	0.000341	11	3.01	0	1	0	0.5	0.3607	0
6000842010	600084	C15	C2010	2010	Northwest China	Northwest China2010	21.8612	C15C2010	Xinjiang Uighur Autonomous Region	Xinjiang Uighur Autonomous Region2010	6	Wulumuqi City	0.037664	-0.037664	0.444444	0.333333	0	0	0	0	3	1	17	0.44	0.307692	0.433333	0.48378	0.658706	2	-0.045747	2e-05	12	0.562288	21.992	0.045064	8.2e-05	9	0.396966	21.3937	0.097734	0.000211	9.32	2.8	0	1	0	0.333333	0.4265	0
6007782010	600778	F52	F2010	2010	Northwest China	Northwest China2010	21.7803	F52F2010	Xinjiang Uighur Autonomous Region	Xinjiang Uighur Autonomous Region2010	6	Wulumuqi City	0.105449	-0.105449	0.444444	0.333333	0	0	0	0	2	1	12	0.653333	0.346154	0.444444	0.652174	0.610476	5	0.145491	1.6e-05	9	0.564143	21.9952	0.037708	8.2e-05	9.11539	0.593123	21.865	0.049561	0.010567	8.62667	2.8	0	1	0	0.444444	0.177	0
6001922010	600192	C38	C2010	2010	Northwest China	Northwest China2010	21.7738	C38C2010	Gansu Province	Gansu Province2010	6	Lanzhou City	0.037664	-0.037664	0.444444	0	0	0.090909	0.4	0.5	3	1	7	0.386364	0.352941	0.433333	0.48378	0.599943	2	0.008911	0	9	0.449834	21.0895	0.072933	0.000151	9.76471	0.549822	22.0744	0.037699	0.02017	9	2.84	0	1	0	0.333333	0.444	0
5642010	564	F52	F2010	2010	Northwest China	Northwest China2010	21.7454	F52F2010	Shaan Province	Shaan Province2010	6	Xian City	0.105449	-0.105449	0.444444	0.333333	0	0	0	0	1	1	16	0.666667	0.333333	0.455556	0.663043	0.710941	5	0.038789	4.9e-06	7	0.484165	21.3972	0.054554	0.000813	8.75	0.591783	21.8655	0.050984	0.010567	8.65333	3.01	0	0	0	0.428571	0.2818	0.168375
5162010	516	F52	F2010	2010	Northwest China	Northwest China2010	21.719	F52F2010	Shaan Province	Shaan Province2010	6	Xian City	0.105449	-0.105449	0.444444	0.333333	0	0	0	0	3	1	15	0.64	0.25	0.433333	0.641304	0.605198	5	0.105635	0	9	0.488571	21.3982	0.051768	0.000813	8.66667	0.593193	21.8658	0.050092	0.010567	8.62667	3.01	0	0	0	0.333333	0.2086	0.103191
6002482010	600248	E49	E2010	2010	Northwest China	Northwest China2010	21.7077	E49E2010	Shaan Province	Shaan Province2010	6	Xian City	0.639784	-0.639784	0.444444	0.333333	0	0	0	0	0	0	1	0	0.375	0.466667	0.48	0.728246	4	0.102556	0	9	0.483444	21.3987	0.051897	0.000813	8.66667	0	0	0	0	0	3.01	0	1	0	0.333333	0.5972	0.193902
5982010	598	N78	N2010	2010	Northwest China	Northwest China2010	21.6741	N78N2010	Gansu Province	Gansu Province2010	6	Lanzhou City	0.264917	-0.264917	0.444444	0	0	0.090909	0	0	0	0	3	0.666667	0.529412	0.466667	0.666667	0.365283	13	0.129122	0	9	0.463638	21.0954	0.065861	0.000151	9.76471	0.438926	21.7454	0.017177	0.000647	8.16667	2.84	0	1	1	0.333333	0.5227	0
6005402010	600540	A01	A2010	2010	Northwest China	Northwest China2010	21.654	A01A2010	Xinjiang Uighur Autonomous Region	Xinjiang Uighur Autonomous Region2010	6	Bole City	0.613965	-0.613965	0.444444	0.333333	0	0	0.333333	0.5	0	0	7	0.230769	0.423077	0.466667	0.28	0.606587	0	-0.08303	0	9	0.564293	22	0.046498	8.3e-05	9.11539	0.438279	21.5176	-0.001958	0.001298	8.92308	2.8	0	1	0	0.333333	0.4949	0
6002512010	600251	C13	C2010	2010	Northwest China	Northwest China2010	21.5545	C13C2010	Xinjiang Uighur Autonomous Region	Xinjiang Uighur Autonomous Region2010	6	Kuerle City	0.037664	-0.037664	0.444444	0.333333	0	0	0	0	0	0	7	0.368421	0.423077	0.466667	0.488011	0.630497	2	-0.059028	0.001147	9	0.563373	22.0038	0.045575	3.9e-05	9.11539	0.536954	21.5764	0.029021	0.018927	8.57895	2.8	0	1	0	0.333333	0.2106	0
6007852010	600785	F52	F2010	2010	Northwest China	Northwest China2010	21.5338	F52F2010	Ningxia Hui Autonomous Region	Ningxia Hui Autonomous Region2010	6	Yinchuang City	0.105449	-0.105449	0.444444	0	0	0	0	0	0	0	20	0.68	0.5	0.466667	0.673913	0.52066	5	0.139541	0.002684	9	0.651954	21.2461	0.02297	2.8e-05	8.8	0.59432	21.8683	0.04964	0.010531	8.62667	2.98	0	0	0	0.333333	0.2927	0.128788
9822010	982	C17	C2010	2010	Northwest China	Northwest China2010	21.5228	C17C2010	Ningxia Hui Autonomous Region	Ningxia Hui Autonomous Region2010	6	Yinchuang City	0.037664	-0.037664	0.444444	0	0	0	0	0	1	1	6	0.166667	0.4	0.455556	0.486601	0.808854	2	0.006939	0	9	0.623135	21.2472	0.03623	0.000297	8.8	0.434879	21.2059	0.035116	0.000161	8.83333	2.98	0	0	1	0.444444	0.4819	0
8372010	837	C34	C2010	2010	Northwest China	Northwest China2010	21.3698	C34C2010	Shaan Province	Shaan Province2010	6	Baoji City	0.037664	-0.037664	0.444444	0.333333	0	0	0	0	0	0	6	0.352941	0.375	0.466667	0.488011	0.443441	2	0.114952	0.0003	8	0.495311	21.4128	0.05138	0.000801	8.70833	0.505061	21.5188	0.03435	0.005038	9.05882	3.01	0	1	0	0.375	0.2665	0.182068
6003432010	600343	C34	C2010	2010	Northwest China	Northwest China2010	21.3641	C34C2010	Shaan Province	Shaan Province2010	6	Xian City	0.037664	-0.037664	0.444444	0.333333	0	0	0	0	0	0	8	0.352941	0.375	0.466667	0.488011	0.333026	2	0.004281	8.1e-06	8	0.499911	21.413	0.055991	0.000813	8.70833	0.508309	21.519	0.037605	0.005047	9.05882	3.01	0	1	0	0.375	0.251	0
6001972010	600197	C15	C2010	2010	Northwest China	Northwest China2010	21.3192	C15C2010	Xinjiang Uighur Autonomous Region	Xinjiang Uighur Autonomous Region2010	6	Xiyuan County	0.037664	-0.037664	0.444444	0.333333	0	0	0	0	0	0	2	0.56	0.423077	0.466667	0.488011	0.402084	2	0.160343	0	7	0.572159	22.0129	0.037137	8.3e-05	9.19231	0.407231	21.4153	0.089491	0.000212	9.52	2.8	0	1	0	0.428571	0.5051	0
6001652010	600165	C33	C2010	2010	Northwest China	Northwest China2010	21.3152	C33C2010	Ningxia Hui Autonomous Region	Ningxia Hui Autonomous Region2010	6	Shizuishan City	0.037664	-0.037664	0.444444	0	0	0	0	0	0	0	16	0.769231	0.5	0.466667	0.488011	0.726434	2	-0.060272	3.2e-05	8	0.631377	21.268	0.042951	0.000293	8.9	0.456554	21.8254	0.042423	0.046095	9.07692	2.98	0	1	0	0.375	0.2098	0
6002172010	600217	C30	C2010	2010	Northwest China	Northwest China2010	21.1814	C30C2010	Shaan Province	Shaan Province2010	6	Tongchuan City	0.037664	-0.037664	0.444444	0.333333	0	0	1	1.5	0	0	6	0.666667	0.375	0.466667	0.488011	0.843756	2	-0.039631	0	9	0.478631	21.4207	0.057821	0.000813	8.66667	0.594354	21.8006	0.054021	0.000265	8.45238	3.01	0	1	0	0.333333	0.29	0.169882
6007642010	600764	C39	C2010	2010	Northwest China	Northwest China2010	21.1723	C39C2010	Gansu Province	Gansu Province2010	6	Lanzhou City	0.037664	-0.037664	0.444444	0	0	0.090909	0.8	1	0	0	11	0.544304	0.529412	0.466667	0.488011	0.575402	2	0.123574	0	5	0.451278	21.1249	0.066188	0.000151	10	0.487167	21.4175	-0.016618	0.015313	8.59494	2.84	0	1	1	0.4	0.5446	0
6002432010	600243	C34	C2010	2010	Northwest China	Northwest China2010	21.1674	C34C2010	Qinghai Province	Qinghai Province2010	6	Xining City	0.037664	-0.037664	0.444444	1	0	0	0	0	0	0	13	0.352941	0.888889	0.466667	0.488011	0.49586	2	0.045477	5.4e-05	12	0.763268	22.2249	0.069268	1.5e-05	9.88889	0.50352	21.5248	0.036394	0.005045	8.94118	——	0	1	0	0.333333	0.2111	0.118765
6003022010	600302	C35	C2010	2010	Northwest China	Northwest China2010	21.1416	C35C2010	Shaan Province	Shaan Province2010	6	Xian City	0.037664	-0.037664	0.444444	0.333333	0	0	0.8	0.75	0	0	3	0.463415	0.375	0.466667	0.488011	0.16528	2	0.00512	0	7	0.506901	21.4223	0.055956	0.000813	8.75	0.570647	21.7503	0.022292	0.008236	9.09756	3.01	0	1	0	0.428571	0.4711	0
6000802010	600080	C27	C2010	2010	Northwest China	Northwest China2010	21.0794	C27C2010	Shaan Province	Shaan Province2010	6	Xian City	0.037664	-0.037664	0.444444	0.333333	0	0	1	0	0	0	2	0.670588	0.375	0.466667	0.488011	0.492238	2	0.028548	0.000228	6	0.493278	21.4249	0.05498	0.000804	8.79167	0.450796	21.2771	0.035305	0.009099	8.82353	3.01	0	0	0	0.5	0.2555	0.1022
6003112010	600311	B09	B2010	2010	Northwest China	Northwest China2010	21.059	B09B2010	Gansu Province	Gansu Province2010	6	Wuwei City	0.137637	-0.137637	0.444444	0	0	0.090909	0	0	0	0	1	0.636364	0.529412	0.466667	0.405405	0.366352	1	0.080297	2e-05	11	0.463575	21.1316	0.068733	0.00015	9.64706	0.467598	22.6129	0.072986	0.000709	9.72727	2.84	0	0	0	0.363636	0.1637	0.039288
9292010	929	C15	C2010	2010	Northwest China	Northwest China2010	21.056	C15C2010	Gansu Province	Gansu Province2010	6	Lanzhou City	0.037664	-0.037664	0.444444	0	0	0.090909	0	0	0	0	7	0.56	0.529412	0.466667	0.488011	0.331106	2	0.063136	0.001277	9	0.465648	21.1318	0.069743	7.6e-05	9.76471	0.41007	21.4259	0.093379	0.000161	9.44	2.84	0	0	0	0.333333	0.2129	0.160076
4152010	415	E48	E2010	2010	Northwest China	Northwest China2010	20.9715	E48E2010	Xinjiang Uighur Autonomous Region	Xinjiang Uighur Autonomous Region2010	6	Wulumuqi City	0.639784	-0.639784	0.444444	0.333333	0	0	0	0	0	0	8	0.545455	0.423077	0.466667	0.48	0.782727	4	0.028352	0.000182	7	0.557518	22.0263	0.042214	7.6e-05	9.19231	0.773062	23.6131	0.015163	0.019613	8.27273	2.8	0	0	1	0.428571	0.1099	0
6062010	606	C27	C2010	2010	Northwest China	Northwest China2010	20.9457	C27C2010	Qinghai Province	Qinghai Province2010	6	Xining City	0.037664	-0.037664	0.444444	1	0	0	1	0	2	1	23	0.647059	0.666667	0.444444	0.48519	0.409754	2	0.011007	2.5e-05	9	0.772836	22.2495	0.073098	1.8e-05	10.2222	0.451767	21.2787	0.035512	0.009102	8.78824	——	0	1	0	0.333333	0.1525	0.045536
5632010	563	J67	J2010	2010	Northwest China	Northwest China2010	20.9089	J67J2010	Shaan Province	Shaan Province2010	6	Xian City	0.142845	-0.142845	0.444444	0.333333	0	0	0	0	0	0	4	0.166667	0.375	0.466667	0.16	0.383031	9	0.132718	0	9	0.497828	21.432	0.05064	0.000813	8.66667	0.654024	24.3493	-0.084048	0.000155	11.5	3.01	0	1	1	0.333333	0.4434	0
6007712010	600771	C27	C2010	2010	Northwest China	Northwest China2010	20.9083	C27C2010	Qinghai Province	Qinghai Province2010	6	Huangnan Tibetan autonomous prefecture	0.037664	-0.037664	0.444444	1	0	0	1	0	0	0	9	0.670588	0.888889	0.466667	0.488011	1.6956	2	-0.039237	8.2e-07	10	0.629964	22.2537	0.07868	2.1e-05	10.1111	0.436639	21.2791	0.036103	0.009102	8.77647	——	0	0	0	0.4	0.2217	0
8122010	812	C23	C2010	2010	Northwest China	Northwest China2010	20.8689	C23C2010	Shaan Province	Shaan Province2010	6	Xian City	0.037664	-0.037664	0.444444	0.333333	0	0	0	0	0	0	7	1	0.375	0.466667	0.488011	0.322397	2	0.105393	5.1e-05	9	0.500354	21.4337	0.051778	0.000811	8.66667	0.796147	21.6781	-0.032267	0.000212	9	3.01	0	0	0	0.333333	0.1661	0.050073
6005432010	600543	C13	C2010	2010	Northwest China	Northwest China2010	20.8627	C13C2010	Gansu Province	Gansu Province2010	6	Lanzhou City	0.037664	-0.037664	0.444444	0	0	0.090909	0	0	0	0	4	0.368421	0.529412	0.466667	0.488011	0.090729	2	0.109218	0	9	0.479788	21.1431	0.067032	0.000151	9.76471	0.565363	21.6128	0.020166	0.018987	8.57895	2.84	0	1	0	0.333333	0.1331	0.014109
6000902010	600090	C15	C2010	2010	Northwest China	Northwest China2010	20.7682	C15C2010	Xinjiang Uighur Autonomous Region	Xinjiang Uighur Autonomous Region2010	6	Wulumuqi City	0.037664	-0.037664	0.444444	0.333333	0	0	0	0	0	0	7	0.56	0.423077	0.466667	0.488011	0.463177	2	0.140959	0	9	0.569809	22.0341	0.037883	8.3e-05	9.11539	0.404787	21.4374	0.090266	0.000212	9.44	2.8	0	0	0	0.333333	0.299987	0.0302
6007142010	600714	B06	B2010	2010	Northwest China	Northwest China2010	20.7218	B06B2010	Qinghai Province	Qinghai Province2010	6	Xining City	0.137637	-0.137637	0.444444	1	0	0	0	0	0	0	3	0.4	0.888889	0.466667	0.405405	0.635984	1	0.154491	0	11	0.747699	22.2744	0.057155	2.1e-05	10	0.490855	23.0727	0.121762	9.1e-06	10.75	——	0	1	0	0.363636	0.4479	0
6102010	610	L72	L2010	2010	Northwest China	Northwest China2010	20.6945	L72L2010	Shaan Province	Shaan Province2010	6	Xian City	0.405784	-0.405784	0.444444	0.333333	0	0	0	0	1	1	10	0.416667	0.333333	0.455556	0.333333	0.569959	11	-0.067592	0	9	0.490039	21.4409	0.058986	0.000813	8.66667	0.489772	21.3502	0.074669	0.000382	9.25	3.01	0	1	0	0.333333	0.323	0
6007382010	600738	F52	F2010	2010	Northwest China	Northwest China2010	20.6643	F52F2010	Gansu Province	Gansu Province2010	6	Lanzhou City	0.105449	-0.105449	0.444444	0	0	0.090909	0	0	1	1	6	0.666667	0.470588	0.455556	0.663043	0.608776	5	0.208079	0	9	0.449315	21.1548	0.061217	0.000151	9.76471	0.593145	21.8799	0.048726	0.010567	8.62667	2.84	0	0	0	0.333333	0.2451	0.04902
6009842010	600984	C35	C2010	2010	Northwest China	Northwest China2010	20.549	C35C2010	Shaan Province	Shaan Province2010	6	Xian City	0.037664	-0.037664	0.444444	0.333333	0	0	0.8	0.75	0	0	9	0.463415	0.375	0.466667	0.488011	0.676146	2	0.023603	9.7e-06	9	0.485615	21.447	0.055186	0.000813	8.66667	0.558186	21.7647	0.021841	0.008236	9.04878	3.01	0	1	0	0.333333	0.2495	0
7962010	796	C14	C2010	2010	Northwest China	Northwest China2010	20.5417	C14C2010	Shaan Province	Shaan Province2010	6	Baoji City	0.037664	-0.037664	0.444444	0.333333	0	0	1	0	0	0	23	1	0.375	0.466667	0.488011	0.357571	2	0.106884	4.3e-05	7	0.498889	21.4473	0.051716	0.000811	8.75	0.544185	22.0109	0.045486	0.001496	8.22222	3.01	0	0	0	0.428571	0.1738	0.108154
6003812010	600381	B06	B2010	2010	Northwest China	Northwest China2010	20.5278	B06B2010	Qinghai Province	Qinghai Province2010	6	Xining City	0.137637	-0.137637	0.444444	1	0	0	0	0	2	1	11	0.3	0.666667	0.444444	0.351351	1.14116	1	0.0869	0	9	0.691568	22.296	0.064665	2.1e-05	10.2222	0.465597	23.0824	0.125142	9.1e-06	10.85	——	0	0	0	0.333333	0.1809	0.091965
5952010	595	C34	C2010	2010	Northwest China	Northwest China2010	20.4252	C34C2010	Ningxia Hui Autonomous Region	Ningxia Hui Autonomous Region2010	6	Yinchuang City	0.037664	-0.037664	0.444444	0	0	0	0	0	0	0	20	0.352941	0.5	0.466667	0.488011	0.722021	2	-0.020375	0.000136	9	0.631818	21.357	0.038961	0.000283	8.8	0.496868	21.5466	0.03833	0.005043	9.02941	2.98	0	1	0	0.333333	0.3778	0
6972010	697	C39	C2010	2010	Northwest China	Northwest China2010	20.4168	C39C2010	Shaan Province	Shaan Province2010	6	Xianyang City	0.037664	-0.037664	0.444444	0.333333	0	0	0.8	1	1	1	10	0.531646	0.333333	0.455556	0.486601	0.556867	2	0.011908	3.4e-05	9	0.490585	21.4525	0.055674	0.000812	8.66667	0.487402	21.4271	-0.015204	0.015313	8.5443	3.01	0	1	0	0.333333	0.2895	0
6004552010	600455	I65	I2010	2010	Northwest China	Northwest China2010	20.4112	I65I2010	Shaan Province	Shaan Province2010	6	Xian City	0.82126	-0.82126	0.444444	0.333333	0	0	0	0	0	0	11	0.347826	0.375	0.466667	0.472222	0.833574	8	0.090135	0	8	0.479055	21.4527	0.052414	0.000813	8.70833	0.45953	20.6858	0.054645	0.072421	9.30435	3.01	0	1	0	0.375	0.204	0
7212010	721	H62	H2010	2010	Northwest China	Northwest China2010	20.4001	H62H2010	Shaan Province	Shaan Province2010	6	Xian City	0.258458	-0.258458	0.444444	0.333333	0	0	0	0	1	1	5	0	0.333333	0.455556	0.571429	0.41771	7	0.063007	2.6e-05	9	0.496383	21.4532	0.053544	0.000812	8.66667	0	0	0	0	0	3.01	0	1	0	0.333333	0.2631	0
7912010	791	C26	C2010	2010	Northwest China	Northwest China2010	20.3914	C26C2010	Gansu Province	Gansu Province2010	6	Lanzhou City	0.037664	-0.037664	0.444444	0	0	0.090909	0	0	0	0	7	0.486111	0.529412	0.466667	0.488011	0.514789	2	0.032801	0.000169	7	0.454844	21.1709	0.071527	0.000141	9.88235	0.537309	21.7191	0.067572	0.003283	9.08333	2.84	0	1	0	0.428571	0.395	0
8132010	813	C17	C2010	2010	Northwest China	Northwest China2010	20.2759	C17C2010	Xinjiang Uighur Autonomous Region	Xinjiang Uighur Autonomous Region2010	6	Wulumuqi City	0.037664	-0.037664	0.444444	0.333333	0	0	0	0	0	0	9	0.208333	0.423077	0.466667	0.488011	0.33481	2	-0.063028	0	9	0.574746	22.053	0.045728	8.3e-05	9.11539	0.454631	21.2578	0.038031	0.000161	8.83333	2.8	0	1	0	0.333333	0.5678	0
5522010	552	B06	B2010	2010	Northwest China	Northwest China2010	20.2519	B06B2010	Gansu Province	Gansu Province2010	6	Lanzhou City	0.137637	-0.137637	0.444444	0	0	0.090909	0	0	0	0	2	0.4	0.529412	0.466667	0.405405	0.303679	1	0.280951	0	10	0.467262	21.1791	0.05693	0.000151	9.70588	0.507471	23.0962	0.115439	9.1e-06	10.8	2.84	0	1	0	0.4	0.4711	0.136101
6003792010	600379	C38	C2010	2010	Northwest China	Northwest China2010	20.1227	C38C2010	Shaan Province	Shaan Province2010	6	Baoji City	0.037664	-0.037664	0.444444	0.333333	0	0	0.4	0.5	0	0	14	0.454545	0.375	0.466667	0.488011	0.342128	2	0.058951	0	7	0.499532	21.4648	0.053713	0.000813	8.75	0.555682	22.1119	0.036562	0.02017	9.04545	3.01	0	1	0	0.428571	0.1959	0.015672
7792010	779	C17	C2010	2010	Northwest China	Northwest China2010	19.9971	C17C2010	Gansu Province	Gansu Province2010	6	Lanzhou City	0.037664	-0.037664	0.444444	0	0	0.090909	0	0	0	0	5	0.208333	0.529412	0.466667	0.488011	0.352345	2	0.04964	3.8e-05	9	0.464399	21.1941	0.070537	0.000149	9.76471	0.4539	21.2695	0.033337	0.000159	8.83333	2.84	0	1	1	0.333333	0.1412	0
6001462010	600146	C25	C2010	2010	Northwest China	Northwest China2010	19.897	C25C2010	Ningxia Hui Autonomous Region	Ningxia Hui Autonomous Region2010	6	Yinchuang City	0.037664	-0.037664	0.444444	0	0	0	0	0	0	0	16	0.2	0.5	0.466667	0.488011	0.359279	2	0.016666	0	9	0.668093	21.4098	0.035257	0.000297	8.8	0.431866	20.9151	0.094622	0.031426	8.9	2.98	0	0	0	0.333333	0.254	0.012192
9952010	995	C15	C2010	2010	Northwest China	Northwest China2010	19.8642	C15C2010	Gansu Province	Gansu Province2010	6	Wuwei City	0.037664	-0.037664	0.444444	0	0	0.090909	0	0	0	0	7	0.56	0.529412	0.466667	0.488011	0.585747	2	0.037211	0	11	0.45067	21.2019	0.071268	0.000151	9.64706	0.399884	21.4735	0.094416	0.000212	9.36	2.84	0	0	0	0.363636	0.196	0.0392
9812010	981	C39	C2010	2010	Northwest China	Northwest China2010	19.7595	C39C2010	Gansu Province	Gansu Province2010	6	Lanzhou City	0.037664	-0.037664	0.444444	0	0	0.090909	0.8	1	1	1	37	0.531646	0.470588	0.455556	0.486601	0.041671	2	-0.084796	9.3e-06	8	0.482674	21.208	0.078445	0.00015	9.82353	0.493923	21.4354	-0.01398	0.015313	8.55696	2.84	0	1	0	0.375	0.5037	0
6005062010	600506	A01	A2010	2010	Northwest China	Northwest China2010	19.6206	A01A2010	Xinjiang Uighur Autonomous Region	Xinjiang Uighur Autonomous Region2010	6	Kuerle City	0.613965	-0.613965	0.444444	0.333333	0	0	0.333333	0.5	0	0	6	0.230769	0.423077	0.466667	0.28	0.148688	0	0.098878	0	7	0.581905	22.0782	0.039501	8.3e-05	9.19231	0.473502	21.674	-0.015951	0.001298	9.07692	2.8	0	1	0	0.428571	0.2522	0
6004192010	600419	C22	C2010	2010	Northwest China	Northwest China2010	19.5166	C22C2010	Xinjiang Uighur Autonomous Region	Xinjiang Uighur Autonomous Region2010	6	Shihezi City	0.037664	-0.037664	0.444444	0.333333	0	0	0	0	1	1	9	0.25	0.384615	0.455556	0.486601	0.538804	2	0.05236	0	8	0.5669	22.0822	0.04129	8.3e-05	9.15385	0.668632	21.9967	0.02768	0.000448	9.8125	2.8	0	1	1	0.375	0.419	0
5572010	557	C15	C2010	2010	Northwest China	Northwest China2010	18.6399	C15C2010	Ningxia Hui Autonomous Region	Ningxia Hui Autonomous Region2010	6	Yinchuang City	0.037664	-0.037664	0.444444	0	0	0	0	0	0	0	2	0.56	0.5	0.466667	0.488011	0.32487	2	-0.0216	0	9	0.671534	21.5355	0.039084	0.000297	8.8	0.410319	21.5225	0.096769	0.000212	9.44	2.98	0	0	0	0.333333	0.0364	0.00364
6722010	672	F52	F2010	2010	Northwest China	Northwest China2010	18.3668	F52F2010	Gansu Province	Gansu Province2010	6	Baiyin City	0.105449	-0.105449	0.444444	0	0	0.090909	0	0	0	0	32	0.68	0.529412	0.466667	0.673913	0.765301	5	0.010692	0	9	0.440108	21.29	0.072828	0.000151	9.76471	0.591058	21.9105	0.051358	0.010567	8.62667	2.84	0	0	0	0.333333	0.1717	0
6007062010	600706	C27	C2010	2010	Northwest China	Northwest China2010	17.426	C27C2010	Shaan Province	Shaan Province2010	6	Xian City	0.037664	-0.037664	0.444444	0.333333	0	0	1	0	1	1	12	0.658824	0.333333	0.455556	0.486601	0.25292	2	0.102441	0.000181	7	0.503249	21.5771	0.051901	0.000806	8.75	0.453612	21.3201	0.034436	0.0091	8.81176	3.01	0	0	1	0.428571	0.1156	0.02312
6002392010	600239	K70	K2010	2010	Southwest China	Southwest China2010	23.2108	K70K2010	Yunan Province	Yunan Province2010	5	Kaiyuan City	0.045283	-0.045283	0.416667	1	2	0.666667	0	0	1	1	59	1.04286	0.315789	0.401575	1.04286	0.68683	10	-0.239592	0	7	0.586876	22.0296	0.024724	0.002776	9.73684	0.58915	21.8272	-0.016024	0.008723	8.41429	2.86	0	1	0	0.428571	0.3103	0
6011072010	601107	G58	G2010	2010	Southwest China	Southwest China2010	23.1996	G58G2010	Sichuan Province	Sichuan Province2010	5	Chengdu City	0.070221	-0.070221	0.416667	0.25	0.333333	0.090909	0	0	0	0	1	0.16129	0.368421	0.409449	0.368421	0.291964	6	0.132862	0	12	0.542213	21.3587	0.062351	0.003858	8.47368	0.399816	22.6238	0.090856	0.000392	10.129	3.05	0	1	0	0.333333	0.3188	0
8072010	807	C32	C2010	2010	Southwest China	Southwest China2010	23.1989	C32C2010	Yunan Province	Yunan Province2010	5	Kunming City	0.037664	-0.037664	0.416667	1	2	0.666667	1	1	0	0	7	0.615385	0.368421	0.409449	0.488011	0.616878	2	-0.018465	8.9e-05	13	0.590558	22.0303	0.013086	0.002771	9.42105	0.632338	22.6893	0.012275	0.00012	9.92308	2.86	0	1	0	0.384615	0.4913	0.14739
9602010	960	C32	C2010	2010	Southwest China	Southwest China2010	23.1508	C32C2010	Yunan Province	Yunan Province2010	5	Kunming City	0.037664	-0.037664	0.416667	1	2	0.666667	1	1	0	0	4	0.615385	0.368421	0.409449	0.488011	0.590758	2	0.012725	0	11	0.591932	22.0328	0.011444	0.002776	9.52632	0.633342	22.6911	0.011076	0.000124	10	2.86	0	1	0	0.363636	0.5051	0.199262
6001092010	600109	J67	J2010	2010	Southwest China	Southwest China2010	23.1239	J67J2010	Sichuan Province	Sichuan Province2010	5	Chengdu City	0.142845	-0.142845	0.416667	0.25	0.333333	0.090909	0	0	0	0	9	0.166667	0.368421	0.409449	0.16	0.725946	9	-0.032657	0	9	0.534599	21.3601	0.065255	0.003858	8.52632	0.625448	24.1647	-0.070267	0.000155	11.5	3.05	0	0	0	0.333333	0.2735	0.144894
6003312010	600331	C32	C2010	2010	Southwest China	Southwest China2010	23.0565	C32C2010	Sichuan Province	Sichuan Province2010	5	Shifang City	0.037664	-0.037664	0.416667	0.25	0.333333	0.090909	1	1	1	1	11	0.576923	0.350877	0.401575	0.486601	0.802886	2	-0.075583	0.000613	9	0.533249	21.3612	0.066008	0.003847	8.52632	0.625183	22.6947	0.014472	0.0001	10.0769	3.05	0	0	0	0.333333	0.3624	0
6017772010	601777	C36	C2010	2010	Southwest China	Southwest China2010	23.0407	C36C2010	Chongqing	Chongqing2010	5	Chongqing	0.037664	-0.037664	0.416667	0	0	0	0.666667	1	0	0	17	0.482759	0.407407	0.409449	0.488011	0.529786	2	0.017056	0.006567	12	0.561418	21.2979	-0.000895	2.3e-05	9.85185	0.621917	22.3411	0.046415	0.000787	8.65517	3.12	1	0	0	0.333333	0.6502	4e-05
6006742010	600674	D44	D2010	2010	Southwest China	Southwest China2010	23.0245	D44D2010	Sichuan Province	Sichuan Province2010	5	Emeishan City	0.09127	-0.09127	0.416667	0.25	0.333333	0.090909	1	1	0	0	6	0.375	0.368421	0.409449	0.384615	0.418506	3	0.065744	0	11	0.539993	21.3618	0.063528	0.003858	8.49123	0.631824	22.7596	0.061994	0.001201	9.875	3.05	0	1	0	0.363636	0.6388	0
8762010	876	C13	C2010	2010	Southwest China	Southwest China2010	23	C13C2010	Sichuan Province	Sichuan Province2010	5	Mianyang City	0.037664	-0.037664	0.416667	0.25	0.333333	0.090909	0	0	0	0	9	0.368421	0.368421	0.409449	0.488011	0.463665	2	0.001257	0.000761	8	0.5392	21.3622	0.06466	0.003844	8.54386	0.545735	21.5003	0.025848	0.018947	8.63158	3.05	0	0	0	0.375	0.457	0.172106
6002272010	600227	C26	C2010	2010	Southwest China	Southwest China2010	22.9819	C26C2010	Guizhou Province	Guizhou Province2010	5	Guiyang City	0.037664	-0.037664	0.416667	1	0	0	0	0	0	0	5	0.486111	0.538462	0.409449	0.488011	0.59131	2	0.009979	0	9	0.450479	21.5551	0.055152	0.02646	9	0.536246	21.6831	0.067889	0.003285	9.05556	2.99	0	1	0	0.333333	0.2862	0
6008732010	600873	C38	C2010	2010	Southwest China	Southwest China2010	22.9642	C38C2010	Tibet Autonomous Region	Tibet Autonomous Region2010	5	Lasa City	0.037664	-0.037664	0.416667	0	0	0	0.4	0.5	0	0	11	0.454545	0.857143	0.409449	0.488011	0.475776	2	0.052544	0.001411	9	0.560129	20.9913	0.006735	0.005308	7.57143	0.552644	22.0474	0.036707	0.020138	9	0	0	0	0	0.333333	0.3154	0
6004972010	600497	B09	B2010	2010	Southwest China	Southwest China2010	22.9424	B09B2010	Yunan Province	Yunan Province2010	5	Qujing City	0.137637	-0.137637	0.416667	1	2	0.666667	0	0	0	0	6	0.636364	0.368421	0.409449	0.405405	0.474328	1	0.065617	0	9	0.59806	22.0438	0.00866	0.002776	9.63158	0.457782	22.4417	0.07432	0.000711	9.90909	2.86	0	1	0	0.333333	0.5164	0.15492
6007732010	600773	K70	K2010	2010	Southwest China	Southwest China2010	22.9065	K70K2010	Tibet Autonomous Region	Tibet Autonomous Region2010	5	Lasa City	0.045283	-0.045283	0.416667	0	0	0	0	0	2	1	9	1.02857	0.571429	0.393701	1.02857	0.894726	10	-0.301026	0.000261	8	0.500279	20.9995	0.057245	0.005473	7.71429	0.58618	21.8316	-0.015146	0.00872	8.4	0	0	1	0	0.5	0.6025	0
6007292010	600729	F52	F2010	2010	Southwest China	Southwest China2010	22.8758	F52F2010	Chongqing	Chongqing2010	5	Chongqing	0.105449	-0.105449	0.416667	0	0	0	0	0	0	0	1	0.68	0.407407	0.409449	0.673913	0.741623	5	0.180965	4.7e-05	9	0.553572	21.304	-0.006965	0.000265	9.96296	0.591374	21.8504	0.049088	0.010566	8.62667	3.12	1	1	0	0.333333	0.4542	0
6003952010	600395	B06	B2010	2010	Southwest China	Southwest China2010	22.8388	B06B2010	Guizhou Province	Guizhou Province2010	5	Liupanshui City	0.137637	-0.137637	0.416667	1	0	0	0	0	0	0	1	0.4	0.538462	0.409449	0.405405	0.229902	1	0.138462	0	9	0.478279	21.5661	0.045269	0.02646	9	0.51116	22.9668	0.122564	9.1e-06	10.85	2.99	0	1	0	0.333333	0.4138	0.192583
5682010	568	C15	C2010	2010	Southwest China	Southwest China2010	22.806	C15C2010	Sichuan Province	Sichuan Province2010	5	Luzhou City	0.037664	-0.037664	0.416667	0.25	0.333333	0.090909	0	0	0	0	9	0.56	0.368421	0.409449	0.488011	0.306981	2	0.168357	1.3e-05	11	0.541949	21.3656	0.061728	0.003857	8.49123	0.411035	21.3559	0.08917	0.000211	9.36	3.05	0	1	0	0.454545	0.2152	0
6007652010	600765	C34	C2010	2010	Southwest China	Southwest China2010	22.7892	C34C2010	Guizhou Province	Guizhou Province2010	5	Guiyang City	0.037664	-0.037664	0.416667	1	0	0	0	0	1	1	3	0.323529	0.461538	0.401575	0.486601	0.569205	2	0.004112	0	11	0.452179	21.5699	0.055603	0.02646	8.84615	0.501362	21.4771	0.03761	0.005047	8.97059	2.99	0	1	0	0.363636	0.2948	0.174312
5382010	538	C27	C2010	2010	Southwest China	Southwest China2010	22.7558	C27C2010	Yunan Province	Yunan Province2010	5	Kunming City	0.037664	-0.037664	0.416667	1	2	0.666667	1	0	0	0	9	0.670588	0.368421	0.409449	0.488011	0.421651	2	0.056607	4e-05	11	0.600833	22.0536	0.009135	0.002774	9.52632	0.451627	21.2574	0.034975	0.009101	8.76471	2.86	0	1	0	0.363636	0.4152	0
9122010	912	C26	C2010	2010	Southwest China	Southwest China2010	22.7082	C26C2010	Sichuan Province	Sichuan Province2010	5	Luzhou City	0.037664	-0.037664	0.416667	0.25	0.333333	0.090909	0	0	0	0	4	0.486111	0.368421	0.409449	0.488011	0.559836	2	-0.055057	0	5	0.537513	21.3673	0.065648	0.003858	8.59649	0.536683	21.6869	0.068793	0.003285	9.11111	3.05	0	1	0	0.4	0.5933	0
6000392010	600039	E48	E2010	2010	Southwest China	Southwest China2010	22.6989	E48E2010	Sichuan Province	Sichuan Province2010	5	Chengdu City	0.639784	-0.639784	0.416667	0.25	0.333333	0.090909	0	0	0	0	6	0.545455	0.368421	0.409449	0.48	0.816538	4	0.051522	0	9	0.53301	21.3675	0.063778	0.003858	8.52632	0.769988	23.456	0.013057	0.019629	8.09091	3.05	0	1	0	0.444444	0.35793	0
6001292010	600129	C27	C2010	2010	Southwest China	Southwest China2010	22.6733	C27C2010	Chongqing	Chongqing2010	5	Chongqing	0.037664	-0.037664	0.416667	0	0	0	1	0	0	0	10	0.670588	0.407407	0.409449	0.488011	0.752093	2	0.017779	9.8e-05	15	0.553184	21.3115	-0.000921	0.000263	9.74074	0.447739	21.2584	0.035432	0.009101	8.71765	3.12	1	1	0	0.333333	0.3881	0
6010992010	601099	J67	J2010	2010	Southwest China	Southwest China2010	22.4907	J67J2010	Yunan Province	Yunan Province2010	5	Kunming City	0.142845	-0.142845	0.416667	1	2	0.666667	0	0	0	0	15	0.166667	0.368421	0.409449	0.16	0.665465	9	0.027025	0	7	0.588	22.0675	0.010692	0.002776	9.73684	0.630488	24.2175	-0.07524	0.000155	11.6667	2.86	0	1	0	0.428571	0.1334	0
6006732010	600673	C39	C2010	2010	Southwest China	Southwest China2010	22.4866	C39C2010	Sichuan Province	Sichuan Province2010	5	Chengdu City	0.037664	-0.037664	0.416667	0.25	0.333333	0.090909	0.8	1	0	0	17	0.544304	0.368421	0.409449	0.488011	0.493324	2	0.038911	2.4e-05	9	0.53868	21.3712	0.063999	0.003857	8.52632	0.488206	21.4009	-0.015546	0.015313	8.5443	3.05	0	0	0	0.333333	0.51724	0.002011
6001062010	600106	G58	G2010	2010	Southwest China	Southwest China2010	22.4555	G58G2010	Chongqing	Chongqing2010	5	Chongqing	0.070221	-0.070221	0.416667	0	0	0	0	0	1	1	5	0.129032	0.37037	0.401575	0.350877	0.728324	6	0.047875	7.1e-05	9	0.554065	21.3196	-0.002036	0.000264	9.96296	0.38574	22.6478	0.093597	0.00039	10.2258	3.12	1	0	0	0.333333	0.1498	0.196804
5062010	506	K70	K2010	2010	Southwest China	Southwest China2010	22.4279	K70K2010	Sichuan Province	Sichuan Province2010	5	Leshan City	0.045283	-0.045283	0.416667	0.25	0.333333	0.090909	0	0	1	1	29	1.04286	0.350877	0.401575	1.04286	0.822343	10	0.050255	0	9	0.532908	21.3723	0.0638	0.003858	8.52632	0.587214	21.8384	-0.020165	0.008723	8.38571	3.05	0	0	0	0.333333	0.4709	0.240751
5892010	589	C29	C2010	2010	Southwest China	Southwest China2010	22.4242	C29C2010	Guizhou Province	Guizhou Province2010	5	Guiyang City	0.037664	-0.037664	0.416667	1	0	0	0	0	0	0	4	0.4	0.538462	0.409449	0.488011	0.706288	2	-0.060405	0.000153	10	0.441634	21.598	0.060566	0.026448	8.92308	0.598089	21.6654	0.032989	0.017002	9.15	2.99	0	1	0	0.4	0.3336	0
6005652010	600565	C36	C2010	2010	Southwest China	Southwest China2010	22.4186	C36C2010	Chongqing	Chongqing2010	5	Chongqing	0.037664	-0.037664	0.416667	0	0	0	0.666667	1	4	1	46	0.344828	0.259259	0.377953	0.48237	0.72148	2	0.093763	0	5	0.554318	21.321	-0.003736	0.000267	10.1111	0.615307	22.3625	0.04377	0.001014	8.89655	3.12	1	0	1	0.4	0.3404	0
6002922010	600292	D44	D2010	2010	Southwest China	Southwest China2010	22.3628	D44D2010	Chongqing	Chongqing2010	5	Chongqing	0.09127	-0.09127	0.416667	0	0	0	1	1	0	0	7	0.375	0.407407	0.409449	0.384615	0.763728	3	-0.093688	0	15	0.552753	21.323	0.003207	0.000267	9.74074	0.625659	22.7714	0.064841	0.001201	9.80357	3.12	1	1	0	0.333333	0.3062	0
6007912010	600791	K70	K2010	2010	Southwest China	Southwest China2010	22.3158	K70K2010	Guizhou Province	Guizhou Province2010	5	Guiyang City	0.045283	-0.045283	0.416667	1	0	0	0	0	1	1	5	1.04286	0.461538	0.401575	1.04286	0.758447	10	0.222507	3.3e-05	7	0.437622	21.6063	0.038804	0.026458	9.15385	0.588127	21.84	-0.022625	0.008723	8.41429	2.99	0	1	0	0.428571	0.4526	0
6002792010	600279	G58	G2010	2010	Southwest China	Southwest China2010	22.2562	G58G2010	Chongqing	Chongqing2010	5	Chongqing	0.070221	-0.070221	0.416667	0	0	0	0	0	0	0	8	0.16129	0.407407	0.409449	0.368421	0.649521	6	0.046492	0	9	0.556983	21.327	-0.001985	0.000267	9.96296	0.388282	22.6542	0.093642	0.000392	10.2258	3.12	1	1	0	0.444444	0.4948	0
9032010	903	C34	C2010	2010	Southwest China	Southwest China2010	22.2372	C34C2010	Yunan Province	Yunan Province2010	5	Kunming City	0.037664	-0.037664	0.416667	1	2	0.666667	0	0	0	0	15	0.352941	0.368421	0.409449	0.488011	0.415519	2	-0.02649	0	9	0.601155	22.0809	0.013508	0.002776	9.63158	0.505883	21.4933	0.03851	0.005047	9.02941	2.86	0	1	0	0.555556	0.3814	0
6008042010	600804	I63	I2010	2010	Southwest China	Southwest China2010	22.1847	I63I2010	Sichuan Province	Sichuan Province2010	5	Chengdu City	0.82126	-0.82126	0.416667	0.25	0.333333	0.090909	0	0	5	1	36	0	0.280702	0.370079	0.333333	0.179841	8	0.032284	0.000673	9	0.54418	21.3765	0.064115	0.003846	8.52632	0.34972	20.3662	0.301115	3.4e-06	6.75	3.05	0	0	0	0.333333	0.0669	0.052155
9502010	950	C26	C2010	2010	Southwest China	Southwest China2010	22.1359	C26C2010	Chongqing	Chongqing2010	5	Chongqing	0.037664	-0.037664	0.416667	0	0	0	0	0	0	0	12	0.486111	0.407407	0.409449	0.488011	0.419287	2	0.002673	0	13	0.56551	21.3314	-0.000362	0.000267	9.81481	0.538635	21.6948	0.067991	0.003285	9	3.12	1	1	0	0.461538	0.5205	0
6004382010	600438	C13	C2010	2010	Southwest China	Southwest China2010	22.0269	C13C2010	Sichuan Province	Sichuan Province2010	5	Chengdu City	0.037664	-0.037664	0.416667	0.25	0.333333	0.090909	0	0	0	0	8	0.368421	0.368421	0.409449	0.488011	0.620602	2	0.055013	0.003475	8	0.536447	21.3793	0.063716	0.003797	8.54386	0.537475	21.5515	0.023018	0.018804	8.63158	3.05	0	0	0	0.375	0.5506	0
7312010	731	C26	C2010	2010	Southwest China	Southwest China2010	22.0173	C26C2010	Sichuan Province	Sichuan Province2010	5	Suining City	0.037664	-0.037664	0.416667	0.25	0.333333	0.090909	0	0	0	0	3	0.486111	0.368421	0.409449	0.488011	0.48036	2	0.04748	0.000365	7	0.538907	21.3795	0.063849	0.003851	8.5614	0.537787	21.6965	0.067369	0.00328	9.08333	3.05	0	1	0	0.428571	0.1442	0
6006442010	600644	D44	D2010	2010	Southwest China	Southwest China2010	22.0104	D44D2010	Sichuan Province	Sichuan Province2010	5	Leshan City	0.09127	-0.09127	0.416667	0.25	0.333333	0.090909	1	1	0	0	5	0.375	0.368421	0.409449	0.384615	0.713123	3	0.087363	7.6e-05	11	0.534824	21.3796	0.063149	0.003856	8.49123	0.626563	22.7777	0.061608	0.0012	9.875	3.05	0	1	0	0.363636	0.1569	0
6001322010	600132	C15	C2010	2010	Southwest China	Southwest China2010	21.9911	C15C2010	Chongqing	Chongqing2010	5	Chongqing	0.037664	-0.037664	0.416667	0	0	0	0	0	1	1	8	0.52	0.37037	0.401575	0.486601	0.578823	2	0.094144	0.000115	11	0.559602	21.3368	-0.00375	0.000262	9.88889	0.400161	21.3885	0.092139	0.000207	9.36	3.12	1	0	0	0.363636	0.2	0.207079
5842010	584	C28	C2010	2010	Southwest China	Southwest China2010	21.9761	C28C2010	Sichuan Province	Sichuan Province2010	5	Chengdu City	0.037664	-0.037664	0.416667	0.25	0.333333	0.090909	0	0	0	0	13	0.294118	0.368421	0.409449	0.488011	0.463466	2	0.167429	2.8e-05	9	0.539204	21.3802	0.061744	0.003857	8.52632	0.518697	21.0872	-0.636312	0.01577	9	3.05	0	0	0	0.333333	0.3276	0.049165
1552010	155	C26	C2010	2010	Southwest China	Southwest China2010	21.9405	C26C2010	Sichuan Province	Sichuan Province2010	5	Chengdu City	0.037664	-0.037664	0.416667	0.25	0.333333	0.090909	0	0	0	0	15	0.486111	0.368421	0.409449	0.488011	0.495575	2	-0.004131	0	5	0.53864	21.3808	0.064754	0.003858	8.59649	0.537575	21.6975	0.068085	0.003285	9.11111	3.05	0	1	0	0.4	0.6349	0
16962010	1696	C37	C2010	2010	Southwest China	Southwest China2010	21.9393	C37C2010	Sichuan Province	Sichuan Province2010	5	Chengdu City	0.037664	-0.037664	0.416667	0.25	0.333333	0.090909	0	0	0	0	16	0.115385	0.368421	0.409449	0.488011	0.3661	2	0.046112	0.024434	11	0.540912	21.3808	0.063873	0.003429	8.49123	0.479165	20.9952	0.055491	0.014138	9.88461	3.05	0	0	0	0.363636	0.2254	0.09016
5602010	560	F52	F2010	2010	Southwest China	Southwest China2010	21.9351	F52F2010	Yunan Province	Yunan Province2010	5	Kunming City	0.105449	-0.105449	0.416667	1	2	0.666667	0	0	1	1	18	0.666667	0.315789	0.401575	0.663043	0.815963	5	0.151873	7.5e-05	7	0.580079	22.0968	0.004121	0.002772	9.73684	0.590383	21.8629	0.049476	0.010566	8.65333	2.86	0	0	0	0.428571	0.3113	0.152608
6007022010	600702	C15	C2010	2010	Southwest China	Southwest China2010	21.8832	C15C2010	Sichuan Province	Sichuan Province2010	5	Suining City	0.037664	-0.037664	0.416667	0.25	0.333333	0.090909	0	0	0	0	3	0.56	0.368421	0.409449	0.488011	0.418715	2	0.043257	0.000399	9	0.539989	21.3818	0.063923	0.003851	8.52632	0.406565	21.3928	0.094174	0.000196	9.44	3.05	0	1	1	0.333333	0.3185	0
6008772010	600877	C37	C2010	2010	Southwest China	Southwest China2010	21.8667	C37C2010	Chongqing	Chongqing2010	5	Chongqing	0.037664	-0.037664	0.416667	0	0	0	0	0	1	1	6	0.076923	0.37037	0.401575	0.486601	0.789942	2	0.018213	2e-05	8	0.551782	21.3414	-0.000937	0.000266	10	0.462864	20.998	0.056564	0.015077	10	3.12	1	1	0	0.375	0.27	0
6009792010	600979	D44	D2010	2010	Southwest China	Southwest China2010	21.8563	D44D2010	Sichuan Province	Sichuan Province2010	5	Guangan City	0.09127	-0.09127	0.416667	0.25	0.333333	0.090909	1	1	1	1	13	0.357143	0.350877	0.401575	0.369231	0.629257	3	0.037124	0	10	0.536295	21.3823	0.06403	0.003858	8.50877	0.62806	22.7805	0.062505	0.001201	9.89286	3.05	0	1	0	0.4	0.2399	0
6003212010	600321	C20	C2010	2010	Southwest China	Southwest China2010	21.6785	C20C2010	Sichuan Province	Sichuan Province2010	5	Chengdu City	0.037664	-0.037664	0.416667	0.25	0.333333	0.090909	0	0	0	0	4	0	0.368421	0.409449	0.488011	0.510451	2	0.056401	0.007536	9	0.538379	21.3854	0.063692	0.003725	8.52632	0.676589	22.8754	0.078141	0	9	3.05	0	0	1	0.333333	0.3878	0.17451
6005232010	600523	C36	C2010	2010	Southwest China	Southwest China2010	21.67	C36C2010	Guizhou Province	Guizhou Province2010	5	Guiyang City	0.037664	-0.037664	0.416667	1	0	0	0.666667	1	0	0	2	0.482759	0.538462	0.409449	0.488011	0.352542	2	0.038799	0	11	0.468846	21.656	0.052935	0.02646	8.84615	0.628029	22.3884	0.045665	0.001014	8.68966	2.99	0	1	0	0.363636	0.5128	0.15384
6001012010	600101	D44	D2010	2010	Southwest China	Southwest China2010	21.6096	D44D2010	Sichuan Province	Sichuan Province2010	5	Suining City	0.09127	-0.09127	0.416667	0.25	0.333333	0.090909	1	1	1	1	5	0.357143	0.350877	0.401575	0.369231	0.442876	3	0.063186	2.3e-05	9	0.539565	21.3866	0.063573	0.003857	8.52632	0.631389	22.7849	0.06204	0.001201	9.91071	3.05	0	1	0	0.333333	0.2007	0
5102010	510	C26	C2010	2010	Southwest China	Southwest China2010	21.6068	C26C2010	Sichuan Province	Sichuan Province2010	5	Deyang City	0.037664	-0.037664	0.416667	0.25	0.333333	0.090909	0	0	1	1	20	0.472222	0.350877	0.401575	0.486601	0.513404	2	0.173819	2.6e-05	9	0.538328	21.3867	0.061632	0.003857	8.52632	0.537328	21.7022	0.065614	0.003285	9.05556	3.05	0	0	0	0.333333	0.0514	0.008808
9482010	948	I65	I2010	2010	Southwest China	Southwest China2010	21.5941	I65I2010	Yunan Province	Yunan Province2010	5	Kunming City	0.82126	-0.82126	0.416667	1	2	0.666667	0	0	0	0	14	0.347826	0.368421	0.409449	0.472222	0.454051	8	-0.051522	0	11	0.599127	22.1147	0.014826	0.002776	9.52632	0.476031	20.6344	0.060804	0.072421	9.17391	2.86	0	1	0	0.363636	0.2834	0
6001162010	600116	D44	D2010	2010	Southwest China	Southwest China2010	21.579	D44D2010	Chongqing	Chongqing2010	5	Chongqing	0.09127	-0.09127	0.416667	0	0	0	1	1	1	1	15	0.357143	0.37037	0.401575	0.369231	0.557446	3	0.061879	2.1e-05	9	0.560393	21.3521	-0.002555	0.000266	9.96296	0.629343	22.7854	0.062063	0.001201	9.91071	3.12	1	1	0	0.333333	0.1382	0.003472
8512010	851	C30	C2010	2010	Southwest China	Southwest China2010	21.5774	C30C2010	Guizhou Province	Guizhou Province2010	5	Guiyang City	0.037664	-0.037664	0.416667	1	0	0	1	1.5	2	1	12	0.619048	0.384615	0.393701	0.48519	0.535683	2	-0.021101	0.000144	7	0.454758	21.6631	0.057543	0.026449	9.15385	0.601689	21.7912	0.05358	0.000262	8.5	2.99	0	1	1	0.571429	0.1137	0
8012010	801	C39	C2010	2010	Southwest China	Southwest China2010	21.5722	C39C2010	Sichuan Province	Sichuan Province2010	5	Mianyang City	0.037664	-0.037664	0.416667	0.25	0.333333	0.090909	0.8	1	1	1	10	0.531646	0.350877	0.401575	0.486601	0.650275	2	0.08114	0	7	0.535926	21.3873	0.063258	0.003858	8.5614	0.486219	21.4124	-0.016081	0.015313	8.56962	3.05	0	1	1	0.428571	0.6407	0
6008802010	600880	I65	I2010	2010	Southwest China	Southwest China2010	21.5635	I65I2010	Sichuan Province	Sichuan Province2010	5	Chengdu City	0.82126	-0.82126	0.416667	0.25	0.333333	0.090909	0	0	0	0	9	0.347826	0.368421	0.409449	0.472222	0.26013	8	0.169291	0.015564	9	0.542771	21.3874	0.061712	0.003584	8.52632	0.484462	20.6357	0.051203	0.071745	9.26087	3.05	0	1	0	0.333333	0.2408	0.01204
5912010	591	C27	C2010	2010	Southwest China	Southwest China2010	21.5541	C27C2010	Chongqing	Chongqing2010	5	Chongqing	0.037664	-0.037664	0.416667	0	0	0	1	0	0	0	6	0.670588	0.407407	0.409449	0.488011	0.768555	2	0.048848	0	17	0.552574	21.353	-0.002072	0.000267	9.66667	0.447546	21.2715	0.035066	0.009102	8.69412	3.12	1	1	0	0.294118	0.4984	0
6008062010	600806	C34	C2010	2010	Southwest China	Southwest China2010	21.5332	C34C2010	Yunan Province	Yunan Province2010	5	Kunming City	0.037664	-0.037664	0.416667	1	2	0.666667	0	0	0	0	5	0.352941	0.368421	0.409449	0.488011	0.363347	2	0.057513	0	12	0.603901	22.1179	0.009087	0.002776	9.47368	0.507417	21.514	0.03604	0.005047	8.94118	2.86	0	1	0	0.333333	0.2549	0
6003262010	600326	G54	G2010	2010	Southwest China	Southwest China2010	21.489	G54G2010	Tibet Autonomous Region	Tibet Autonomous Region2010	5	Lasa City	0.070221	-0.070221	0.416667	0	0	0	0	0	0	0	4	1	0.857143	0.409449	0.368421	0.402497	6	0.065626	0	9	0.570598	21.202	0.004866	0.00551	7.57143	0.489073	22.0096	0.133104	0.000272	10.5	0	0	1	0	0.333333	0.2758	0
6007792010	600779	C15	C2010	2010	Southwest China	Southwest China2010	21.485	C15C2010	Sichuan Province	Sichuan Province2010	5	Chengdu City	0.037664	-0.037664	0.416667	0.25	0.333333	0.090909	0	0	2	1	5	0.48	0.333333	0.393701	0.48519	0.317265	2	-0.017443	0.001255	8	0.541769	21.3888	0.064988	0.003836	8.54386	0.410623	21.4087	0.096602	0.000162	9.48	3.05	0	0	0	0.375	0.3971	0.194579
7362010	736	K70	K2010	2010	Southwest China	Southwest China2010	21.4765	K70K2010	Chongqing	Chongqing2010	5	Chongqing	0.045283	-0.045283	0.416667	0	0	0	0	0	0	0	19	1.05714	0.407407	0.409449	1.05714	0.30351	10	-0.153347	8.5e-05	9	0.569798	21.3558	0.005417	0.000263	9.96296	0.594626	21.852	-0.017256	0.008722	8.38571	3.12	1	1	0	0.333333	0.5332	0
7882010	788	C27	C2010	2010	Southwest China	Southwest China2010	21.4059	C27C2010	Chongqing	Chongqing2010	5	Chongqing	0.037664	-0.037664	0.416667	0	0	0	1	0	0	0	3	0.670588	0.407407	0.409449	0.488011	0.570731	2	0.055888	4.5e-06	9	0.559901	21.3585	-0.002333	0.000266	9.96296	0.449873	21.2733	0.034984	0.009102	8.78824	3.12	1	1	0	0.333333	0.3438	0.259386
6009952010	600995	D44	D2010	2010	Southwest China	Southwest China2010	21.397	D44D2010	Yunan Province	Yunan Province2010	5	Wenshan County	0.09127	-0.09127	0.416667	1	2	0.666667	1	1	0	0	2	0.375	0.368421	0.409449	0.384615	0.489155	3	0.165616	0.038297	12	0.59728	22.1251	0.003397	0.00076	9.47368	0.630562	22.7887	0.060211	0.000518	9.85714	2.86	0	1	1	0.5	0.2957	0.182151
6005582010	600558	C33	C2010	2010	Southwest China	Southwest China2010	21.3367	C33C2010	Sichuan Province	Sichuan Province2010	5	Zigong City	0.037664	-0.037664	0.416667	0.25	0.333333	0.090909	0	0	0	0	6	0.769231	0.368421	0.409449	0.488011	0.39454	2	-0.000489	0	9	0.540413	21.3914	0.06469	0.003858	8.52632	0.482084	21.8238	0.037824	0.046098	9	3.05	0	1	0	0.333333	0.3721	0
6003912010	600391	C37	C2010	2010	Southwest China	Southwest China2010	21.2859	C37C2010	Sichuan Province	Sichuan Province2010	5	Chengdu City	0.037664	-0.037664	0.416667	0.25	0.333333	0.090909	0	0	0	0	1	0.115385	0.368421	0.409449	0.488011	0.652791	2	0.098284	0	9	0.535882	21.3923	0.062957	0.003858	8.52632	0.468139	21.0204	0.053484	0.015078	9.96154	3.05	0	1	0	0.333333	0.5031	0.237212
6005052010	600505	D44	D2010	2010	Southwest China	Southwest China2010	21.2445	D44D2010	Sichuan Province	Sichuan Province2010	5	Xichang City	0.09127	-0.09127	0.416667	0.25	0.333333	0.090909	1	1	1	1	4	0.357143	0.350877	0.401575	0.369231	0.625071	3	0.097215	0.000224	15	0.536369	21.393	0.062976	0.003854	8.42105	0.628135	22.7914	0.061432	0.001197	9.80357	3.05	0	1	0	0.333333	0.1516	0
6008282010	600828	F52	F2010	2010	Southwest China	Southwest China2010	21.2005	F52F2010	Sichuan Province	Sichuan Province2010	5	Chengdu City	0.105449	-0.105449	0.416667	0.25	0.333333	0.090909	0	0	0	0	9	0.68	0.368421	0.409449	0.673913	0.612365	5	0.152705	0	8	0.536591	21.3938	0.062003	0.003858	8.54386	0.593097	21.8727	0.049465	0.010567	8.64	3.05	0	0	0	0.375	0.6678	0.126209
6072010	607	C40	C2010	2010	Southwest China	Southwest China2010	21.2003	C40C2010	Chongqing	Chongqing2010	5	Chongqing	0.037664	-0.037664	0.416667	0	0	0	0	0	1	1	16	0.75	0.37037	0.401575	0.486601	0.727613	2	0.065286	1.6e-06	7	0.554091	21.3661	-0.002681	0.000266	10.037	0.34262	20.9048	0.021072	0	8	3.12	1	0	0	0.428571	0.2352	0.10919
6005942010	600594	C27	C2010	2010	Southwest China	Southwest China2010	21.1711	C27C2010	Guizhou Province	Guizhou Province2010	5	Guiyang City	0.037664	-0.037664	0.416667	1	0	0	1	0	1	1	18	0.658824	0.461538	0.401575	0.486601	0.440175	2	0.073911	0.342993	9	0.462105	21.6944	0.050234	7.6e-05	9	0.451409	21.276	0.034772	0.005067	8.78824	2.99	0	0	1	0.333333	0.2302	0
6003672010	600367	C26	C2010	2010	Southwest China	Southwest China2010	21.1277	C26C2010	Guizhou Province	Guizhou Province2010	5	Zhenning County	0.037664	-0.037664	0.416667	1	0	0	0	0	0	0	3	0.486111	0.538462	0.409449	0.488011	0.171145	2	0.029323	0	11	0.482799	21.6977	0.053664	0.02646	8.84615	0.542081	21.7088	0.067621	0.003285	9.02778	2.99	0	1	0	0.272727	0.4027	0
9202010	920	C37	C2010	2010	Southwest China	Southwest China2010	21.1001	C37C2010	Guizhou Province	Guizhou Province2010	5	Guiyang City	0.037664	-0.037664	0.416667	1	0	0	0	0	0	0	4	0.115385	0.538462	0.409449	0.488011	0.336133	2	0.144332	0	5	0.470108	21.6998	0.044817	0.02646	9.30769	0.480318	21.0275	0.051713	0.015078	10.1154	2.99	0	1	0	0.4	0.4264	0
5652010	565	C26	C2010	2010	Southwest China	Southwest China2010	21.0758	C26C2010	Chongqing	Chongqing2010	5	Chongqing	0.037664	-0.037664	0.416667	0	0	0	0	0	0	0	7	0.486111	0.407407	0.409449	0.488011	0.532023	2	-0.019822	0	9	0.561335	21.3707	0.000471	0.000267	9.96296	0.537069	21.7096	0.068303	0.003285	9.05556	3.12	1	1	1	0.333333	0.4053	0
6004222010	600422	C27	C2010	2010	Southwest China	Southwest China2010	21.0711	C27C2010	Yunan Province	Yunan Province2010	5	Kunming City	0.037664	-0.037664	0.416667	1	2	0.666667	1	0	0	0	28	0.670588	0.368421	0.409449	0.488011	0.420792	2	0.064139	0	9	0.600878	22.1423	0.008738	0.002776	9.63158	0.451637	21.2772	0.034887	0.009102	8.78824	2.86	0	0	0	0.444444	0.2434	0.112997
6006782010	600678	C30	C2010	2010	Southwest China	Southwest China2010	21.047	C30C2010	Sichuan Province	Sichuan Province2010	5	Emeishan City	0.037664	-0.037664	0.416667	0.25	0.333333	0.090909	1	1.5	1	1	6	0.642857	0.350877	0.401575	0.486601	1.35705	2	-0.004958	3.6e-05	7	0.523527	21.3965	0.064769	0.003857	8.5614	0.582133	21.8038	0.053195	0.000264	8.5	3.05	0	0	1	0.428571	0.1554	0.028081
6001122010	600112	C38	C2010	2010	Southwest China	Southwest China2010	21.0356	C38C2010	Guizhou Province	Guizhou Province2010	5	Zunyi City	0.037664	-0.037664	0.416667	1	0	0	0.4	0.5	1	1	10	0.431818	0.461538	0.401575	0.486601	0.215091	2	-0.027051	0	9	0.479419	21.7048	0.058	0.02646	9	0.558569	22.0912	0.038516	0.02017	9	2.99	0	0	1	0.333333	0.205	0.127945
6009922010	600992	C33	C2010	2010	Southwest China	Southwest China2010	21.0243	C33C2010	Guizhou Province	Guizhou Province2010	5	Zunyi City	0.037664	-0.037664	0.416667	1	0	0	0	0	0	0	11	0.769231	0.538462	0.409449	0.488011	0.374965	2	0.058378	3.7e-06	9	0.467121	21.7056	0.051429	0.02646	9	0.48359	21.8478	0.033296	0.046097	9	2.99	0	1	0	0.333333	0.3962	0.105667
9352010	935	C30	C2010	2010	Southwest China	Southwest China2010	21.0015	C30C2010	Sichuan Province	Sichuan Province2010	5	Jiangyou City	0.037664	-0.037664	0.416667	0.25	0.333333	0.090909	1	1.5	0	0	9	0.666667	0.368421	0.409449	0.488011	0.604	2	0.104806	0	9	0.536738	21.3973	0.062843	0.003858	8.52632	0.600062	21.8049	0.050582	0.000265	8.45238	3.05	0	0	1	0.333333	0.5681	0
6006662010	600666	C27	C2010	2010	Southwest China	Southwest China2010	20.9977	C27C2010	Chongqing	Chongqing2010	5	Chongqing	0.037664	-0.037664	0.416667	0	0	0	1	0	0	0	8	0.670588	0.407407	0.409449	0.488011	0.658183	2	0.209009	0.000108	15	0.556662	21.3736	-0.008004	0.000263	9.74074	0.448844	21.2781	0.033182	0.009101	8.71765	3.12	1	1	0	0.333333	0.3254	0.199112
6004592010	600459	C32	C2010	2010	Southwest China	Southwest China2010	20.9787	C32C2010	Yunan Province	Yunan Province2010	5	Kunming City	0.037664	-0.037664	0.416667	1	2	0.666667	1	1	0	0	2	0.615385	0.368421	0.409449	0.488011	0.495367	2	-0.176977	0	11	0.596953	22.1471	0.021429	0.002776	9.52632	0.637011	22.7747	0.018372	0.000124	10	2.86	0	1	0	0.363636	0.4072	0
7622010	762	B08	B2010	2010	Southwest China	Southwest China2010	20.922	B08B2010	Tibet Autonomous Region	Tibet Autonomous Region2010	5	Lasa City	0.137637	-0.137637	0.416667	0	0	0	0	0	0	0	4	0	0.857143	0.409449	0.405405	0.313195	1	0.039383	0	9	0.583355	21.283	0.008615	0.00551	7.57143	0.113821	21.615	0.129408	0	10	0	0	1	0	0.444444	0.1769	0
7522010	752	C15	C2010	2010	Southwest China	Southwest China2010	20.897	C15C2010	Tibet Autonomous Region	Tibet Autonomous Region2010	5	Lasa City	0.037664	-0.037664	0.416667	0	0	0	0	0	1	1	11	0.52	0.714286	0.401575	0.486601	0.258496	2	-0.007769	0.0001	9	0.591169	21.2866	0.015351	0.005496	7.57143	0.412974	21.4322	0.096215	0.000208	9.44	0	0	0	0	0.333333	0.2452	0
8882010	888	L72	L2010	2010	Southwest China	Southwest China2010	20.8886	L72L2010	Sichuan Province	Sichuan Province2010	5	Emeishan City	0.405784	-0.405784	0.416667	0.25	0.333333	0.090909	0	0	0	0	6	0.5	0.368421	0.409449	0.4	0.328357	11	0.183045	0.000268	9	0.541574	21.3993	0.06147	0.003853	8.52632	0.509906	21.334	0.053783	0.00036	9.25	3.05	0	1	0	0.333333	0.3962	0
9752010	975	N78	N2010	2010	Southwest China	Southwest China2010	20.8765	N78N2010	Chongqing	Chongqing2010	5	Chongqing	0.264917	-0.264917	0.416667	0	0	0	0	0	0	0	15	0.666667	0.407407	0.409449	0.666667	0.220304	13	0.07607	0	9	0.57288	21.3781	-0.00308	0.000267	9.96296	0.463089	21.8784	0.026019	0.000647	8.16667	3.12	1	0	1	0.333333	0.3797	0.094925
8102010	810	C17	C2010	2010	Southwest China	Southwest China2010	20.8676	C17C2010	Sichuan Province	Sichuan Province2010	5	Suining City	0.037664	-0.037664	0.416667	0.25	0.333333	0.090909	0	0	0	0	12	0.208333	0.368421	0.409449	0.488011	0.481451	2	0.087747	0	0	0.538888	21.3996	0.063142	0.003858	8.68421	0.448521	21.2332	0.031749	0.000161	9.20833	3.05	0	1	1	0	0.5099	0.000102
6007942010	600794	G59	G2010	2010	Southwest China	Southwest China2010	20.7528	G59G2010	Yunan Province	Yunan Province2010	5	Dali City	0.070221	-0.070221	0.416667	1	2	0.666667	0	0	2	1	13	0	0.263158	0.393701	0.333333	0.622541	6	0.199243	0.014124	9	0.59026	22.159	0.001628	0.002033	9.63158	0.475533	23.3941	0.048053	1.5e-05	8.5	2.86	0	1	0	0.333333	0.2987	0
6007922010	600792	C30	C2010	2010	Southwest China	Southwest China2010	20.6234	C30C2010	Yunan Province	Yunan Province2010	5	Qujing City	0.037664	-0.037664	0.416667	1	2	0.666667	1	1.5	0	0	3	0.666667	0.368421	0.409449	0.488011	1.39855	2	-0.148653	0	9	0.549417	22.1658	0.019938	0.002776	9.63158	0.581145	21.8139	0.056617	0.000265	8.45238	2.86	0	1	0	0.333333	0.5251	0
6004522010	600452	D44	D2010	2010	Southwest China	Southwest China2010	20.5844	D44D2010	Chongqing	Chongqing2010	5	Chongqing	0.09127	-0.09127	0.416667	0	0	0	1	1	0	0	4	0.375	0.407407	0.409449	0.384615	0.622074	3	0.19632	0	9	0.558	21.3889	-0.007534	0.000267	9.96296	0.628189	22.8032	0.059663	0.001201	9.91071	3.12	1	1	0	0.333333	0.5164	0
6007332010	600733	K70	K2010	2010	Southwest China	Southwest China2010	20.4829	K70K2010	Sichuan Province	Sichuan Province2010	5	Chengdu City	0.045283	-0.045283	0.416667	0.25	0.333333	0.090909	0	0	1	1	9	1.04286	0.350877	0.401575	1.04286	0.618717	10	0.139542	1.7e-05	7	0.53648	21.4064	0.062234	0.003857	8.5614	0.590123	21.8662	-0.02144	0.008723	8.41429	3.05	0	1	0	0.428571	0.4113	0.08226
7902010	790	C33	C2010	2010	Southwest China	Southwest China2010	20.4612	C33C2010	Sichuan Province	Sichuan Province2010	5	Chengdu City	0.037664	-0.037664	0.416667	0.25	0.333333	0.090909	0	0	0	0	11	0.769231	0.368421	0.409449	0.488011	0.401104	2	0.150762	0.022302	8	0.540298	21.4068	0.062037	0.003466	8.54386	0.481579	21.8911	0.026189	0.044382	9.07692	3.05	0	0	0	0.375	0.2542	0.194267
6003782010	600378	C26	C2010	2010	Southwest China	Southwest China2010	20.453	C26C2010	Sichuan Province	Sichuan Province2010	5	Chengdu City	0.037664	-0.037664	0.416667	0.25	0.333333	0.090909	0	0	0	0	4	0.486111	0.368421	0.409449	0.488011	0.306864	2	0.080101	0	9	0.541951	21.4069	0.063276	0.003858	8.52632	0.540196	21.7182	0.066916	0.003285	9.05556	3.05	0	1	0	0.333333	0.2313	0
6002112010	600211	C27	C2010	2010	Southwest China	Southwest China2010	20.416	C27C2010	Tibet Autonomous Region	Tibet Autonomous Region2010	5	Lasa City	0.037664	-0.037664	0.416667	0	0	0	1	0	1	1	6	0.658824	0.714286	0.401575	0.486601	0.559209	2	0.002584	0.036683	0	0.54821	21.3553	0.013872	0.000269	8.85714	0.450008	21.2849	0.035611	0.00867	8.89412	0	0	0	0	0	0.2162	0.232824
[truncated: 12,014 more rows]
